# Supplementary material for: The Mla pathway promotes Vibrio cholerae re-expansion from stationary phase
Source: mBio. 2024 Dec 23;16(2):e03433-24. doi: 10.1128/mbio.03433-24 (PMC11796348; doi:10.1128/mbio.03433-24)
Supplement: Table S1 — Tn-seq results of WT cultures. [file mbio.03433-24-s0005.xlsx]

## Sheet: Table S1
Table S1: Tn-seq results of WT cultures (0 vs 8h, 8 vs 24h and 24 vs 48h).
8h_vs_0h	KW3 annotation	KW3 Locus Tag	MWU_P-value	log10(1/p)	Log2FC			24h_vs_8h	KW3 Locus Tag	KW3 annotation	MWU_P-value	log10(1/p)	Log2FC			48h_vs_24h	KW3 Locus Tag	KW3 annotation	MWU_P-value	log10(1/p)	Log2FC
8h_vs_0h	N-acetylmannosamine-6-phosphate 2-epimerase	N900_RS05440	0.0449086	1.34767	-5.21365			24h_vs_8h	N900_RS11740	sspA	0.0205898	1.68635	-7.09948			48h_vs_24h	N900_RS03975	sdhD	2.17e-08	7.66271	-11.3737
8h_vs_0h	glycosyltransferase family 9 protein	N900_RS13530	0.00340755	2.46756	-5.1018			24h_vs_8h	N900_RS02995	NADH:ubiquinone reductase (Na(+)-transporting) subunit B	0.00023603	3.62703	-6.59537			48h_vs_24h	N900_RS01910	mlaE	1.32e-05	4.878	-9.84495
8h_vs_0h	thymidylate synthase	N900_RS10780	1	0	-4.81527			24h_vs_8h	N900_RS02315	inorganic phosphate transporter	0.00029279	3.53345	-6.54699			48h_vs_24h	N900_RS11650	dksA	9.15e-06	5.03838	-9.83942
8h_vs_0h	hypothetical protein	N900_RS05330	1	0	-4.81291			24h_vs_8h	N900_RS12445	mdh	1.06e-12	11.975	-6.44312			48h_vs_24h	N900_RS11750	cytochrome bc complex cytochrome b subunit	4.43e-23	22.354	-9.67127
8h_vs_0h	bifunctional 3-demethylubiquinone 3-O-methyltransferase/2-octaprenyl-6-hydroxy phenol methylase	N900_RS07980	1	0	-4.18263			24h_vs_8h	N900_RS08230	formimidoylglutamase	2.29e-09	8.64089	-6.14103			48h_vs_24h	N900_RS04135	ccmB	6.28e-09	8.20229	-9.61392
8h_vs_0h	hscA	N900_RS10415	0.220671	0.656254	-3.89546			24h_vs_8h	N900_RS09380	HPr family phosphocarrier protein	0.0059698	2.22404	-6.10145			48h_vs_24h	N900_RS03970	sdhC	0.00082855	3.08168	-9.5304
8h_vs_0h	pgpA	N900_RS03150	0.333333	0.477121	-3.88827			24h_vs_8h	N900_RS02390	coaE	0.363956	0.438952	-5.94483			48h_vs_24h	N900_RS06155	ABC transporter ATP-binding protein	4.06e-07	6.3916	-9.50504
8h_vs_0h	gspG	N900_RS00910	1	0	-3.71444			24h_vs_8h	N900_RS03965	citrate synthase	2.17e-15	14.6635	-5.93164			48h_vs_24h	N900_RS04130	ccmA	2.24e-08	7.6499	-9.43763
8h_vs_0h	parE	N900_RS02370	1	0	-3.30001			24h_vs_8h	N900_RS03015	nqrF	0.00352874	2.45238	-5.77396			48h_vs_24h	N900_RS00450	tatA	0.00069164	3.16012	-9.39649
8h_vs_0h	LapA family protein	N900_RS04820	1	0	-3.04038			24h_vs_8h	N900_RS03000	Na(+)-translocating NADH-quinone reductase subunit C	0.0416018	1.38089	-5.45907			48h_vs_24h	N900_RS04140	heme ABC transporter permease	1.01e-09	8.99619	-9.34029
8h_vs_0h	mnmA	N900_RS08595	1	0	-2.71991			24h_vs_8h	N900_RS03010	nqrE	0.012735	1.895	-5.42904			48h_vs_24h	N900_RS11410	nusA	0.00146615	2.83382	-9.32835
8h_vs_0h	helix-turn-helix transcriptional regulator	N900_RS19125	1	0	-2.71625			24h_vs_8h	N900_RS03215	molecular chaperone	0.294369	0.531107	-5.37965			48h_vs_24h	N900_RS11755	petA	1.04e-08	7.9811	-8.74512
8h_vs_0h	ftsZ	N900_RS02530	1	0	-2.68748			24h_vs_8h	N900_RS08530	NADP-dependent isocitrate dehydrogenase	6.55e-13	12.1841	-5.16005			48h_vs_24h	N900_RS07120	cadA	2.1e-28	27.6771	-8.66892
8h_vs_0h	nqrF	N900_RS03015	1.17e-08	7.9302	-2.60616			24h_vs_8h	N900_RS15365	rplT	1	0	-4.89257			48h_vs_24h	N900_RS16470	bifunctional acetate--CoA ligase family protein/GNAT family N-acetyltransferase	2.02e-39	38.6954	-8.61348
8h_vs_0h	glmU	N900_RS13960	1	0	-2.58788			24h_vs_8h	N900_RS10525	pstB	0.00430657	2.36587	-4.88202			48h_vs_24h	N900_RS07115	hypothetical protein	2.84e-06	5.54726	-8.51973
8h_vs_0h	pal	N900_RS05195	0.666667	0.176091	-2.55848			24h_vs_8h	N900_RS00440	SCP2 domain-containing protein	1	0	-4.77668			48h_vs_24h	N900_RS03985	succinate dehydrogenase iron-sulfur subunit	1.49e-08	7.82673	-8.49072
8h_vs_0h	NADH:ubiquinone reductase (Na(+)-transporting) subunit B	N900_RS02995	3.34e-06	5.47608	-2.55594			24h_vs_8h	N900_RS04295	yceD	0.0209703	1.6784	-4.72386			48h_vs_24h	N900_RS12395	symmetrical bis(5'-nucleosyl)-tetraphosphatase	6.28e-13	12.2023	-8.44303
8h_vs_0h	nqrE	N900_RS03010	0.00100764	2.99669	-2.38997			24h_vs_8h	N900_RS03580	prfA	1	0	-4.42889			48h_vs_24h	N900_RS02155	ubiH	0.0752358	1.12358	-8.43348
8h_vs_0h	Na(+)-translocating NADH-quinone reductase subunit A	N900_RS02990	1.36e-07	6.8649	-2.32439			24h_vs_8h	N900_RS13545	coaD	0.361417	0.441991	-4.39866			48h_vs_24h	N900_RS04160	thiol:disulfide interchange protein DsbE	1.08e-07	6.96498	-8.41245
8h_vs_0h	glucose-6-phosphate isomerase	N900_RS12745	3.12e-07	6.50577	-2.31288			24h_vs_8h	N900_RS10435	IscS subfamily cysteine desulfurase	1	0	-4.31811			48h_vs_24h	N900_RS09255	ROK family protein	6.42e-17	16.1927	-8.27283
8h_vs_0h	cyaY	N900_RS00610	1	0	-2.28819			24h_vs_8h	N900_RS02535	lpxC	0.811609	0.090653	-3.96601			48h_vs_24h	N900_RS10615	clpB	3.01e-26	25.5221	-8.19988
8h_vs_0h	epmA	N900_RS01270	2.27e-05	4.6431	-2.26258			24h_vs_8h	N900_RS15690	type II toxin-antitoxin system ParD family antitoxin	1	0	-3.86939			48h_vs_24h	N900_RS04990	Trm112 family protein	0.0241667	1.61678	-8.13992
8h_vs_0h	asnS	N900_RS07785	0.824778	0.0836629	-2.21759			24h_vs_8h	N900_RS11480	Tyrosine--tRNA ligase 2	0.49212	0.307929	-3.86332			48h_vs_24h	N900_RS01920	mlaC	9.79e-06	5.00931	-8.12546
8h_vs_0h	hypothetical protein	N900_RS18995	0.333333	0.477121	-2.21			24h_vs_8h	N900_RS00225	peptide deformylase	6.37e-05	4.19569	-3.83345			48h_vs_24h	N900_RS14210	hypothetical protein	1.01e-06	5.99704	-8.08024
8h_vs_0h	hldE	N900_RS02340	0.337016	0.47235	-2.19075			24h_vs_8h	N900_RS01345	oxyR	2.42e-06	5.6169	-3.71249			48h_vs_24h	N900_RS07100	ccoO	2.58e-09	8.58862	-8.06032
8h_vs_0h	ATP-binding cassette domain-containing protein	N900_RS05895	0.881713	0.0546727	-2.10513			24h_vs_8h	N900_RS03465	flgD	1.4e-06	5.85458	-3.69549			48h_vs_24h	N900_RS04150	ccmE	2.56e-08	7.59203	-8.01502
8h_vs_0h	general secretion pathway protein GspK	N900_RS00930	0.101396	0.993979	-2.09747			24h_vs_8h	N900_RS00480	lexA	0.222182	0.653291	-3.66651			48h_vs_24h	N900_RS04000	sucC	1.68e-13	12.7737	-7.99802
8h_vs_0h	phosphohydrolase	N900_RS19835	1	0	-2.04618			24h_vs_8h	N900_RS14980	nadE	1	0	-3.66557			48h_vs_24h	N900_RS07110	ccoP	2.5e-13	12.6027	-7.98904
8h_vs_0h	glutamate--ammonia ligase	N900_RS00835	0.0001203	3.91974	-2.02636			24h_vs_8h	N900_RS12385	rsmA	0.264714	0.577223	-3.4528			48h_vs_24h	N900_RS00665	Cof-type HAD-IIB family hydrolase	1.13e-09	8.94734	-7.881
8h_vs_0h	MurR/RpiR family transcriptional regulator	N900_RS05470	8.82e-07	6.05437	-1.93025			24h_vs_8h	N900_RS11705	TetR/AcrR family transcriptional regulator	0.00132819	2.87674	-3.42351			48h_vs_24h	N900_RS03980	sdhA	7.45e-19	18.1281	-7.85388
8h_vs_0h	malQ	N900_RS14090	7.56e-08	7.12122	-1.92901			24h_vs_8h	N900_RS09820	proline--tRNA ligase	1	0	-3.40841			48h_vs_24h	N900_RS02215	lepA	7.03e-12	11.1528	-7.85059
8h_vs_0h	ABC transporter permease	N900_RS13430	0.00024056	3.61878	-1.92364			24h_vs_8h	N900_RS09065	zinc/cadmium/mercury/lead-transporting ATPase	1.72e-11	10.7653	-3.38837			48h_vs_24h	N900_RS04155	heme lyase CcmF/NrfE family subunit	3.53e-25	24.4518	-7.70895
8h_vs_0h	efp	N900_RS01245	0.211759	0.674158	-1.92227			24h_vs_8h	N900_RS08140	pheS	1	0	-3.32669			48h_vs_24h	N900_RS07130	sulfite exporter TauE/SafE family protein	5.38e-10	9.26946	-7.68966
8h_vs_0h	hypothetical protein	N900_RS01170	1	0	-1.90676			24h_vs_8h	N900_RS13040	secE	1	0	-3.2809			48h_vs_24h	N900_RS09945	type II toxin-antitoxin system RatA family toxin	1	0	-7.66945
8h_vs_0h	general secretion pathway protein GspM	N900_RS00940	0.140049	0.853721	-1.8637			24h_vs_8h	N900_RS14035	DUF3346 domain-containing protein	0.212953	0.671716	-3.24867			48h_vs_24h	N900_RS01265	frdA	9.26e-17	16.0335	-7.63517
8h_vs_0h	panE	N900_RS02940	0.466753	0.330913	-1.85237			24h_vs_8h	N900_RS16855	glycerol-3-phosphate dehydrogenase	1.4e-07	6.85505	-3.241			48h_vs_24h	N900_RS04740	DctP family TRAP transporter solute-binding subunit	9.33e-09	8.03004	-7.63135
8h_vs_0h	O-antigen ligase family protein	N900_RS13475	2.99e-05	4.52494	-1.80523			24h_vs_8h	N900_RS04300	rpmF	0.143527	0.843065	-3.21563			48h_vs_24h	N900_RS00920	gspI	0.430557	0.365969	-7.56586
8h_vs_0h	hypothetical protein	N900_RS19460	1	0	-1.79555			24h_vs_8h	N900_RS00435	ubiE	0.472893	0.325237	-3.17925			48h_vs_24h	N900_RS02265	barA	2.55e-21	20.594	-7.43469
8h_vs_0h	hypothetical protein	N900_RS11435	1	0	-1.77562			24h_vs_8h	N900_RS08130	ihfA	0.249595	0.602763	-3.15593			48h_vs_24h	N900_RS01270	epmA	5.64e-08	7.24889	-7.41572
8h_vs_0h	NADH:ubiquinone reductase (Na(+)-transporting) subunit D	N900_RS03005	0.0363497	1.4395	-1.77372			24h_vs_8h	N900_RS03190	uppS	1	0	-3.14502			48h_vs_24h	N900_RS07540	maiA	1.39e-06	5.85742	-7.40634
8h_vs_0h	rplI	N900_RS12770	0.565938	0.247231	-1.75039			24h_vs_8h	N900_RS08045	succinylglutamate desuccinylase	3.33e-08	7.47772	-3.12657			48h_vs_24h	N900_RS03600	kdsA	1	0	-7.35886
8h_vs_0h	hypothetical protein	N900_RS20000	1	0	-1.73983			24h_vs_8h	N900_RS01155	rpmE	0.267856	0.572099	-3.01309			48h_vs_24h	N900_RS07730	tyrR	2.42e-14	13.6161	-7.3429
8h_vs_0h	rpsQ	N900_RS01585	1	0	-1.72714			24h_vs_8h	N900_RS04810	rpsA	1	0	-3.01223			48h_vs_24h	N900_RS07095	ccoN	3.2e-23	22.4953	-7.28746
8h_vs_0h	rplF	N900_RS01615	1	0	-1.72714			24h_vs_8h	N900_RS08525	cspD	0.00260075	2.5849	-3.00542			48h_vs_24h	N900_RS13430	ABC transporter permease	0.00803921	2.09479	-7.28262
8h_vs_0h	thiL	N900_RS03145	1	0	-1.71992			24h_vs_8h	N900_RS11820	inner membrane protein YpjD	2.46e-09	8.60849	-2.92451			48h_vs_24h	N900_RS13425	ABC transporter ATP-binding protein	0.221517	0.654593	-7.24537
8h_vs_0h	fabZ	N900_RS03225	1	0	-1.7199			24h_vs_8h	N900_RS04080	MinD/ParA family protein	2.06e-08	7.68662	-2.90903			48h_vs_24h	N900_RS01440	astA	1.18e-13	12.9299	-7.21877
8h_vs_0h	rplC	N900_RS01540	1	0	-1.71263			24h_vs_8h	N900_RS16655	folE	0.327424	0.484889	-2.8858			48h_vs_24h	N900_RS12450	argR	5.84e-08	7.23383	-7.13709
8h_vs_0h	exlusion protein FxsA	N900_RS19975	0.1	1	-1.7121			24h_vs_8h	N900_RS13025	rplA	1	0	-2.87634			48h_vs_24h	N900_RS11745	cytochrome c1	1.55e-08	7.80926	-7.13488
8h_vs_0h	hypothetical protein	N900_RS05335	1	0	-1.67584			24h_vs_8h	N900_RS04790	DNA-binding protein HU-beta	0.00146575	2.83394	-2.86166			48h_vs_24h	N900_RS06160	ABC transporter permease	1.92e-33	32.7165	-7.10063
8h_vs_0h	Na(+)-translocating NADH-quinone reductase subunit C	N900_RS03000	0.00470251	2.32767	-1.65342			24h_vs_8h	N900_RS13290	zntR	0.00625715	2.20362	-2.84592			48h_vs_24h	N900_RS02200	sigma-E factor negative regulatory protein RseA	0.0587359	1.2311	-7.09653
8h_vs_0h	thiI	N900_RS09735	1.13e-05	4.9479	-1.61395			24h_vs_8h	N900_RS05665	aroA	6.21e-07	6.20702	-2.83411			48h_vs_24h	N900_RS08340	cydD	0.0305972	1.51432	-7.07856
8h_vs_0h	Hsp33 family molecular chaperone HslO	N900_RS00880	0.00021922	3.65913	-1.59488			24h_vs_8h	N900_RS12010	ftsB	1	0	-2.82579			48h_vs_24h	N900_RS01255	frdC	1.25e-05	4.90315	-7.02581
8h_vs_0h	ptsN	N900_RS01855	0.670186	0.173805	-1.5467			24h_vs_8h	N900_RS05900	sapC	0.458116	0.339024	-2.80472			48h_vs_24h	N900_RS10430	iscU	1	0	-6.96432
8h_vs_0h	iscU	N900_RS10430	1	0	-1.54467			24h_vs_8h	N900_RS05005	YeaH/YhbH family protein	1.52e-06	5.81853	-2.77135			48h_vs_24h	N900_RS13185	cyclic nucleotide-binding/CBS domain-containing protein	3.54e-14	13.4504	-6.96252
8h_vs_0h	ybeY	N900_RS09410	1	0	-1.52088			24h_vs_8h	N900_RS19635	DUF645 family protein	0.260448	0.584279	-2.74415			48h_vs_24h	N900_RS16210	cra	7.72e-11	10.1123	-6.91583
8h_vs_0h	M15 family metallopeptidase	N900_RS03685	0.4	0.39794	-1.51172			24h_vs_8h	N900_RS03115	nrdR	0.000117	3.9318	-2.68865			48h_vs_24h	N900_RS01905	mlaF	1.21e-08	7.91764	-6.87026
8h_vs_0h	DUF2007 domain-containing protein	N900_RS05695	1	0	-1.47588			24h_vs_8h	N900_RS02375	parC	1	0	-2.65929			48h_vs_24h	N900_RS07545	fumarylacetoacetate hydrolase family protein	9.94e-09	8.00258	-6.86794
8h_vs_0h	rnhA	N900_RS03295	0.884549	0.0532779	-1.46294			24h_vs_8h	N900_RS12050	GatB/YqeY domain-containing protein	0.477916	0.320649	-2.63502			48h_vs_24h	N900_RS04755	sigma-54-dependent Fis family transcriptional regulator	6.22e-15	14.2064	-6.82921
8h_vs_0h	NADP-dependent isocitrate dehydrogenase	N900_RS08530	1.16e-05	4.93474	-1.44685			24h_vs_8h	N900_RS05735	mukF	0.0129113	1.88903	-2.62702			48h_vs_24h	N900_RS02290	phosphopyruvate hydratase	1	0	-6.81349
8h_vs_0h	hypothetical protein	N900_RS13775	0.0337606	1.47159	-1.44201			24h_vs_8h	N900_RS01875	lptA	1	0	-2.58138			48h_vs_24h	N900_RS04005	sucD	1.21e-09	8.91888	-6.76722
8h_vs_0h	trxA	N900_RS13155	0.0590637	1.22868	-1.43797			24h_vs_8h	N900_RS01400	ribulose-phosphate 3-epimerase	0.219422	0.658719	-2.54787			48h_vs_24h	N900_RS14640	LacI family DNA-binding transcriptional regulator	1.39e-10	9.85715	-6.69277
8h_vs_0h	type II toxin-antitoxin system RatA family toxin	N900_RS09945	1	0	-1.43155			24h_vs_8h	N900_RS00875	pckA	2.32e-11	10.6342	-2.50816			48h_vs_24h	N900_RS08970	response regulator	1.63e-13	12.7867	-6.62928
8h_vs_0h	tuf	N900_RS13045	1.44e-05	4.84068	-1.41206			24h_vs_8h	N900_RS02475	ftsL	1	0	-2.45707			48h_vs_24h	N900_RS03250	accA	0.333333	0.477121	-6.61338
8h_vs_0h	nusG	N900_RS13035	1	0	-1.38637			24h_vs_8h	N900_RS15560	hypothetical protein	0.173971	0.759524	-2.45535			48h_vs_24h	N900_RS12835	transcriptional regulator	2.31e-08	7.63618	-6.52095
8h_vs_0h	csdE	N900_RS02925	0.293266	0.532738	-1.36953			24h_vs_8h	N900_RS08410	aspS	0.899237	0.0461256	-2.45105			48h_vs_24h	N900_RS01240	epmB	1.29e-05	4.88882	-6.45039
8h_vs_0h	mioC	N900_RS00010	0.297249	0.526879	-1.3678			24h_vs_8h	N900_RS09385	ptsI	2.1e-08	7.67751	-2.44723			48h_vs_24h	N900_RS18020	glycerate kinase	1.67e-09	8.77695	-6.40298
8h_vs_0h	DUF3346 domain-containing protein	N900_RS14035	0.0388695	1.41039	-1.33072			24h_vs_8h	N900_RS12770	rplI	0.418297	0.378515	-2.44434			48h_vs_24h	N900_RS04165	cytochrome c-type biogenesis protein CcmH	7.98e-06	5.09779	-6.36154
8h_vs_0h	guanylate kinase	N900_RS01020	0.209943	0.677898	-1.32624			24h_vs_8h	N900_RS05010	PrkA family serine protein kinase	7.13e-12	11.1471	-2.43442			48h_vs_24h	N900_RS07185	extracellular solute-binding protein	2.48e-14	13.6063	-6.35478
8h_vs_0h	tuf	N900_RS12800	5.13e-05	4.29019	-1.31419			24h_vs_8h	N900_RS08585	H-NS histone family protein	1	0	-2.43281			48h_vs_24h	N900_RS00940	general secretion pathway protein GspM	0.117768	0.928971	-6.35274
8h_vs_0h	ihfA	N900_RS08130	0.373935	0.427204	-1.27572			24h_vs_8h	N900_RS12725	dusA	8.33e-05	4.07956	-2.40342			48h_vs_24h	N900_RS00175	ccoG	5.26e-18	17.2793	-6.33769
8h_vs_0h	sodB	N900_RS04190	0.0109265	1.96152	-1.26788			24h_vs_8h	N900_RS11975	rpoS	1.21e-05	4.91887	-2.3955			48h_vs_24h	N900_RS01445	astD	6.01e-09	8.22113	-6.3229
8h_vs_0h	tatA	N900_RS00450	0.273819	0.562536	-1.2616			24h_vs_8h	N900_RS04805	(d)CMP kinase	0.780986	0.107357	-2.378			48h_vs_24h	N900_RS01260	succinate dehydrogenase/fumarate reductase iron-sulfur subunit	8.81e-09	8.0548	-6.32165
8h_vs_0h	folK	N900_RS11665	1	0	-1.25452			24h_vs_8h	N900_RS19255	ssrA tmRNA	0.0759709	1.11935	-2.34143			48h_vs_24h	N900_RS00900	gspE	1	0	-6.316
8h_vs_0h	rimP	N900_RS11415	0.666667	0.176091	-1.24868			24h_vs_8h	N900_RS02990	Na(+)-translocating NADH-quinone reductase subunit A	0.00271334	2.5665	-2.33273			48h_vs_24h	N900_RS04590	Tim44 domain-containing protein	1.41e-09	8.84943	-6.31201
8h_vs_0h	response regulator transcription factor	N900_RS16430	0.518086	0.285598	-1.24307			24h_vs_8h	N900_RS04075	flhF	2.58e-09	8.58775	-2.32434			48h_vs_24h	N900_RS13465	polysaccharide deacetylase family protein	3.01e-12	11.522	-6.26983
8h_vs_0h	RNA polymerase factor sigma-54	N900_RS01865	0.0440293	1.35626	-1.2256			24h_vs_8h	N900_RS04845	cysB	0.475229	0.323097	-2.29103			48h_vs_24h	N900_RS07580	prpF	1.24e-08	7.90605	-6.26902
8h_vs_0h	pykF	N900_RS12145	0.763578	0.117147	-1.21526			24h_vs_8h	N900_RS20000	hypothetical protein	0.484879	0.314366	-2.28973			48h_vs_24h	N900_RS07585	acnD	9.56e-24	23.0197	-6.25858
8h_vs_0h	rfbP protein	N900_RS19770	0.199376	0.700327	-1.19026			24h_vs_8h	N900_RS08600	hflD	0.154977	0.809734	-2.28453			48h_vs_24h	N900_RS08925	YciK family oxidoreductase	2.09e-09	8.6789	-6.24781
8h_vs_0h	succinate dehydrogenase iron-sulfur subunit	N900_RS03985	0.0895873	1.04775	-1.18224			24h_vs_8h	N900_RS02470	rsmH	0.00566491	2.24681	-2.26934			48h_vs_24h	N900_RS04750	TRAP transporter large permease	7.71e-17	16.1132	-6.22898
8h_vs_0h	sdhC	N900_RS03970	0.173565	0.760538	-1.15776			24h_vs_8h	N900_RS13480	waaF	0.027399	1.56226	-2.20194			48h_vs_24h	N900_RS00445	ubiB	0.337683	0.47149	-6.2108
8h_vs_0h	glgB	N900_RS14095	0.00532019	2.27407	-1.12303			24h_vs_8h	N900_RS03200	ispC	1	0	-2.19999			48h_vs_24h	N900_RS13410	iron-containing alcohol dehydrogenase	1.21e-19	18.9175	-6.17499
8h_vs_0h	hypothetical protein	N900_RS00700	0.666667	0.176091	-1.11151			24h_vs_8h	N900_RS09430	leuS	1	0	-2.16882			48h_vs_24h	N900_RS11820	inner membrane protein YpjD	7.2e-05	4.14238	-6.16169
8h_vs_0h	metJ	N900_RS01145	0.153419	0.81412	-1.10704			24h_vs_8h	N900_RS06815	proQ	0.00422785	2.37388	-2.15565			48h_vs_24h	N900_RS12745	glucose-6-phosphate isomerase	1.67e-11	10.7764	-6.14237
8h_vs_0h	DUF645 family protein	N900_RS15425	0.7	0.154902	-1.10141			24h_vs_8h	N900_RS00775	glutamate racemase	1	0	-2.1346			48h_vs_24h	N900_RS12505	ribonuclease G	7.16e-18	17.1449	-6.08541
8h_vs_0h	ccmA	N900_RS04130	0.34469	0.462571	-1.09858			24h_vs_8h	N900_RS00285	hypothetical protein	0.147243	0.831965	-2.12486			48h_vs_24h	N900_RS16690	tal	1.84e-12	11.7346	-6.03248
8h_vs_0h	DNA cytosine methyltransferase	N900_RS14945	0.00987007	2.00568	-1.08733			24h_vs_8h	N900_RS12230	gshB	0.0693519	1.15894	-2.09782			48h_vs_24h	N900_RS00555	cytochrome c4	2.48e-12	11.6059	-5.93506
8h_vs_0h	lysS	N900_RS10830	1	0	-1.08112			24h_vs_8h	N900_RS10365	bamB	0.329725	0.481849	-2.086			48h_vs_24h	N900_RS05240	PTS fructose transporter subunit IIA	5.05e-09	8.29683	-5.91558
8h_vs_0h	arcB	N900_RS02670	0.00086562	3.06267	-1.08088			24h_vs_8h	N900_RS17560	rnb	4e-08	7.39835	-2.07437			48h_vs_24h	N900_RS02825	substrate-binding domain-containing protein	1.11e-10	9.95411	-5.9098
8h_vs_0h	dnaG	N900_RS12055	0.666667	0.176091	-1.07212			24h_vs_8h	N900_RS00705	hypothetical protein	0.744657	0.128044	-2.06309			48h_vs_24h	N900_RS02785	phosphoserine phosphatase	5.91e-11	10.2287	-5.90666
8h_vs_0h	tsaB	N900_RS04470	1	0	-1.06862			24h_vs_8h	N900_RS03860	aroC	0.00338054	2.47101	-2.05044			48h_vs_24h	N900_RS08760	ABC transporter ATP-binding protein	3.58e-10	9.44571	-5.89454
8h_vs_0h	cpdA	N900_RS02360	0.268291	0.571393	-1.06242			24h_vs_8h	N900_RS09260	cation:proton antiporter	3.72e-09	8.43003	-2.04096			48h_vs_24h	N900_RS13845	cytochrome c5 family protein	2.39e-05	4.62229	-5.86571
8h_vs_0h	ispG	N900_RS10380	1	0	-1.0624			24h_vs_8h	N900_RS02285	CTP synthase	1	0	-2.01338			48h_vs_24h	N900_RS04385	ROK family protein	2.52e-17	16.599	-5.82176
8h_vs_0h	tolA	N900_RS05185	0.507163	0.294853	-1.06002			24h_vs_8h	N900_RS17715	cell division protein DedD	0.787238	0.103894	-2.01122			48h_vs_24h	N900_RS02020	RDD family protein	1.98e-06	5.70294	-5.81222
8h_vs_0h	surA	N900_RS12375	1	0	-1.03708			24h_vs_8h	N900_RS07835	LacI family DNA-binding transcriptional regulator	5e-06	5.30132	-2.00596			48h_vs_24h	N900_RS17470	ABC-ATPase domain-containing protein	1	0	-5.80084
8h_vs_0h	dnaE	N900_RS03245	1	0	-1.00689			24h_vs_8h	N900_RS05000	SpoVR family protein	3.57e-11	10.4479	-2.00067			48h_vs_24h	N900_RS03565	ispE	0.647439	0.188801	-5.77879
8h_vs_0h	lexA	N900_RS00480	0.782626	0.106446	-1.00649			24h_vs_8h	N900_RS12005	ispD	0.594969	0.225505	-1.94682			48h_vs_24h	N900_RS01190	rraA	2.95e-07	6.53066	-5.7454
8h_vs_0h	clpP	N900_RS04775	0.0952019	1.02135	-0.981653			24h_vs_8h	N900_RS10575	YfhL family 4Fe-4S dicluster ferredoxin	0.00804274	2.0946	-1.91539			48h_vs_24h	N900_RS08755	ABC transporter ATP-binding protein	1.7e-10	9.77061	-5.73622
8h_vs_0h	cysE	N900_RS01290	0.689523	0.161451	-0.978767			24h_vs_8h	N900_RS09870	tadA	1	0	-1.89319			48h_vs_24h	N900_RS01435	aspartate aminotransferase family protein	3.14e-08	7.50361	-5.67131
8h_vs_0h	sdhD	N900_RS03975	0.0721448	1.14179	-0.97865			24h_vs_8h	N900_RS01910	mlaE	0.0014892	2.82705	-1.86338			48h_vs_24h	N900_RS02415	nadC	1e-08	7.9999	-5.61229
8h_vs_0h	rpsA	N900_RS04810	1	0	-0.974691			24h_vs_8h	N900_RS19225	hypothetical protein	1	0	-1.77123			48h_vs_24h	N900_RS04195	Grx4 family monothiol glutaredoxin	0.00018224	3.73935	-5.55427
8h_vs_0h	odhB	N900_RS03995	1	0	-0.962322			24h_vs_8h	N900_RS02205	rseB	1	0	-1.74555			48h_vs_24h	N900_RS08595	mnmA	1	0	-5.53757
8h_vs_0h	ychF	N900_RS03550	0.0923328	1.03464	-0.94709			24h_vs_8h	N900_RS11830	luxS	0.00337695	2.47148	-1.73538			48h_vs_24h	N900_RS05635	acyl-CoA dehydrogenase	1.4e-19	18.8529	-5.52566
8h_vs_0h	ispE	N900_RS03565	1	0	-0.938562			24h_vs_8h	N900_RS10450	suhB	0.00040617	3.39129	-1.68729			48h_vs_24h	N900_RS04970	DUF2062 domain-containing protein	4.3e-07	6.367	-5.50509
8h_vs_0h	aroB	N900_RS01385	0.022395	1.64985	-0.935878			24h_vs_8h	N900_RS13175	3-phenylpropionate MFS transporter	0.00019984	3.69932	-1.67861			48h_vs_24h	N900_RS13405	acyl-CoA reductase	4.23e-40	39.3734	-5.49984
8h_vs_0h	glnD	N900_RS03160	6.4e-05	4.19387	-0.934508			24h_vs_8h	N900_RS09070	hypothetical protein	0.222947	0.651798	-1.65061			48h_vs_24h	N900_RS09415	CNNM family magnesium/cobalt transport protein CorC	5.7e-08	7.2441	-5.46965
8h_vs_0h	ruvA	N900_RS05140	0.121734	0.914587	-0.918695			24h_vs_8h	N900_RS11670	panB	1	0	-1.63521			48h_vs_24h	N900_RS03675	bamC	2.63e-07	6.5808	-5.42602
8h_vs_0h	hypothetical protein	N900_RS14210	0.155985	0.806918	-0.914308			24h_vs_8h	N900_RS04225	DUF1414 domain-containing protein	0.172123	0.76416	-1.62919			48h_vs_24h	N900_RS10720	DUF2799 domain-containing protein	8.98e-08	7.04686	-5.39
8h_vs_0h	vceR	N900_RS07265	0.360949	0.442554	-0.910418			24h_vs_8h	N900_RS04860	lrp	0.421345	0.375363	-1.56818			48h_vs_24h	N900_RS10710	murQ	3.6e-08	7.44418	-5.29014
8h_vs_0h	gyrA	N900_RS07975	1	0	-0.900345			24h_vs_8h	N900_RS20005	acetyltransferase	0.819814	0.0862847	-1.54736			48h_vs_24h	N900_RS04855	ald	6.39e-19	18.1943	-5.23636
8h_vs_0h	DNA topoisomerase (ATP-hydrolyzing) subunit B	N900_RS00070	0.666667	0.176091	-0.881356			24h_vs_8h	N900_RS17980	metal-dependent phosphohydrolase	4.95e-10	9.30581	-1.54359			48h_vs_24h	N900_RS12815	rpsL	0.444531	0.352098	-5.22117
8h_vs_0h	tyrosine recombinase XerD	N900_RS02430	0.723184	0.140751	-0.859498			24h_vs_8h	N900_RS00265	hemF	0.499965	0.30106	-1.51332			48h_vs_24h	N900_RS04880	fadR	1	0	-5.19606
8h_vs_0h	YebC/PmpR family DNA-binding transcriptional regulator	N900_RS14055	0.556005	0.254921	-0.856915			24h_vs_8h	N900_RS08110	hypothetical protein	0.318421	0.496999	-1.50169			48h_vs_24h	N900_RS01050	protein-disulfide reductase DsbD	2.35e-15	14.6298	-5.17896
8h_vs_0h	glycosyltransferase family 2 protein	N900_RS13535	0.113197	0.946166	-0.854059			24h_vs_8h	N900_RS05185	tolA	0.585412	0.232539	-1.48099			48h_vs_24h	N900_RS03005	NADH:ubiquinone reductase (Na(+)-transporting) subunit D	1	0	-5.15507
8h_vs_0h	fumarate hydratase	N900_RS07750	0.00237737	2.6239	-0.848014			24h_vs_8h	N900_RS13315	hupA	0.0504752	1.29692	-1.47906			48h_vs_24h	N900_RS19255	ssrA tmRNA	0.197377	0.704704	-5.15433
8h_vs_0h	tatC	N900_RS00460	0.244811	0.611169	-0.847164			24h_vs_8h	N900_RS02345	tolC	4.41e-06	5.35551	-1.47563			48h_vs_24h	N900_RS08515	clpA	2.94e-20	19.531	-5.11766
8h_vs_0h	rpsR	N900_RS12775	0.691444	0.160243	-0.846897			24h_vs_8h	N900_RS18335	hypothetical protein	0.786212	0.10446	-1.46923			48h_vs_24h	N900_RS09410	ybeY	1	0	-5.07881
8h_vs_0h	waaF	N900_RS13480	0.0373077	1.4282	-0.840355			24h_vs_8h	N900_RS06220	MFS transporter	0.00010517	3.97812	-1.46872			48h_vs_24h	N900_RS01185	1,4-dihydroxy-2-naphthoate polyprenyltransferase	1.32e-09	8.87898	-5.07008
8h_vs_0h	ssrA tmRNA	N900_RS19255	0.600141	0.221746	-0.840258			24h_vs_8h	N900_RS09735	thiI	1.93e-08	7.71427	-1.4655			48h_vs_24h	N900_RS13130	NAD(P)H-flavin reductase	6.57e-11	10.1824	-5.02011
8h_vs_0h	acetyltransferase	N900_RS20005	0.399502	0.398481	-0.837811			24h_vs_8h	N900_RS17130	yccS	3.7e-06	5.43164	-1.45865			48h_vs_24h	N900_RS14055	YebC/PmpR family DNA-binding transcriptional regulator	1.85e-05	4.73319	-5.01992
8h_vs_0h	CpxP family protein	N900_RS01105	0.388357	0.410769	-0.834607			24h_vs_8h	N900_RS04815	ihfB	0.0842778	1.07429	-1.44634			48h_vs_24h	N900_RS03275	endonuclease/exonuclease/phosphatase family protein	3e-11	10.5228	-5.0094
8h_vs_0h	trans-2-enoyl-CoA reductase family protein	N900_RS05640	0.666667	0.176091	-0.829381			24h_vs_8h	N900_RS13565	rpmB	1	0	-1.42764			48h_vs_24h	N900_RS04940	hypothetical protein	1	0	-4.96486
8h_vs_0h	map	N900_RS03165	0.666667	0.176091	-0.829374			24h_vs_8h	N900_RS08350	rluB	7.69e-05	4.11404	-1.42315			48h_vs_24h	N900_RS05205	nadA	5.6e-15	14.2518	-4.91502
8h_vs_0h	ruvB	N900_RS05145	0.0872584	1.05919	-0.829023			24h_vs_8h	N900_RS10380	ispG	1	0	-1.42255			48h_vs_24h	N900_RS14005	F0F1 ATP synthase subunit I	0.379234	0.421093	-4.89223
8h_vs_0h	glycerol-3-phosphate dehydrogenase	N900_RS16855	0.175906	0.754721	-0.827076			24h_vs_8h	N900_RS18295	DMT family transporter	7.09e-05	4.1492	-1.42156			48h_vs_24h	N900_RS13415	AMP-binding protein	1.09e-23	22.9641	-4.8868
8h_vs_0h	rfaD	N900_RS13460	0.00118073	2.92785	-0.826981			24h_vs_8h	N900_RS10570	U32 family peptidase	1.36e-05	4.86526	-1.41115			48h_vs_24h	N900_RS08775	peptide ABC transporter substrate-binding protein	1.76e-14	13.7554	-4.87359
8h_vs_0h	lptF	N900_RS02010	1	0	-0.817831			24h_vs_8h	N900_RS18300	LysR family transcriptional regulator	0.00031966	3.49531	-1.40443			48h_vs_24h	N900_RS10415	hscA	1	0	-4.85152
8h_vs_0h	DUF2256 domain-containing protein	N900_RS07355	0.4	0.39794	-0.815796			24h_vs_8h	N900_RS10790	sulfite exporter TauE/SafE family protein	0.00016108	3.79297	-1.40292			48h_vs_24h	N900_RS01795	class 1 fructose-bisphosphatase	4.23e-10	9.37349	-4.83782
8h_vs_0h	rnpA	N900_RS00030	1	0	-0.813433			24h_vs_8h	N900_RS19940	DUF645 family protein	0.228346	0.641407	-1.39654			48h_vs_24h	N900_RS07835	LacI family DNA-binding transcriptional regulator	1.55e-07	6.80845	-4.83704
8h_vs_0h	sucC	N900_RS04000	0.0661158	1.17969	-0.808704			24h_vs_8h	N900_RS05905	ABC transporter permease subunit	1	0	-1.38691			48h_vs_24h	N900_RS07125	ccoS	0.00380693	2.41943	-4.83593
8h_vs_0h	priA	N900_RS01160	0.669375	0.17433	-0.806934			24h_vs_8h	N900_RS07750	fumarate hydratase	0.00039871	3.39934	-1.38509			48h_vs_24h	N900_RS07105	CcoQ/FixQ family Cbb3-type cytochrome c oxidase assembly chaperone	0.00021084	3.67604	-4.81069
8h_vs_0h	acetyl-CoA carboxylase biotin carboxyl carrier protein	N900_RS13205	1	0	-0.804057			24h_vs_8h	N900_RS03555	aminoacyl-tRNA hydrolase	0.402953	0.394746	-1.38291			48h_vs_24h	N900_RS13475	O-antigen ligase family protein	0.00651955	2.18578	-4.80902
8h_vs_0h	glycosyltransferase family 9 protein	N900_RS13540	0.0235524	1.62796	-0.80132			24h_vs_8h	N900_RS17675	hypothetical protein	0.202746	0.693048	-1.38061			48h_vs_24h	N900_RS09650	treC	2e-16	15.6985	-4.80193
8h_vs_0h	sigma-E factor negative regulatory protein RseA	N900_RS02200	0.547619	0.261521	-0.798051			24h_vs_8h	N900_RS09755	ispA	1	0	-1.3716			48h_vs_24h	N900_RS07750	fumarate hydratase	2.67e-09	8.57356	-4.77424
8h_vs_0h	hypothetical protein	N900_RS05840	0.183528	0.736298	-0.797211			24h_vs_8h	N900_RS12820	dsrH	1	0	-1.37134			48h_vs_24h	N900_RS00575	hemN	1.31e-15	14.882	-4.74795
8h_vs_0h	DUF2062 domain-containing protein	N900_RS04970	0.30102	0.521404	-0.794891			24h_vs_8h	N900_RS05440	N-acetylmannosamine-6-phosphate 2-epimerase	1	0	-1.3671			48h_vs_24h	N900_RS01850	rapZ	2.11e-08	7.67577	-4.74409
8h_vs_0h	cytochrome bc complex cytochrome b subunit	N900_RS11750	0.0170131	1.76922	-0.786034			24h_vs_8h	N900_RS01905	mlaF	0.00225819	2.64624	-1.35653			48h_vs_24h	N900_RS03290	class I SAM-dependent methyltransferase	2.53e-10	9.59637	-4.73797
8h_vs_0h	glgA	N900_RS05685	0.075252	1.12348	-0.782659			24h_vs_8h	N900_RS20055	hypothetical protein	0.545768	0.262992	-1.35536			48h_vs_24h	N900_RS13035	nusG	1	0	-4.68684
8h_vs_0h	DUF3265 domain-containing protein	N900_RS19515	0.331922	0.478963	-0.781368			24h_vs_8h	N900_RS14845	chromosome segregation ATPase	0.256842	0.590334	-1.33466			48h_vs_24h	N900_RS12760	replicative DNA helicase	1	0	-4.68254
8h_vs_0h	ompU	N900_RS11470	0.34896	0.457224	-0.779329			24h_vs_8h	N900_RS02705	thrC	0.00100504	2.99782	-1.33167			48h_vs_24h	N900_RS04145	ccmD	0.00286023	2.5436	-4.6807
8h_vs_0h	tpiA	N900_RS01200	0.669375	0.17433	-0.773809			24h_vs_8h	N900_RS00670	alpha/beta fold hydrolase	2.55e-05	4.59403	-1.32798			48h_vs_24h	N900_RS11435	hypothetical protein	1	0	-4.67134
8h_vs_0h	panC	N900_RS11675	0.398507	0.399564	-0.772937			24h_vs_8h	N900_RS04050	argS	1	0	-1.32406			48h_vs_24h	N900_RS02325	inorganic triphosphatase	8.53e-15	14.0691	-4.66876
8h_vs_0h	hypothetical protein	N900_RS03425	0.290945	0.536189	-0.769187			24h_vs_8h	N900_RS04175	mlaA	0.00018826	3.72524	-1.32401			48h_vs_24h	N900_RS08495	MurR/RpiR family transcriptional regulator	1.17e-09	8.93009	-4.65771
8h_vs_0h	cytochrome c-type biogenesis protein CcmH	N900_RS04165	0.423483	0.373164	-0.766614			24h_vs_8h	N900_RS01045	response regulator transcription factor	0.0550443	1.25929	-1.30576			48h_vs_24h	N900_RS03850	prmB	6.28e-08	7.20233	-4.64702
8h_vs_0h	hypothetical protein	N900_RS19650	0.151968	0.818249	-0.763536			24h_vs_8h	N900_RS01920	mlaC	0.00981266	2.00821	-1.29922			48h_vs_24h	N900_RS07265	vceR	0.00017064	3.76792	-4.63943
8h_vs_0h	rpsO	N900_RS11390	1	0	-0.762989			24h_vs_8h	N900_RS06225	LysR family transcriptional regulator	0.03127	1.50487	-1.29677			48h_vs_24h	N900_RS18795	putA	1.31e-21	20.883	-4.56196
8h_vs_0h	sensor histidine kinase	N900_RS06110	0.389433	0.409568	-0.760216			24h_vs_8h	N900_RS06645	nagK	0.00031071	3.50765	-1.29128			48h_vs_24h	N900_RS02460	aceF	0.376555	0.424172	-4.55549
8h_vs_0h	cmoB	N900_RS08425	0.0938558	1.02754	-0.757584			24h_vs_8h	N900_RS01285	gpsA	1	0	-1.2708			48h_vs_24h	N900_RS07555	hppD	2.6e-09	8.58583	-4.55233
8h_vs_0h	ansA	N900_RS04440	0.0491662	1.30833	-0.756541			24h_vs_8h	N900_RS03230	lpxA	1	0	-1.26468			48h_vs_24h	N900_RS10470	tgt	8.58e-09	8.06673	-4.5523
8h_vs_0h	YciK family oxidoreductase	N900_RS08925	0.170804	0.767502	-0.748106			24h_vs_8h	N900_RS00185	hypothetical protein	0.53146	0.274529	-1.2591			48h_vs_24h	N900_RS11620	acnB	0.343579	0.463973	-4.52276
8h_vs_0h	ccmB	N900_RS04135	0.154524	0.811004	-0.743144			24h_vs_8h	N900_RS18020	glycerate kinase	0.0171874	1.76479	-1.25272			48h_vs_24h	N900_RS08300	hypothetical protein	7.2e-05	4.14238	-4.51079
8h_vs_0h	gspJ	N900_RS00925	0.84127	0.0750647	-0.740492			24h_vs_8h	N900_RS12180	phosphoglycerate kinase	1	0	-1.25137			48h_vs_24h	N900_RS00745	Si-specific NAD(P)(+) transhydrogenase	6.73e-17	16.1717	-4.50445
8h_vs_0h	pstB	N900_RS10525	0.478969	0.319693	-0.740238			24h_vs_8h	N900_RS13850	rep	0.651404	0.186149	-1.24984			48h_vs_24h	N900_RS05665	aroA	0.00089449	3.04842	-4.49142
8h_vs_0h	cytochrome c5 family protein	N900_RS13845	0.919965	0.0362285	-0.739488			24h_vs_8h	N900_RS01890	kdsD	0.929412	0.0317919	-1.24798			48h_vs_24h	N900_RS00710	lysoplasmalogenase	9.92e-06	5.00341	-4.46436
8h_vs_0h	acnB	N900_RS11620	0.00114121	2.94263	-0.73397			24h_vs_8h	N900_RS11620	acnB	4.21e-11	10.3758	-1.23283			48h_vs_24h	N900_RS08770	oppB	4.28e-12	11.3684	-4.46406
8h_vs_0h	thiol:disulfide interchange protein DsbE	N900_RS04160	0.0868299	1.06133	-0.733275			24h_vs_8h	N900_RS13130	NAD(P)H-flavin reductase	0.00048106	3.3178	-1.2264			48h_vs_24h	N900_RS07550	homogentisate 1,2-dioxygenase	3.23e-09	8.4907	-4.45184
8h_vs_0h	cytochrome c1	N900_RS11745	0.239222	0.621198	-0.728497			24h_vs_8h	N900_RS14880	cold-shock protein	0.620489	0.207266	-1.21939			48h_vs_24h	N900_RS08185	uvrY	0.0118026	1.92802	-4.43945
8h_vs_0h	sapC	N900_RS05900	0.446282	0.350391	-0.727383			24h_vs_8h	N900_RS14600	hypothetical protein	0.587349	0.231104	-1.21885			48h_vs_24h	N900_RS11430	secG	0.603113	0.219601	-4.43557
8h_vs_0h	secY	N900_RS01640	1	0	-0.727141			24h_vs_8h	N900_RS18555	hypothetical protein	0.206022	0.686086	-1.21433			48h_vs_24h	N900_RS12880	miaA	4.56e-10	9.34097	-4.41936
8h_vs_0h	nrdA	N900_RS07985	1	0	-0.727141			24h_vs_8h	N900_RS00500	hypothetical protein	0.115401	0.93779	-1.21147			48h_vs_24h	N900_RS10440	iscR	3.66e-06	5.43604	-4.40893
8h_vs_0h	DUF3466 family protein	N900_RS06870	0.666667	0.176091	-0.724461			24h_vs_8h	N900_RS13365	sugar transferase	0.037807	1.42243	-1.20663			48h_vs_24h	N900_RS10755	murJ	0.506555	0.295373	-4.37668
8h_vs_0h	smpB	N900_RS09950	0.93414	0.0295879	-0.72119			24h_vs_8h	N900_RS08460	response regulator	0.0331984	1.47888	-1.2064			48h_vs_24h	N900_RS08260	FAD-binding oxidoreductase	5.31e-28	27.2745	-4.36652
8h_vs_0h	gspE	N900_RS00900	1	0	-0.721049			24h_vs_8h	N900_RS02200	sigma-E factor negative regulatory protein RseA	0.54971	0.259867	-1.18595			48h_vs_24h	N900_RS13080	murB	0.107973	0.966685	-4.34534
8h_vs_0h	nitrogen regulation protein NR(I)	N900_RS00820	0.0347492	1.45906	-0.718282			24h_vs_8h	N900_RS13560	rpmG	0.599351	0.222319	-1.18179			48h_vs_24h	N900_RS01015	rpoZ	0.0819387	1.08651	-4.34021
8h_vs_0h	rpoE	N900_RS02195	1	0	-0.712593			24h_vs_8h	N900_RS04275	hypothetical protein	0.0982217	1.00779	-1.17819			48h_vs_24h	N900_RS00080	hypothetical protein	0.359979	0.443723	-4.33607
8h_vs_0h	DUF3404 domain-containing protein	N900_RS16425	0.0717563	1.14414	-0.70959			24h_vs_8h	N900_RS13865	vexB	9.47e-08	7.02342	-1.17159			48h_vs_24h	N900_RS11775	cell division protein ZapE	1.12e-15	14.9509	-4.32014
8h_vs_0h	sdhA	N900_RS03980	0.0398874	1.39916	-0.698743			24h_vs_8h	N900_RS00370	hypothetical protein	0.231218	0.635979	-1.17086			48h_vs_24h	N900_RS01450	DUF1338 domain-containing protein	1.83e-08	7.73865	-4.29513
8h_vs_0h	fadR	N900_RS04880	0.562212	0.2501	-0.698619			24h_vs_8h	N900_RS03150	pgpA	0.755781	0.121604	-1.16939			48h_vs_24h	N900_RS08765	oppC	7.45e-10	9.12801	-4.29151
8h_vs_0h	hypothetical protein	N900_RS13815	0.64995	0.18712	-0.694485			24h_vs_8h	N900_RS07165	potA	0.00020924	3.67935	-1.16692			48h_vs_24h	N900_RS19460	hypothetical protein	1	0	-4.29043
8h_vs_0h	ferrochelatase	N900_RS09280	0.666667	0.176091	-0.693817			24h_vs_8h	N900_RS12775	rpsR	0.559565	0.252149	-1.16522			48h_vs_24h	N900_RS16070	DUF1778 domain-containing protein	1	0	-4.27925
8h_vs_0h	pcnB	N900_RS11660	0.145519	0.837081	-0.693338			24h_vs_8h	N900_RS02675	arcA	0.539421	0.268072	-1.16506			48h_vs_24h	N900_RS14395	LysR family transcriptional regulator	2.76e-08	7.55876	-4.27049
8h_vs_0h	rbsB	N900_RS14630	0.54625	0.262608	-0.692767			24h_vs_8h	N900_RS16845	glycoside hydrolase family 32 protein	8.47e-05	4.07229	-1.16033			48h_vs_24h	N900_RS03115	nrdR	0.0349298	1.4568	-4.23771
8h_vs_0h	truA	N900_RS09230	0.16949	0.770856	-0.688693			24h_vs_8h	N900_RS03165	map	0.721378	0.141837	-1.16032			48h_vs_24h	N900_RS00355	aminopeptidase P family protein	5.79e-14	13.2371	-4.2093
8h_vs_0h	ribonuclease PH	N900_RS13605	0.274231	0.561884	-0.688294			24h_vs_8h	N900_RS03890	fabB	0.657905	0.181837	-1.15949			48h_vs_24h	N900_RS01880	lptC	1	0	-4.20554
8h_vs_0h	ccoG	N900_RS00175	0.169478	0.770886	-0.681423			24h_vs_8h	N900_RS09665	gmhB	0.836253	0.0776623	-1.15223			48h_vs_24h	N900_RS03205	rseP	1	0	-4.18302
8h_vs_0h	threonylcarbamoyl-AMP synthase	N900_RS08830	0.235101	0.628746	-0.68087			24h_vs_8h	N900_RS09725	transcriptional regulator GcvA	0.00375281	2.42564	-1.14576			48h_vs_24h	N900_RS05685	glgA	1.35e-14	13.8697	-4.18116
8h_vs_0h	CPXCG motif-containing cysteine-rich protein	N900_RS06610	0.182255	0.739321	-0.678922			24h_vs_8h	N900_RS01915	mlaD	0.0191746	1.71727	-1.13008			48h_vs_24h	N900_RS03860	aroC	0.00707369	2.15035	-4.17602
8h_vs_0h	guaA	N900_RS10335	0.27896	0.554458	-0.672377			24h_vs_8h	N900_RS05925	pspB	0.721777	0.141597	-1.12333			48h_vs_24h	N900_RS06120	membrane protein	0.00180524	2.74347	-4.16316
8h_vs_0h	GNAT family N-acetyltransferase	N900_RS20020	0.84127	0.0750647	-0.672279			24h_vs_8h	N900_RS16070	DUF1778 domain-containing protein	0.644284	0.190922	-1.11463			48h_vs_24h	N900_RS14280	MerR family transcriptional regulator	1.6e-07	6.79517	-4.14974
8h_vs_0h	lrp	N900_RS04860	0.713654	0.146512	-0.67044			24h_vs_8h	N900_RS08695	lolA	0.549645	0.259918	-1.11357			48h_vs_24h	N900_RS14200	copper chaperone PCu(A)C	0.00011047	3.95677	-4.14603
8h_vs_0h	heme ABC transporter permease	N900_RS04140	0.400623	0.397265	-0.668925			24h_vs_8h	N900_RS19965	acetyltransferase	0.710527	0.14842	-1.10938			48h_vs_24h	N900_RS00950	cysQ	1.25e-05	4.90454	-4.09896
8h_vs_0h	helix-turn-helix domain-containing protein	N900_RS03700	0.312488	0.505167	-0.667615			24h_vs_8h	N900_RS04285	rluC	0.00459997	2.33725	-1.09095			48h_vs_24h	N900_RS13190	3'-5' exonuclease	2.01e-05	4.69718	-4.08045
8h_vs_0h	polysaccharide deacetylase family protein	N900_RS13465	0.00302984	2.51858	-0.665907			24h_vs_8h	N900_RS02605	TSUP family transporter	0.00290946	2.53619	-1.08264			48h_vs_24h	N900_RS01915	mlaD	3.78e-05	4.42194	-4.03233
8h_vs_0h	RnfH family protein	N900_RS09940	1	0	-0.663197			24h_vs_8h	N900_RS07500	TusE/DsrC/DsvC family sulfur relay protein	0.829847	0.081002	-1.08057			48h_vs_24h	N900_RS05090	TSUP family transporter	1.28e-08	7.89338	-4.03004
8h_vs_0h	gmhB	N900_RS09665	0.606704	0.217023	-0.662236			24h_vs_8h	N900_RS10850	srmB	0.0183453	1.73648	-1.07901			48h_vs_24h	N900_RS05470	MurR/RpiR family transcriptional regulator	3.4e-05	4.46794	-4.01551
8h_vs_0h	ispH	N900_RS10730	0.666667	0.176091	-0.660056			24h_vs_8h	N900_RS06245	hypothetical protein	0.670003	0.173923	-1.07833			48h_vs_24h	N900_RS04170	ccmI	1.61e-08	7.79184	-3.9613
8h_vs_0h	hypothetical protein	N900_RS19035	0.885714	0.0527064	-0.65469			24h_vs_8h	N900_RS00535	hemB	0.461534	0.335796	-1.07812			48h_vs_24h	N900_RS14205	SCO family protein	4.31e-07	6.36561	-3.95441
8h_vs_0h	phosphopyruvate hydratase	N900_RS02290	1	0	-0.653963			24h_vs_8h	N900_RS09060	uridine phosphorylase	0.0272262	1.56501	-1.07809			48h_vs_24h	N900_RS14295	membrane protein	0.00118163	2.92752	-3.9308
8h_vs_0h	miaA	N900_RS12880	0.211849	0.673973	-0.647635			24h_vs_8h	N900_RS12610	csrD	0.00014301	3.84465	-1.07431			48h_vs_24h	N900_RS01035	DUF4212 domain-containing protein	0.00082108	3.08561	-3.91476
8h_vs_0h	symmetrical bis(5'-nucleosyl)-tetraphosphatase	N900_RS12395	0.100826	0.996426	-0.646905			24h_vs_8h	N900_RS05675	type I DNA topoisomerase	0.421005	0.375713	-1.05889			48h_vs_24h	N900_RS14215	DUF368 domain-containing protein	0.00100293	2.99873	-3.91414
8h_vs_0h	clpA	N900_RS08515	0.120503	0.919002	-0.645842			24h_vs_8h	N900_RS13860	vexA	0.00306496	2.51358	-1.05715			48h_vs_24h	N900_RS17380	TetR/AcrR family transcriptional regulator	1.12e-08	7.9509	-3.91295
8h_vs_0h	DUF3389 domain-containing protein	N900_RS16490	0.493395	0.306805	-0.645564			24h_vs_8h	N900_RS13195	acs	0.00021707	3.66341	-1.05667			48h_vs_24h	N900_RS16840	LacI family transcriptional regulator	8.61e-06	5.06505	-3.86469
8h_vs_0h	hypothetical protein	N900_RS00370	0.142037	0.847597	-0.644771			24h_vs_8h	N900_RS07170	potB	0.00516486	2.28694	-1.05399			48h_vs_24h	N900_RS05645	infA	1	0	-3.85932
8h_vs_0h	heme lyase CcmF/NrfE family subunit	N900_RS04155	0.0444114	1.35251	-0.643069			24h_vs_8h	N900_RS10120	helix-turn-helix transcriptional regulator	0.490451	0.309404	-1.05238			48h_vs_24h	N900_RS11940	pncC	0.00141704	2.84862	-3.82362
8h_vs_0h	mrdB	N900_RS09460	1	0	-0.640582			24h_vs_8h	N900_RS01350	penicillin-binding protein 1A	0.503807	0.297736	-1.04712			48h_vs_24h	N900_RS09920	grpE	0.322514	0.491452	-3.79037
8h_vs_0h	arcA	N900_RS02675	0.470946	0.327029	-0.638887			24h_vs_8h	N900_RS08935	YkgJ family cysteine cluster protein	0.110857	0.955238	-1.02414			48h_vs_24h	N900_RS04175	mlaA	1.73e-10	9.76087	-3.78975
8h_vs_0h	sulfite exporter TauE/SafE family protein	N900_RS07130	0.298956	0.524393	-0.637258			24h_vs_8h	N900_RS19480	general secretion pathway protein GspI	0.353988	0.451011	-1.02333			48h_vs_24h	N900_RS13200	aroQ	0.0234161	1.63049	-3.77545
8h_vs_0h	1-deoxy-D-xylulose-5-phosphate synthase	N900_RS09760	1	0	-0.629847			24h_vs_8h	N900_RS04490	fadD	0.0026845	2.57114	-1.02055			48h_vs_24h	N900_RS00075	hypothetical protein	3.99e-05	4.39858	-3.7587
8h_vs_0h	yceD	N900_RS04295	0.348389	0.457935	-0.627987			24h_vs_8h	N900_RS14305	DEAD/DEAH box helicase	0.661076	0.179748	-1.02014			48h_vs_24h	N900_RS11405	infB	0.520064	0.283943	-3.75808
8h_vs_0h	pdxH	N900_RS18820	1	0	-0.622612			24h_vs_8h	N900_RS00385	rRNA small subunit methyltransferase J	0.04572	1.33989	-1.0189			48h_vs_24h	N900_RS02010	lptF	1	0	-3.75036
8h_vs_0h	class I adenylate cyclase	N900_RS00605	0.102185	0.990611	-0.620557			24h_vs_8h	N900_RS17525	HAD family hydrolase	0.0372764	1.42857	-1.01842			48h_vs_24h	N900_RS12135	glmS	1	0	-3.74068
8h_vs_0h	oppC	N900_RS08765	0.0777153	1.10949	-0.617722			24h_vs_8h	N900_RS09360	zipA	0.781746	0.106935	-1.01465			48h_vs_24h	N900_RS01855	ptsN	0.0276237	1.55872	-3.73924
8h_vs_0h	ccoO	N900_RS07100	0.161426	0.792026	-0.609289			24h_vs_8h	N900_RS06875	ribosome modulation factor	0.0696179	1.15728	-1.00948			48h_vs_24h	N900_RS11500	erpA	0.785732	0.104725	-3.73813
8h_vs_0h	RidA family protein	N900_RS01945	0.860209	0.0653958	-0.60753			24h_vs_8h	N900_RS14495	SulP family inorganic anion transporter	0.00099862	3.0006	-1.00873			48h_vs_24h	N900_RS04585	TetR/AcrR family transcriptional regulator	2.05e-08	7.68898	-3.73064
8h_vs_0h	csrA	N900_RS11915	0.7	0.154902	-0.605378			24h_vs_8h	N900_RS07810	cyclic nucleotide-binding/CBS domain-containing protein	0.00012913	3.88898	-1.00816			48h_vs_24h	N900_RS10020	tcpS	0.00438746	2.35779	-3.73053
8h_vs_0h	mnmE	N900_RS00015	1	0	-0.602403			24h_vs_8h	N900_RS06760	cobB	0.0676299	1.16986	-1.00296			48h_vs_24h	N900_RS10480	queA	5.97e-07	6.22412	-3.72605
8h_vs_0h	TIGR00153 family protein	N900_RS02320	0.666901	0.175939	-0.601526			24h_vs_8h	N900_RS02265	barA	0.00021314	3.67133	-0.997831			48h_vs_24h	N900_RS02295	multifunctional CCA addition/repair protein	9.79e-09	8.00913	-3.71892
8h_vs_0h	fabA	N900_RS06880	0.64712	0.189015	-0.596928			24h_vs_8h	N900_RS16410	transcriptional regulator	0.126325	0.898511	-0.992046			48h_vs_24h	N900_RS05960	cls	6.55e-11	10.1835	-3.69721
8h_vs_0h	type II toxin-antitoxin system Phd/YefM family antitoxin	N900_RS15800	0.145512	0.8371	-0.59608			24h_vs_8h	N900_RS11085	hypothetical protein	0.606792	0.21696	-0.990429			48h_vs_24h	N900_RS16185	aspartate/tyrosine/aromatic aminotransferase	1.87e-12	11.7278	-3.69005
8h_vs_0h	type II toxin-antitoxin system ParD family antitoxin	N900_RS15690	0.672095	0.172569	-0.594981			24h_vs_8h	N900_RS01340	glutathione peroxidase	0.00148301	2.82886	-0.988559			48h_vs_24h	N900_RS12230	gshB	0.329118	0.482648	-3.68924
8h_vs_0h	ABC transporter substrate-binding protein	N900_RS05910	0.235075	0.628793	-0.592936			24h_vs_8h	N900_RS17555	DEAD/DEAH box helicase	0.0004905	3.30936	-0.982554			48h_vs_24h	N900_RS17265	aquaporin family protein	1.07e-08	7.96987	-3.68229
8h_vs_0h	DUF3265 domain-containing protein	N900_RS19955	0.385305	0.414196	-0.590187			24h_vs_8h	N900_RS16840	LacI family transcriptional regulator	0.165505	0.78119	-0.976379			48h_vs_24h	N900_RS09230	truA	3.7e-08	7.43164	-3.65662
8h_vs_0h	LacI family DNA-binding transcriptional regulator	N900_RS13230	8.15e-05	4.08907	-0.585394			24h_vs_8h	N900_RS03670	dapA	0.612692	0.212758	-0.975874			48h_vs_24h	N900_RS02335	glnE	5.3e-21	20.2758	-3.63225
8h_vs_0h	hypothetical protein	N900_RS15960	0.388215	0.410927	-0.582748			24h_vs_8h	N900_RS19075	hypothetical protein	0.396989	0.401222	-0.9728			48h_vs_24h	N900_RS01250	frdD	0.00010061	3.99735	-3.63198
8h_vs_0h	peptide ABC transporter substrate-binding protein	N900_RS08775	0.209691	0.678421	-0.582517			24h_vs_8h	N900_RS10520	phoU	0.129703	0.88705	-0.970729			48h_vs_24h	N900_RS03200	ispC	1	0	-3.63151
8h_vs_0h	hypothetical protein	N900_RS19225	1	0	-0.580159			24h_vs_8h	N900_RS01810	UbiX family flavin prenyltransferase	0.43607	0.360444	-0.969065			48h_vs_24h	N900_RS18440	amidinotransferase	2.49e-09	8.60309	-3.60303
8h_vs_0h	kdsB	N900_RS04995	1	0	-0.579397			24h_vs_8h	N900_RS09420	lnt	0.645768	0.189924	-0.95762			48h_vs_24h	N900_RS09710	LOG family protein	5.54e-16	15.2568	-3.59659
8h_vs_0h	hypothetical protein	N900_RS04840	0.160314	0.795029	-0.578408			24h_vs_8h	N900_RS14395	LysR family transcriptional regulator	0.0252703	1.59739	-0.950702			48h_vs_24h	N900_RS06110	sensor histidine kinase	2.27e-07	6.64376	-3.55955
8h_vs_0h	aroA	N900_RS05665	0.213866	0.669858	-0.575754			24h_vs_8h	N900_RS10550	phosphate ABC transporter substrate-binding protein	0.0750336	1.12474	-0.950631			48h_vs_24h	N900_RS17245	DUF496 family protein	0.0991539	1.00369	-3.55652
8h_vs_0h	aroC	N900_RS03860	0.839631	0.0759117	-0.575258			24h_vs_8h	N900_RS01115	ATP-dependent 6-phosphofructokinase	1	0	-0.946616			48h_vs_24h	N900_RS11385	pnp	6.97e-05	4.15669	-3.53479
8h_vs_0h	hypothetical protein	N900_RS04280	0.399707	0.398258	-0.571281			24h_vs_8h	N900_RS11925	alaS	0.995954	0.00176091	-0.939522			48h_vs_24h	N900_RS18185	DeoR/GlpR family transcriptional regulator	4.18e-07	6.37889	-3.51729
8h_vs_0h	ExbD/TolR family protein	N900_RS05180	0.666667	0.176091	-0.57053			24h_vs_8h	N900_RS08225	imidazolonepropionase	0.0213138	1.67134	-0.93558			48h_vs_24h	N900_RS14085	glgP	1.32e-08	7.87939	-3.51127
8h_vs_0h	DUF645 family protein	N900_RS15820	0.702501	0.153353	-0.569437			24h_vs_8h	N900_RS14120	hypothetical protein	0.719584	0.142918	-0.933648			48h_vs_24h	N900_RS06800	paraquat-inducible protein A	1.13e-09	8.94687	-3.50639
8h_vs_0h	DNA polymerase III subunit gamma/tau	N900_RS08950	0.666667	0.176091	-0.56919			24h_vs_8h	N900_RS12990	hemE	0.656372	0.18285	-0.933521			48h_vs_24h	N900_RS06820	carboxy terminal-processing peptidase	5.86e-18	17.2321	-3.48583
8h_vs_0h	TAXI family TRAP transporter solute-binding subunit	N900_RS12455	0.299292	0.523905	-0.56738			24h_vs_8h	N900_RS03930	fldA	1	0	-0.932147			48h_vs_24h	N900_RS02990	Na(+)-translocating NADH-quinone reductase subunit A	0.93526	0.0290677	-3.48156
8h_vs_0h	MurR/RpiR family transcriptional regulator	N900_RS08495	0.516455	0.286968	-0.566247			24h_vs_8h	N900_RS08770	oppB	0.0068517	2.1642	-0.925004			48h_vs_24h	N900_RS00585	heme biosynthesis operon protein HemX	7.78e-08	7.10909	-3.48009
8h_vs_0h	mdh	N900_RS12445	0.180848	0.742686	-0.564542			24h_vs_8h	N900_RS00625	dapF	1	0	-0.924031			48h_vs_24h	N900_RS13010	rpoB	0.425482	0.371119	-3.47573
8h_vs_0h	mutH	N900_RS10810	0.614021	0.211816	-0.556988			24h_vs_8h	N900_RS19535	acetyltransferase	0.806607	0.0933381	-0.923975			48h_vs_24h	N900_RS06105	rplY	1	0	-3.45758
8h_vs_0h	ccmE	N900_RS04150	0.864474	0.0632479	-0.555298			24h_vs_8h	N900_RS12170	hypothetical protein	0.448489	0.348248	-0.923421			48h_vs_24h	N900_RS00605	class I adenylate cyclase	6.53e-14	13.1851	-3.44526
8h_vs_0h	hypothetical protein	N900_RS15535	0.663785	0.177972	-0.55316			24h_vs_8h	N900_RS13475	O-antigen ligase family protein	0.0745123	1.12777	-0.920704			48h_vs_24h	N900_RS10515	ppk2	1.2e-08	7.91938	-3.44026
8h_vs_0h	glgP	N900_RS14085	0.0444619	1.35201	-0.54647			24h_vs_8h	N900_RS02165	DUF1107 domain-containing protein	0.265831	0.575395	-0.915022			48h_vs_24h	N900_RS02185	nadB	4.6e-15	14.3369	-3.44023
8h_vs_0h	DUF645 family protein	N900_RS19910	1	0	-0.543835			24h_vs_8h	N900_RS09390	PTS glucose transporter subunit IIA	0.147646	0.830778	-0.914599			48h_vs_24h	N900_RS14090	malQ	2.91e-06	5.53555	-3.40412
8h_vs_0h	polA	N900_RS00545	1	0	-0.54127			24h_vs_8h	N900_RS11465	greA	0.179407	0.746161	-0.905007			48h_vs_24h	N900_RS00270	aroE	1.33e-08	7.87457	-3.39819
8h_vs_0h	hypothetical protein	N900_RS05865	0.285677	0.544125	-0.539807			24h_vs_8h	N900_RS13375	polysaccharide biosynthesis protein	1.23e-05	4.91008	-0.904415			48h_vs_24h	N900_RS00375	asnC	0.00014948	3.82542	-3.33645
8h_vs_0h	hypothetical protein	N900_RS18225	0.217546	0.662448	-0.539413			24h_vs_8h	N900_RS03100	sigma factor-binding protein Crl	0.334114	0.476106	-0.903221			48h_vs_24h	N900_RS03550	ychF	0.0191908	1.71691	-3.32733
8h_vs_0h	Grx4 family monothiol glutaredoxin	N900_RS04195	0.245336	0.610239	-0.539388			24h_vs_8h	N900_RS01925	mlaB	0.586849	0.231474	-0.902265			48h_vs_24h	N900_RS01030	cation acetate symporter	2.24e-14	13.6503	-3.32619
8h_vs_0h	lepA	N900_RS02215	0.25635	0.591167	-0.538694			24h_vs_8h	N900_RS13935	YigZ family protein	0.0103967	1.9831	-0.897426			48h_vs_24h	N900_RS04505	rrtA	0.0487969	1.31161	-3.31674
8h_vs_0h	diacylglycerol kinase	N900_RS17110	0.436858	0.35966	-0.538057			24h_vs_8h	N900_RS09935	bamE	0.0665291	1.17699	-0.894053			48h_vs_24h	N900_RS00030	rnpA	1	0	-3.29149
8h_vs_0h	bamC	N900_RS03675	0.0883213	1.05393	-0.536847			24h_vs_8h	N900_RS09460	mrdB	0.687522	0.162713	-0.889034			48h_vs_24h	N900_RS00010	mioC	0.0617123	1.20963	-3.29118
8h_vs_0h	hypothetical protein	N900_RS16365	0.4	0.39794	-0.535747			24h_vs_8h	N900_RS03805	fliL	0.280288	0.552395	-0.884466			48h_vs_24h	N900_RS03685	M15 family metallopeptidase	0.322514	0.491452	-3.2594
8h_vs_0h	inovirus Gp2 family protein	N900_RS19810	0.583429	0.234012	-0.533894			24h_vs_8h	N900_RS02600	RNA-directed DNA polymerase	0.0725665	1.13926	-0.882252			48h_vs_24h	N900_RS05150	cydA	1	0	-3.25847
8h_vs_0h	protein-disulfide reductase DsbD	N900_RS01050	0.196598	0.706421	-0.53242			24h_vs_8h	N900_RS04940	hypothetical protein	0.593256	0.226758	-0.878616			48h_vs_24h	N900_RS05800	YciI family protein	0.0290533	1.5368	-3.25399
8h_vs_0h	cadA	N900_RS07120	0.0484508	1.3147	-0.531848			24h_vs_8h	N900_RS06835	DUF2835 family protein	0.342566	0.465255	-0.87422			48h_vs_24h	N900_RS17260	glpK	3.56e-09	8.44811	-3.24263
8h_vs_0h	groL	N900_RS01230	1	0	-0.531503			24h_vs_8h	N900_RS19900	type II toxin-antitoxin system RelE/ParE family toxin	1	0	-0.869			48h_vs_24h	N900_RS14035	DUF3346 domain-containing protein	1	0	-3.23768
8h_vs_0h	DUF2442 domain-containing protein	N900_RS16130	0.388721	0.410362	-0.529982			24h_vs_8h	N900_RS06880	fabA	0.619263	0.208125	-0.867364			48h_vs_24h	N900_RS10370	tetratricopeptide repeat protein	0.128001	0.892787	-3.23073
8h_vs_0h	hypothetical protein	N900_RS18000	0.4	0.39794	-0.524273			24h_vs_8h	N900_RS06000	DUF1289 domain-containing protein	0.255103	0.593285	-0.866238			48h_vs_24h	N900_RS01380	aroK	0.0141341	1.84973	-3.22339
8h_vs_0h	phosphate acetyltransferase	N900_RS08745	0.7923	0.10111	-0.519641			24h_vs_8h	N900_RS15710	hypothetical protein	0.184556	0.733872	-0.860245			48h_vs_24h	N900_RS05895	ATP-binding cassette domain-containing protein	0.436886	0.359632	-3.21693
8h_vs_0h	rsxD	N900_RS09155	0.690476	0.160851	-0.518776			24h_vs_8h	N900_RS13810	hypothetical protein	0.238823	0.621924	-0.856882			48h_vs_24h	N900_RS13535	glycosyltransferase family 2 protein	4.87e-06	5.31215	-3.21085
8h_vs_0h	ATP-binding cassette domain-containing protein	N900_RS05890	0.620709	0.207112	-0.518162			24h_vs_8h	N900_RS00215	rsmB	0.0635551	1.19685	-0.851927			48h_vs_24h	N900_RS08175	pgsA	1	0	-3.20984
8h_vs_0h	hypothetical protein	N900_RS19420	0.296251	0.52834	-0.516487			24h_vs_8h	N900_RS18440	amidinotransferase	0.00585746	2.23229	-0.846589			48h_vs_24h	N900_RS09660	treR	1.05e-08	7.97695	-3.20905
8h_vs_0h	fldB	N900_RS02425	0.525861	0.279129	-0.514033			24h_vs_8h	N900_RS01530	rlmB	0.104475	0.980987	-0.846504			48h_vs_24h	N900_RS03640	M48 family metallopeptidase	9.2e-09	8.0362	-3.19195
8h_vs_0h	pckA	N900_RS00875	0.132136	0.878978	-0.512623			24h_vs_8h	N900_RS13335	manA	0.0220286	1.65701	-0.845823			48h_vs_24h	N900_RS03665	glycine cleavage system protein R	2.74e-05	4.56205	-3.19
8h_vs_0h	hypothetical protein	N900_RS08965	0.926214	0.0332886	-0.511103			24h_vs_8h	N900_RS10870	hypothetical protein	0.367253	0.435035	-0.843781			48h_vs_24h	N900_RS08455	cyclic nucleotide-binding domain-containing protein	5.2e-17	16.2837	-3.17647
8h_vs_0h	uvrD	N900_RS13700	0.146023	0.835577	-0.510126			24h_vs_8h	N900_RS06230	glutaredoxin family protein	0.0840126	1.07566	-0.842005			48h_vs_24h	N900_RS03650	AI-2E family transporter	8.6e-09	8.06551	-3.17242
8h_vs_0h	fabB	N900_RS03890	1	0	-0.507211			24h_vs_8h	N900_RS17470	ABC-ATPase domain-containing protein	1	0	-0.841464			48h_vs_24h	N900_RS03560	ribose-phosphate pyrophosphokinase	0.699132	0.155441	-3.16311
8h_vs_0h	lpxB	N900_RS03235	1	0	-0.506949			24h_vs_8h	N900_RS18770	Lrp/AsnC family transcriptional regulator	0.163754	0.785809	-0.840798			48h_vs_24h	N900_RS13400	acetyltransferase	2.62e-07	6.58252	-3.15453
8h_vs_0h	ccmD	N900_RS04145	0.307279	0.512467	-0.506439			24h_vs_8h	N900_RS02005	pepA	0.00186036	2.7304	-0.832489			48h_vs_24h	N900_RS11595	iron ABC transporter permease	7.84e-14	13.1058	-3.14996
8h_vs_0h	greB	N900_RS00985	0.430091	0.36644	-0.50273			24h_vs_8h	N900_RS11175	brxC	2.34e-07	6.63007	-0.830457			48h_vs_24h	N900_RS10450	suhB	1	0	-3.14388
8h_vs_0h	replicative DNA helicase	N900_RS12760	1	0	-0.501606			24h_vs_8h	N900_RS03800	flagellar hook-length control protein FliK	0.00676229	2.16991	-0.830204			48h_vs_24h	N900_RS12380	4-hydroxythreonine-4-phosphate dehydrogenase PdxA	0.669211	0.174437	-3.13745
8h_vs_0h	mlaB	N900_RS01925	0.573737	0.241287	-0.500838			24h_vs_8h	N900_RS04915	phosphotransferase	0.10972	0.959715	-0.829406			48h_vs_24h	N900_RS11590	ABC transporter ATP-binding protein	0.00011003	3.9585	-3.12953
8h_vs_0h	multifunctional CCA addition/repair protein	N900_RS02295	0.372408	0.428981	-0.500065			24h_vs_8h	N900_RS12055	dnaG	0.694253	0.158482	-0.825978			48h_vs_24h	N900_RS03135	ribE	0.0610832	1.21408	-3.10522
8h_vs_0h	purR	N900_RS05710	0.0277433	1.55684	-0.500011			24h_vs_8h	N900_RS19005	hypothetical protein	0.193464	0.7134	-0.82553			48h_vs_24h	N900_RS18800	helix-turn-helix transcriptional regulator	1.48e-06	5.82987	-3.08212
8h_vs_0h	bacteriocin production protein	N900_RS09210	0.461279	0.336036	-0.499587			24h_vs_8h	N900_RS01445	astD	0.012579	1.90035	-0.824872			48h_vs_24h	N900_RS06220	MFS transporter	3.46e-08	7.46106	-3.05404
8h_vs_0h	hypothetical protein	N900_RS11085	0.7	0.154902	-0.499047			24h_vs_8h	N900_RS01125	zapB	0.407431	0.389946	-0.820276			48h_vs_24h	N900_RS05845	torE	0.528008	0.27736	-3.04154
8h_vs_0h	tcpS	N900_RS10020	0.972662	0.0120382	-0.497984			24h_vs_8h	N900_RS11170	pglX	2.28e-07	6.64231	-0.818818			48h_vs_24h	N900_RS09400	miaB	3.7e-11	10.4321	-3.01882
8h_vs_0h	ftsH	N900_RS11450	0.7	0.154902	-0.496139			24h_vs_8h	N900_RS16130	DUF2442 domain-containing protein	0.508566	0.293653	-0.817933			48h_vs_24h	N900_RS11510	glutamate-1-semialdehyde 2,1-aminomutase	0.855495	0.0677827	-2.99421
8h_vs_0h	thrL	N900_RS19055	0.484702	0.314525	-0.495473			24h_vs_8h	N900_RS09020	low molecular weight phosphotyrosine protein phosphatase	0.442879	0.353715	-0.81702			48h_vs_24h	N900_RS08030	SAM-dependent methyltransferase	1	0	-2.99245
8h_vs_0h	acetate kinase	N900_RS08740	0.917609	0.0373425	-0.495341			24h_vs_8h	N900_RS09245	PTS N-acetylmuramic acid transporter subunit IIBC	0.00564886	2.24804	-0.815023			48h_vs_24h	N900_RS01735	TIGR03899 family protein	8.99e-10	9.04625	-2.98231
8h_vs_0h	1,4-dihydroxy-2-naphthoate polyprenyltransferase	N900_RS01185	0.379626	0.420644	-0.495303			24h_vs_8h	N900_RS18875	Chemotaxis protein methyltransferase 3	0.17816	0.74919	-0.813959			48h_vs_24h	N900_RS17280	glpB	3.21e-08	7.49318	-2.95998
8h_vs_0h	ABC transporter permease subunit	N900_RS10535	0.0319585	1.49541	-0.495092			24h_vs_8h	N900_RS04910	lpoB	0.0452472	1.34441	-0.813728			48h_vs_24h	N900_RS09005	DUF3379 domain-containing protein	0.00163901	2.78542	-2.95078
8h_vs_0h	VOC family protein	N900_RS16020	0.480757	0.318075	-0.494795			24h_vs_8h	N900_RS03255	tilS	1	0	-0.81303			48h_vs_24h	N900_RS15170	ulaR	2.92e-06	5.53472	-2.95006
8h_vs_0h	moeB	N900_RS16665	0.275304	0.560187	-0.494441			24h_vs_8h	N900_RS08505	GrxA family glutaredoxin	0.187936	0.725989	-0.812205			48h_vs_24h	N900_RS05710	purR	2.42e-09	8.61698	-2.94943
8h_vs_0h	rluD	N900_RS10625	0.499038	0.301866	-0.490067			24h_vs_8h	N900_RS00005	hypothetical protein	0.463101	0.334324	-0.811015			48h_vs_24h	N900_RS12305	trmB	0.00446271	2.3504	-2.93711
8h_vs_0h	ABC transporter ATP-binding protein	N900_RS06155	0.13023	0.885289	-0.48978			24h_vs_8h	N900_RS13075	birA	0.601441	0.220807	-0.808999			48h_vs_24h	N900_RS00055	dnaA	1	0	-2.93182
8h_vs_0h	hypothetical protein	N900_RS10475	0.699134	0.155439	-0.486255			24h_vs_8h	N900_RS09045	apbC	0.00022999	3.63828	-0.806811			48h_vs_24h	N900_RS06225	LysR family transcriptional regulator	0.00038186	3.4181	-2.93093
8h_vs_0h	hypothetical protein	N900_RS15845	0.680913	0.166908	-0.483646			24h_vs_8h	N900_RS02430	tyrosine recombinase XerD	0.12269	0.911191	-0.805099			48h_vs_24h	N900_RS00915	prepilin-type N-terminal cleavage/methylation domain-containing protein	1	0	-2.92723
8h_vs_0h	hypothetical protein	N900_RS00080	1	0	-0.477621			24h_vs_8h	N900_RS03435	flgM	0.299402	0.523746	-0.798848			48h_vs_24h	N900_RS00100	glyQ	0.846861	0.0721879	-2.91718
8h_vs_0h	hypothetical protein	N900_RS02690	0.285442	0.544482	-0.477414			24h_vs_8h	N900_RS04795	ppiD	0.0003167	3.49936	-0.798233			48h_vs_24h	N900_RS11665	folK	0.618607	0.208585	-2.90618
8h_vs_0h	DUF3265 domain-containing protein	N900_RS19540	0.685714	0.163857	-0.475446			24h_vs_8h	N900_RS03005	NADH:ubiquinone reductase (Na(+)-transporting) subunit D	0.179505	0.745923	-0.798028			48h_vs_24h	N900_RS03230	lpxA	1	0	-2.89845
8h_vs_0h	DUF3709 domain-containing protein	N900_RS15815	0.723795	0.140384	-0.475226			24h_vs_8h	N900_RS13080	murB	0.614894	0.2112	-0.797027			48h_vs_24h	N900_RS14305	DEAD/DEAH box helicase	0.30653	0.513527	-2.89478
8h_vs_0h	YeeE/YedE family protein	N900_RS16775	0.996275	0.00162092	-0.475002			24h_vs_8h	N900_RS08135	pheT	0.705605	0.151438	-0.794557			48h_vs_24h	N900_RS01940	1-acylglycerol-3-phosphate O-acyltransferase	0.862756	0.0641118	-2.89383
8h_vs_0h	iscX	N900_RS10405	1	0	-0.474482			24h_vs_8h	N900_RS03315	lpcA	1	0	-0.789451			48h_vs_24h	N900_RS12030	plsY	2.72e-05	4.56464	-2.88509
8h_vs_0h	membrane protein	N900_RS03420	0.648421	0.188143	-0.474394			24h_vs_8h	N900_RS19460	hypothetical protein	0.926746	0.0330393	-0.789427			48h_vs_24h	N900_RS12520	mreC	0.330595	0.480704	-2.86484
8h_vs_0h	fur	N900_RS03905	0.0474901	1.3234	-0.473167			24h_vs_8h	N900_RS08760	ABC transporter ATP-binding protein	0.0877869	1.05657	-0.788611			48h_vs_24h	N900_RS06795	PqiB family protein	2.05e-14	13.6886	-2.85619
8h_vs_0h	hypothetical protein	N900_RS19150	0.7	0.154902	-0.472819			24h_vs_8h	N900_RS01995	valine--tRNA ligase	1	0	-0.787617			48h_vs_24h	N900_RS09355	ligA	0.790025	0.102359	-2.84684
8h_vs_0h	secA	N900_RS02545	0.4	0.39794	-0.472452			24h_vs_8h	N900_RS02000	DNA polymerase III subunit chi	0.198398	0.702463	-0.784417			48h_vs_24h	N900_RS01615	rplF	0.807968	0.0926059	-2.82146
8h_vs_0h	cytochrome c4	N900_RS00555	0.351325	0.454291	-0.471679			24h_vs_8h	N900_RS12210	metK	0.76727	0.115052	-0.78224			48h_vs_24h	N900_RS13175	3-phenylpropionate MFS transporter	1.32e-06	5.87926	-2.81982
8h_vs_0h	metG	N900_RS09050	0.660799	0.179931	-0.470683			24h_vs_8h	N900_RS16785	DUF2892 domain-containing protein	0.550438	0.259292	-0.779832			48h_vs_24h	N900_RS06885	Lon protease family protein	1.84e-15	14.7353	-2.81762
8h_vs_0h	helix-turn-helix domain-containing protein	N900_RS05340	0.49124	0.308706	-0.469959			24h_vs_8h	N900_RS14890	hypothetical protein	0.565531	0.247543	-0.778666			48h_vs_24h	N900_RS12385	rsmA	1	0	-2.81438
8h_vs_0h	pepA	N900_RS02005	0.786674	0.104205	-0.469822			24h_vs_8h	N900_RS04310	ketoacyl-ACP synthase III	0.790437	0.102133	-0.776382			48h_vs_24h	N900_RS08460	response regulator	0.00530842	2.27503	-2.80878
8h_vs_0h	response regulator	N900_RS18905	0.571107	0.243282	-0.46924			24h_vs_8h	N900_RS18650	phospho-sugar mutase	0.0609429	1.21508	-0.775209			48h_vs_24h	N900_RS15315	gcvT	6.4e-06	5.19394	-2.80638
8h_vs_0h	2Fe-2S iron-sulfur cluster binding domain-containing protein	N900_RS07995	0.644406	0.190841	-0.468742			24h_vs_8h	N900_RS12465	universal stress protein	0.361639	0.441725	-0.774044			48h_vs_24h	N900_RS07805	aspartate/tyrosine/aromatic aminotransferase	2.12e-08	7.67401	-2.79978
8h_vs_0h	murC	N900_RS02515	0.72729	0.138292	-0.467706			24h_vs_8h	N900_RS15705	hypothetical protein	0.0149047	1.82668	-0.770837			48h_vs_24h	N900_RS00875	pckA	4.19e-08	7.3773	-2.78952
8h_vs_0h	arginyltransferase	N900_RS05650	0.256359	0.591152	-0.467557			24h_vs_8h	N900_RS07805	aspartate/tyrosine/aromatic aminotransferase	0.0164065	1.78498	-0.768763			48h_vs_24h	N900_RS06165	hydroxyneurosporene synthase	4.6e-09	8.33729	-2.78471
8h_vs_0h	DUF1196 domain-containing protein	N900_RS19890	1	0	-0.465117			24h_vs_8h	N900_RS16960	TIGR02808 family protein	1	0	-0.767336			48h_vs_24h	N900_RS00580	heme biosynthesis protein HemY	9.88e-08	7.00514	-2.77775
8h_vs_0h	mglA	N900_RS07635	0.475366	0.322972	-0.463389			24h_vs_8h	N900_RS08890	hypothetical protein	0.151088	0.820771	-0.76722			48h_vs_24h	N900_RS09485	lipB	0.0738394	1.13171	-2.77332
8h_vs_0h	folD	N900_RS04675	0.653588	0.184696	-0.462051			24h_vs_8h	N900_RS02520	cell division protein FtsQ	1	0	-0.765306			48h_vs_24h	N900_RS05795	hypothetical protein	0.0288216	1.54028	-2.76677
8h_vs_0h	cysB	N900_RS04845	1	0	-0.457912			24h_vs_8h	N900_RS20070	acetyltransferase	0.213363	0.670881	-0.761595			48h_vs_24h	N900_RS11780	DUF1043 family protein	0.00027189	3.56561	-2.76624
8h_vs_0h	hypothetical protein	N900_RS19715	0.749969	0.124957	-0.457243			24h_vs_8h	N900_RS01250	frdD	0.227322	0.643359	-0.761265			48h_vs_24h	N900_RS10505	peroxiredoxin C	0.00016827	3.774	-2.76218
8h_vs_0h	nitrate reductase	N900_RS19980	0.675211	0.17056	-0.455685			24h_vs_8h	N900_RS05300	DUF2986 domain-containing protein	0.338336	0.470652	-0.761029			48h_vs_24h	N900_RS10780	thymidylate synthase	1	0	-2.74277
8h_vs_0h	hypothetical protein	N900_RS00405	0.316668	0.499396	-0.455626			24h_vs_8h	N900_RS18155	cold-shock protein	0.563945	0.248764	-0.758511			48h_vs_24h	N900_RS00620	lysA	3.09e-10	9.50941	-2.7372
8h_vs_0h	frdC	N900_RS01255	0.42155	0.37515	-0.453606			24h_vs_8h	N900_RS08510	transporter	0.00303569	2.51774	-0.753544			48h_vs_24h	N900_RS08605	purB	1	0	-2.7293
8h_vs_0h	hypothetical protein	N900_RS07955	0.86409	0.063441	-0.449624			24h_vs_8h	N900_RS13450	phosphomannomutase/phosphoglucomutase	0.00035304	3.45218	-0.75176			48h_vs_24h	N900_RS17725	glyceraldehyde-3-phosphate dehydrogenase	6.51e-11	10.1863	-2.7257
8h_vs_0h	csdA	N900_RS02930	0.640322	0.193601	-0.447029			24h_vs_8h	N900_RS19730	IS3 family transposase	0.540704	0.26704	-0.748972			48h_vs_24h	N900_RS01385	aroB	7.61e-05	4.11843	-2.71979
8h_vs_0h	astD	N900_RS01445	0.640018	0.193808	-0.445322			24h_vs_8h	N900_RS04675	folD	0.504204	0.297394	-0.745666			48h_vs_24h	N900_RS17285	glpC	8.93e-08	7.04931	-2.7185
8h_vs_0h	mukE	N900_RS05740	0.483018	0.316037	-0.444488			24h_vs_8h	N900_RS12865	hflK	0.00741607	2.12983	-0.742396			48h_vs_24h	N900_RS02495	mraY	1	0	-2.7173
8h_vs_0h	RDD family protein	N900_RS02020	0.549189	0.260278	-0.444453			24h_vs_8h	N900_RS00060	dnaN	1	0	-0.740775			48h_vs_24h	N900_RS11600	Fe(3+) ABC transporter substrate-binding protein	9.44e-08	7.02497	-2.71481
8h_vs_0h	DUF2861 family protein	N900_RS16435	0.218869	0.659815	-0.443414			24h_vs_8h	N900_RS00090	valine--pyruvate transaminase	0.0402088	1.39568	-0.739576			48h_vs_24h	N900_RS01280	secB	0.00211214	2.67528	-2.71207
8h_vs_0h	LysE family translocator	N900_RS18465	0.998334	0.000723992	-0.443253			24h_vs_8h	N900_RS00720	rsmD	0.139543	0.855292	-0.738244			48h_vs_24h	N900_RS12875	hfq	0.0130263	1.88518	-2.70328
8h_vs_0h	DUF3265 domain-containing protein	N900_RS19490	0.699134	0.155439	-0.439034			24h_vs_8h	N900_RS13170	hybrid sensor histidine kinase/response regulator	1.55e-05	4.80847	-0.737634			48h_vs_24h	N900_RS17275	glpA	1.41e-09	8.8493	-2.70291
8h_vs_0h	site-specific DNA-methyltransferase	N900_RS15885	0.314877	0.501859	-0.438546			24h_vs_8h	N900_RS14400	multidrug effflux MFS transporter	0.00854288	2.0684	-0.732381			48h_vs_24h	N900_RS18505	DMT family transporter	2.67e-05	4.57419	-2.68699
8h_vs_0h	transcriptional regulator	N900_RS19290	0.4	0.39794	-0.43618			24h_vs_8h	N900_RS13380	glycosyltransferase	0.0140625	1.85194	-0.73038			48h_vs_24h	N900_RS03295	rnhA	0.346366	0.460464	-2.68275
8h_vs_0h	rraA	N900_RS01190	0.196406	0.706846	-0.435336			24h_vs_8h	N900_RS07990	nrdB	1	0	-0.72919			48h_vs_24h	N900_RS01930	BolA family transcriptional regulator	0.0887695	1.05174	-2.67845
8h_vs_0h	DOPA 4,5-dioxygenase	N900_RS10245	0.630589	0.200254	-0.435194			24h_vs_8h	N900_RS13215	prmA	0.0894543	1.0484	-0.728029			48h_vs_24h	N900_RS10365	bamB	0.429997	0.366534	-2.67215
8h_vs_0h	nucleoid-associated protein YejK	N900_RS04230	0.460563	0.336711	-0.43501			24h_vs_8h	N900_RS14490	HAD family phosphatase	0.113617	0.944557	-0.722716			48h_vs_24h	N900_RS09755	ispA	1	0	-2.67184
8h_vs_0h	succinate dehydrogenase/fumarate reductase iron-sulfur subunit	N900_RS01260	0.382055	0.417874	-0.434205			24h_vs_8h	N900_RS09795	YaiI/YqxD family protein	0.0636695	1.19607	-0.722556			48h_vs_24h	N900_RS18790	1-pyrroline-5-carboxylate dehydrogenase	2.88e-05	4.54106	-2.66935
8h_vs_0h	GNAT family N-acetyltransferase	N900_RS15855	0.172198	0.763971	-0.431795			24h_vs_8h	N900_RS15865	type II toxin-antitoxin system RelE/ParE family toxin	0.161743	0.791173	-0.721223			48h_vs_24h	N900_RS06815	proQ	0.163916	0.78538	-2.65858
8h_vs_0h	chemotaxis protein methyltransferase 1	N900_RS03450	0.423637	0.373007	-0.431777			24h_vs_8h	N900_RS13585	slmA	0.125442	0.901558	-0.717407			48h_vs_24h	N900_RS12945	oligoribonuclease	1	0	-2.64777
8h_vs_0h	gspL	N900_RS00935	0.589757	0.229327	-0.431189			24h_vs_8h	N900_RS07545	fumarylacetoacetate hydrolase family protein	0.0385032	1.4145	-0.716556			48h_vs_24h	N900_RS13925	hemG	1	0	-2.6303
8h_vs_0h	alr	N900_RS12755	1	0	-0.430421			24h_vs_8h	N900_RS09125	hypothetical protein	0.500591	0.300517	-0.716328			48h_vs_24h	N900_RS03845	smrB	0.013028	1.88512	-2.62432
8h_vs_0h	lpxD	N900_RS03220	0.666667	0.176091	-0.428918			24h_vs_8h	N900_RS09950	smpB	0.339935	0.468604	-0.71477			48h_vs_24h	N900_RS09160	rsxG	1	0	-2.62283
8h_vs_0h	gppA	N900_RS13165	0.306425	0.513675	-0.427276			24h_vs_8h	N900_RS07470	siroheme synthase	0.148904	0.827095	-0.713889			48h_vs_24h	N900_RS12485	arcA	5.7e-08	7.24442	-2.60487
8h_vs_0h	purB	N900_RS08605	1	0	-0.426952			24h_vs_8h	N900_RS19795	ynhF	0.662062	0.179102	-0.711793			48h_vs_24h	N900_RS11280	hypothetical protein	0.159586	0.797005	-2.60476
8h_vs_0h	hypothetical protein	N900_RS07430	0.435904	0.360609	-0.426146			24h_vs_8h	N900_RS03125	riboflavin synthase	0.0470564	1.32738	-0.710459			48h_vs_24h	N900_RS13855	TetR/AcrR family transcriptional regulator	5.99e-07	6.22272	-2.60237
8h_vs_0h	YoaH family protein	N900_RS16445	1	0	-0.425806			24h_vs_8h	N900_RS09920	grpE	0.404016	0.393601	-0.705069			48h_vs_24h	N900_RS09270	rfaH	0.00077539	3.11048	-2.59569
8h_vs_0h	mpl	N900_RS01805	0.357441	0.446795	-0.424209			24h_vs_8h	N900_RS03460	flgC	0.159904	0.796141	-0.702738			48h_vs_24h	N900_RS11245	aph(3'')-Ib	0.00828376	2.08177	-2.59552
8h_vs_0h	spoT	N900_RS01010	0.387802	0.41139	-0.421624			24h_vs_8h	N900_RS03875	YfcL family protein	0.682906	0.165639	-0.702221			48h_vs_24h	N900_RS00925	gspJ	0.199468	0.700126	-2.58607
8h_vs_0h	hypothetical protein	N900_RS15890	0.731772	0.135624	-0.421079			24h_vs_8h	N900_RS11450	ftsH	0.847045	0.0720934	-0.698989			48h_vs_24h	N900_RS16325	ATP-dependent endonuclease	3.83e-08	7.41673	-2.58437
8h_vs_0h	rrtA	N900_RS04505	0.702501	0.153353	-0.420173			24h_vs_8h	N900_RS16715	AbrB family transcriptional regulator	0.211635	0.674413	-0.697731			48h_vs_24h	N900_RS03965	citrate synthase	0.381387	0.418634	-2.58349
8h_vs_0h	glycine cleavage system protein R	N900_RS03665	0.566273	0.246974	-0.41776			24h_vs_8h	N900_RS11700	hpt	0.0435039	1.36147	-0.6974			48h_vs_24h	N900_RS15295	gcvP	4.56e-13	12.3408	-2.5761
8h_vs_0h	penicillin-binding protein 1A	N900_RS01350	1	0	-0.417314			24h_vs_8h	N900_RS14270	hypothetical protein	0.644483	0.190788	-0.69404			48h_vs_24h	N900_RS13605	ribonuclease PH	0.00033921	3.46954	-2.57447
8h_vs_0h	DUF2897 family protein	N900_RS03680	0.666318	0.176319	-0.413136			24h_vs_8h	N900_RS15985	DNA-binding transcriptional regulator	0.226442	0.645043	-0.692913			48h_vs_24h	N900_RS14095	glgB	2.03e-12	11.6927	-2.56779
8h_vs_0h	alpha-ketoglutarate-dependent dioxygenase AlkB	N900_RS18285	0.688758	0.161933	-0.41303			24h_vs_8h	N900_RS18740	trmY	0.441346	0.355221	-0.692625			48h_vs_24h	N900_RS01245	efp	0.113583	0.944687	-2.56659
8h_vs_0h	hypothetical protein	N900_RS08285	0.308628	0.510565	-0.412751			24h_vs_8h	N900_RS20080	hypothetical protein	0.820336	0.0860081	-0.690765			48h_vs_24h	N900_RS05445	hypothetical protein	0.0504626	1.29703	-2.54334
8h_vs_0h	hypothetical protein	N900_RS19755	0.840907	0.0752522	-0.412259			24h_vs_8h	N900_RS04780	ATP-dependent protease ATP-binding subunit ClpX	0.836056	0.0777644	-0.690658			48h_vs_24h	N900_RS03095	frsA	1.63e-08	7.78799	-2.5401
8h_vs_0h	DUF3265 domain-containing protein	N900_RS20050	0.591498	0.228047	-0.411687			24h_vs_8h	N900_RS19870	rfbP protein	0.630576	0.200263	-0.685294			48h_vs_24h	N900_RS12625	galU	3.27e-05	4.48584	-2.53763
8h_vs_0h	type II toxin-antitoxin system Phd/YefM family antitoxin	N900_RS16025	1	0	-0.411501			24h_vs_8h	N900_RS02545	secA	0.495462	0.30499	-0.684935			48h_vs_24h	N900_RS20055	hypothetical protein	0.55989	0.251898	-2.53242
8h_vs_0h	DNA-binding protein VF530	N900_RS08730	0.402675	0.395046	-0.411251			24h_vs_8h	N900_RS13955	Bcr/CflA family multidrug efflux MFS transporter	0.0891113	1.05007	-0.681203			48h_vs_24h	N900_RS12145	pykF	0.232981	0.632679	-2.52968
8h_vs_0h	response regulator	N900_RS08970	0.189031	0.723467	-0.410862			24h_vs_8h	N900_RS19015	hypothetical protein	0.686056	0.16364	-0.67851			48h_vs_24h	N900_RS04905	DUF1425 domain-containing protein	1.8e-06	5.74395	-2.51905
8h_vs_0h	hypothetical protein	N900_RS19220	0.743955	0.128454	-0.40972			24h_vs_8h	N900_RS02770	phosphopentomutase	0.0692424	1.15963	-0.678004			48h_vs_24h	N900_RS00370	hypothetical protein	0.00921936	2.0353	-2.50055
8h_vs_0h	accA	N900_RS03250	0.666667	0.176091	-0.407386			24h_vs_8h	N900_RS10795	ptsP	0.00452403	2.34447	-0.677262			48h_vs_24h	N900_RS00460	tatC	2.78e-05	4.55614	-2.49653
8h_vs_0h	hypothetical protein	N900_RS19045	0.942753	0.0256019	-0.406803			24h_vs_8h	N900_RS19525	DUF3265 domain-containing protein	0.57423	0.240914	-0.6733			48h_vs_24h	N900_RS13590	LpxL/LpxP family Kdo(2)-lipid IV(A) lauroyl/palmitoleoyl acyltransferasee	0.327879	0.484287	-2.48523
8h_vs_0h	cell division protein DedD	N900_RS17715	0.138718	0.857868	-0.406236			24h_vs_8h	N900_RS01260	succinate dehydrogenase/fumarate reductase iron-sulfur subunit	0.0532309	1.27384	-0.67138			48h_vs_24h	N900_RS13155	trxA	0.0620014	1.2076	-2.48282
8h_vs_0h	GNAT family N-acetyltransferase	N900_RS15785	0.297618	0.52634	-0.405118			24h_vs_8h	N900_RS12550	type II secretion system protein	0.361082	0.442394	-0.668186			48h_vs_24h	N900_RS16250	ylqF	0.382257	0.417645	-2.48051
8h_vs_0h	accC	N900_RS13210	1	0	-0.403712			24h_vs_8h	N900_RS18245	peptidyl-prolyl cis-trans isomerase	0.391279	0.407513	-0.665823			48h_vs_24h	N900_RS03335	uracil phosphoribosyltransferase	0.00014233	3.84671	-2.4751
8h_vs_0h	GNAT family N-acetyltransferase	N900_RS16010	0.196593	0.706432	-0.402726			24h_vs_8h	N900_RS10025	tcpD	0.364092	0.438788	-0.66221			48h_vs_24h	N900_RS10405	iscX	0.150779	0.821658	-2.4742
8h_vs_0h	hypothetical protein	N900_RS17535	0.507089	0.294916	-0.402235			24h_vs_8h	N900_RS03120	ribD	0.0799533	1.09716	-0.660518			48h_vs_24h	N900_RS11375	MarR family transcriptional regulator	0.00600655	2.22137	-2.46836
8h_vs_0h	ABC transporter permease	N900_RS06160	0.498746	0.302121	-0.402045			24h_vs_8h	N900_RS07175	potC	0.0710614	1.14837	-0.656192			48h_vs_24h	N900_RS12455	TAXI family TRAP transporter solute-binding subunit	1.58e-07	6.80252	-2.46646
8h_vs_0h	nucleotide pyrophosphohydrolase	N900_RS16065	0.768627	0.114284	-0.400381			24h_vs_8h	N900_RS03025	nqrM	0.652019	0.18574	-0.655551			48h_vs_24h	N900_RS05100	ompT	3.3e-09	8.48161	-2.46529
8h_vs_0h	4-phosphoerythronate dehydrogenase	N900_RS03895	1	0	-0.398932			24h_vs_8h	N900_RS08980	NAD(P)H nitroreductase	0.186558	0.729186	-0.648971			48h_vs_24h	N900_RS09315	TIGR01777 family protein	2.65e-06	5.57628	-2.46219
8h_vs_0h	rsmA	N900_RS12385	0.657905	0.181837	-0.394569			24h_vs_8h	N900_RS10710	murQ	0.101525	0.993426	-0.648466			48h_vs_24h	N900_RS06170	nhaA	1.48e-09	8.82938	-2.45935
8h_vs_0h	phosphatase PAP2 family protein	N900_RS14190	0.727965	0.13789	-0.39389			24h_vs_8h	N900_RS02495	mraY	1	0	-0.648088			48h_vs_24h	N900_RS03245	dnaE	1	0	-2.45439
8h_vs_0h	panP	N900_RS08490	1	0	-0.393423			24h_vs_8h	N900_RS04360	ptsG	0.0739065	1.13132	-0.648053			48h_vs_24h	N900_RS13165	gppA	2.75e-11	10.5611	-2.4433
8h_vs_0h	nuclear transport factor 2 family protein	N900_RS08645	0.636286	0.196348	-0.392068			24h_vs_8h	N900_RS04350	DNA polymerase III subunit delta'	0.674825	0.170809	-0.645833			48h_vs_24h	N900_RS04785	endopeptidase La	5.42e-14	13.2663	-2.44097
8h_vs_0h	DUF1801 domain-containing protein	N900_RS10935	0.276097	0.558939	-0.391813			24h_vs_8h	N900_RS19765	DUF2618 domain-containing protein	0.539905	0.267683	-0.645562			48h_vs_24h	N900_RS13940	fadB	7.26e-09	8.13885	-2.43998
8h_vs_0h	hypothetical protein	N900_RS15565	0.387943	0.411232	-0.390342			24h_vs_8h	N900_RS03675	bamC	0.313662	0.503539	-0.645389			48h_vs_24h	N900_RS15670	hypothetical protein	0.150086	0.823661	-2.43924
8h_vs_0h	sixA	N900_RS04065	0.520899	0.283247	-0.38983			24h_vs_8h	N900_RS01200	tpiA	1	0	-0.644964			48h_vs_24h	N900_RS01145	metJ	0.00426745	2.36983	-2.4315
8h_vs_0h	rhlB	N900_RS13160	0.462845	0.334565	-0.389255			24h_vs_8h	N900_RS09660	treR	0.230891	0.636594	-0.643943			48h_vs_24h	N900_RS10445	trmJ	0.00191484	2.71787	-2.43013
8h_vs_0h	DMT family transporter	N900_RS06030	0.345359	0.46173	-0.387762			24h_vs_8h	N900_RS01455	crp	1	0	-0.641637			48h_vs_24h	N900_RS14465	NUDIX hydrolase	5.42e-05	4.26613	-2.42708
8h_vs_0h	LysR family transcriptional regulator	N900_RS03915	0.600428	0.221539	-0.386217			24h_vs_8h	N900_RS17670	LysR family transcriptional regulator	0.0382442	1.41743	-0.639903			48h_vs_24h	N900_RS13225	fis	0.0173557	1.76056	-2.4153
8h_vs_0h	outer membrane protein transport protein	N900_RS17815	0.378194	0.422285	-0.385414			24h_vs_8h	N900_RS08775	peptide ABC transporter substrate-binding protein	0.0429163	1.36738	-0.639409			48h_vs_24h	N900_RS19595	DUF645 family protein	0.106654	0.972023	-2.41014
8h_vs_0h	sucD	N900_RS04005	0.376686	0.42402	-0.385307			24h_vs_8h	N900_RS04270	ribonuclease E	0.0672633	1.17222	-0.634624			48h_vs_24h	N900_RS01525	ribonuclease R	3.2e-13	12.4945	-2.40747
8h_vs_0h	hypothetical protein	N900_RS19505	1	0	-0.383335			24h_vs_8h	N900_RS09500	serine hydroxymethyltransferase	0.0610686	1.21418	-0.633642			48h_vs_24h	N900_RS08745	phosphate acetyltransferase	0.685665	0.163888	-2.39614
8h_vs_0h	phosphate ABC transporter substrate-binding protein	N900_RS10550	0.925408	0.0336668	-0.382654			24h_vs_8h	N900_RS02275	relA	0.0902721	1.04445	-0.632322			48h_vs_24h	N900_RS03990	sucA	1	0	-2.37382
8h_vs_0h	PTS fructose transporter subunit IIA	N900_RS05260	0.75297	0.123222	-0.380279			24h_vs_8h	N900_RS13420	acyl carrier protein	0.672202	0.1725	-0.631574			48h_vs_24h	N900_RS12000	ispF	1	0	-2.3712
8h_vs_0h	hypothetical protein	N900_RS11215	0.398338	0.399748	-0.379645			24h_vs_8h	N900_RS14090	malQ	0.189241	0.722984	-0.629124			48h_vs_24h	N900_RS06840	NAD-glutamate dehydrogenase	1.13e-24	23.9476	-2.36983
8h_vs_0h	petA	N900_RS11755	0.865391	0.0627877	-0.377058			24h_vs_8h	N900_RS11780	DUF1043 family protein	0.344844	0.462377	-0.628258			48h_vs_24h	N900_RS00930	general secretion pathway protein GspK	1	0	-2.36657
8h_vs_0h	DUF3802 family protein	N900_RS06620	0.835393	0.078109	-0.376253			24h_vs_8h	N900_RS00635	xerC	0.165302	0.781722	-0.628249			48h_vs_24h	N900_RS12040	tsaD	0.318547	0.496826	-2.36155
8h_vs_0h	glnS	N900_RS09240	1	0	-0.375735			24h_vs_8h	N900_RS16565	DUF333 domain-containing protein	0.339328	0.46938	-0.627576			48h_vs_24h	N900_RS07870	BCCT family transporter	2.74e-10	9.56217	-2.35555
8h_vs_0h	DUF2069 domain-containing protein	N900_RS03625	0.716201	0.144965	-0.374245			24h_vs_8h	N900_RS19590	DUF3265 domain-containing protein	0.40951	0.387736	-0.625963			48h_vs_24h	N900_RS13160	rhlB	1.37e-06	5.86274	-2.35449
8h_vs_0h	ankyrin repeat domain-containing protein	N900_RS06400	0.211557	0.674573	-0.37402			24h_vs_8h	N900_RS12115	hypothetical protein	0.148518	0.828222	-0.625148			48h_vs_24h	N900_RS10790	sulfite exporter TauE/SafE family protein	3.74e-05	4.42691	-2.34803
8h_vs_0h	protein-glutamate O-methyltransferase CheR	N900_RS07305	0.873775	0.0586005	-0.3732			24h_vs_8h	N900_RS03905	fur	0.785853	0.104659	-0.624494			48h_vs_24h	N900_RS17235	DUF480 domain-containing protein	0.00011802	3.92806	-2.3447
8h_vs_0h	rimK	N900_RS03070	0.574323	0.240843	-0.369442			24h_vs_8h	N900_RS11995	truD	0.114864	0.939818	-0.622257			48h_vs_24h	N900_RS18570	nagB	7.29e-06	5.13712	-2.3433
8h_vs_0h	rnb	N900_RS17560	0.0695189	1.1579	-0.369263			24h_vs_8h	N900_RS05920	pspA	0.134574	0.87104	-0.621234			48h_vs_24h	N900_RS09120	sigma-54-dependent Fis family transcriptional regulator	0.00031925	3.49587	-2.34005
8h_vs_0h	hutZ	N900_RS18040	0.956584	0.0192767	-0.367513			24h_vs_8h	N900_RS07060	hypothetical protein	0.198749	0.701695	-0.621187			48h_vs_24h	N900_RS17225	autoinducer 2-binding periplasmic protein LuxP	6.71e-07	6.17353	-2.33794
8h_vs_0h	fis	N900_RS13225	0.619569	0.207911	-0.36646			24h_vs_8h	N900_RS10535	ABC transporter permease subunit	0.139846	0.854349	-0.619965			48h_vs_24h	N900_RS04495	rnd	7.59e-06	5.11987	-2.33396
8h_vs_0h	TMEM165/GDT1 family protein	N900_RS00105	0.622832	0.205629	-0.365947			24h_vs_8h	N900_RS15780	DUF645 family protein	0.824059	0.0840418	-0.618778			48h_vs_24h	N900_RS07405	diguanylate cyclase	0.0687194	1.16292	-2.33125
8h_vs_0h	hypothetical protein	N900_RS15810	0.302297	0.519566	-0.365484			24h_vs_8h	N900_RS01070	aspA	0.0807213	1.09301	-0.618536			48h_vs_24h	N900_RS11840	insulinase family protein	9.05e-14	13.0432	-2.32706
8h_vs_0h	AlpA family transcriptional regulator	N900_RS05305	0.973707	0.0115716	-0.364411			24h_vs_8h	N900_RS02215	lepA	0.134952	0.86982	-0.616289			48h_vs_24h	N900_RS01925	mlaB	0.0110321	1.95734	-2.32609
8h_vs_0h	mazG	N900_RS02280	0.502635	0.298747	-0.364255			24h_vs_8h	N900_RS07000	RstC protein	0.237126	0.625021	-0.616018			48h_vs_24h	N900_RS14650	hypothetical protein	0.982972	0.0074589	-2.30684
8h_vs_0h	valine--tRNA ligase	N900_RS01995	1	0	-0.362455			24h_vs_8h	N900_RS03680	DUF2897 family protein	0.514054	0.288991	-0.614297			48h_vs_24h	N900_RS00895	gspD	0.886308	0.0524155	-2.3008
8h_vs_0h	rlmB	N900_RS01530	0.270166	0.56837	-0.358998			24h_vs_8h	N900_RS00075	hypothetical protein	0.262346	0.581126	-0.614265			48h_vs_24h	N900_RS09915	dnaK	0.398544	0.399524	-2.29893
8h_vs_0h	Crp/Fnr family transcriptional regulator	N900_RS01705	0.63817	0.195063	-0.35893			24h_vs_8h	N900_RS12710	hypothetical protein	0.896946	0.0472335	-0.613849			48h_vs_24h	N900_RS08295	purC	1.4e-06	5.85402	-2.29676
8h_vs_0h	type II toxin-antitoxin system Phd/YefM family antitoxin	N900_RS15455	0.530018	0.27571	-0.358053			24h_vs_8h	N900_RS19565	hypothetical protein	0.820878	0.0857214	-0.613612			48h_vs_24h	N900_RS19880	hypothetical protein	0.0269394	1.56961	-2.29658
8h_vs_0h	phoU	N900_RS10520	0.952767	0.0210134	-0.35686			24h_vs_8h	N900_RS01265	frdA	0.0632835	1.19871	-0.612414			48h_vs_24h	N900_RS08215	DUF3187 family protein	2.76e-07	6.55949	-2.29109
8h_vs_0h	DUF3297 family protein	N900_RS18620	0.539285	0.268182	-0.355523			24h_vs_8h	N900_RS17140	guanylate cyclase	0.148319	0.828804	-0.611402			48h_vs_24h	N900_RS17655	4a-hydroxytetrahydrobiopterin dehydratase	0.0446239	1.35043	-2.28265
8h_vs_0h	yhbY	N900_RS11460	0.625572	0.203723	-0.355433			24h_vs_8h	N900_RS01885	kdsC	0.797861	0.0980726	-0.60942			48h_vs_24h	N900_RS03855	hypothetical protein	0.169653	0.770437	-2.28041
8h_vs_0h	hypothetical protein	N900_RS09125	0.690321	0.160949	-0.354855			24h_vs_8h	N900_RS20085	DUF1196 domain-containing protein	0.81517	0.088752	-0.608714			48h_vs_24h	N900_RS11925	alaS	0.303355	0.518049	-2.27618
8h_vs_0h	type II toxin-antitoxin system mRNA interferase toxin, RelE/StbE family	N900_RS15630	0.750662	0.124556	-0.354329			24h_vs_8h	N900_RS02500	UDP-N-acetylmuramoyl-L-alanine--D-glutamate ligase	0.699906	0.15496	-0.608137			48h_vs_24h	N900_RS01800	hypothetical protein	0.0250811	1.60065	-2.26864
8h_vs_0h	hypothetical protein	N900_RS20130	0.581211	0.235666	-0.354223			24h_vs_8h	N900_RS19295	hypothetical protein	0.694896	0.15808	-0.608025			48h_vs_24h	N900_RS00275	DUF1488 domain-containing protein	0.0145151	1.83818	-2.26258
8h_vs_0h	DUF2799 domain-containing protein	N900_RS10720	0.392494	0.406167	-0.352327			24h_vs_8h	N900_RS09805	50S ribosomal protein L36	0.618787	0.208459	-0.605251			48h_vs_24h	N900_RS01860	ribosome hibernation promoting factor	0.00417002	2.37986	-2.25831
8h_vs_0h	TIGR03899 family protein	N900_RS01735	0.482138	0.316828	-0.352169			24h_vs_8h	N900_RS13435	glycosyltransferase	0.0392865	1.40576	-0.605206			48h_vs_24h	N900_RS17930	glycine C-acetyltransferase	4.31e-05	4.3656	-2.25234
8h_vs_0h	fbaA	N900_RS12175	0.666667	0.176091	-0.351423			24h_vs_8h	N900_RS08930	YcgN family cysteine cluster protein	0.254111	0.594977	-0.604622			48h_vs_24h	N900_RS05130	cysS	0.333333	0.477121	-2.24439
8h_vs_0h	Hsp20 family protein	N900_RS00085	0.96133	0.0171276	-0.351187			24h_vs_8h	N900_RS07955	hypothetical protein	0.286984	0.542142	-0.603158			48h_vs_24h	N900_RS04760	sensor histidine kinase	2.15e-15	14.6672	-2.24113
8h_vs_0h	DUF645 family protein	N900_RS19995	1	0	-0.350532			24h_vs_8h	N900_RS18550	LysR family transcriptional regulator	0.137236	0.862531	-0.602376			48h_vs_24h	N900_RS03950	pgm	8.56e-10	9.06752	-2.23698
8h_vs_0h	mnmC	N900_RS03885	0.288583	0.53973	-0.3504			24h_vs_8h	N900_RS02590	TIGR02646 family protein	0.416479	0.380407	-0.600506			48h_vs_24h	N900_RS10520	phoU	0.226096	0.645708	-2.20652
8h_vs_0h	nitrogen regulation protein NR(II)	N900_RS00825	0.557981	0.25338	-0.349898			24h_vs_8h	N900_RS04545	menB	0.220209	0.657165	-0.6002			48h_vs_24h	N900_RS11395	truB	1.88e-07	6.72512	-2.20072
8h_vs_0h	DNA-damage-inducible protein J	N900_RS15635	0.743267	0.128855	-0.349866			24h_vs_8h	N900_RS02360	cpdA	0.123191	0.909419	-0.599502			48h_vs_24h	N900_RS02230	GTPase Era	1	0	-2.1946
8h_vs_0h	ybaK	N900_RS03610	0.742364	0.129383	-0.348722			24h_vs_8h	N900_RS01450	DUF1338 domain-containing protein	0.0721359	1.14185	-0.599226			48h_vs_24h	N900_RS10800	rppH	0.024521	1.61046	-2.19199
8h_vs_0h	hypothetical protein	N900_RS14270	0.729021	0.13726	-0.34526			24h_vs_8h	N900_RS17255	membrane protein	0.383734	0.415969	-0.598864			48h_vs_24h	N900_RS09375	hypothetical protein	0.228857	0.640436	-2.19143
8h_vs_0h	RNA-binding transcriptional accessory protein	N900_RS00980	0.128489	0.891135	-0.344675			24h_vs_8h	N900_RS13950	LysR family transcriptional regulator	0.0785614	1.10479	-0.59313			48h_vs_24h	N900_RS12460	TRAP transporter permease	2.83e-13	12.5485	-2.19096
8h_vs_0h	uracil phosphoribosyltransferase	N900_RS03335	0.312732	0.504827	-0.344616			24h_vs_8h	N900_RS08905	tesB	0.260466	0.584249	-0.591492			48h_vs_24h	N900_RS18490	MarR family transcriptional regulator	0.0160953	1.7933	-2.18635
8h_vs_0h	cyclic nucleotide-binding/CBS domain-containing protein	N900_RS07810	0.405359	0.39216	-0.343998			24h_vs_8h	N900_RS05620	DUF1496 domain-containing protein	0.319472	0.495567	-0.591336			48h_vs_24h	N900_RS02190	hypothetical protein	0.909924	0.0409948	-2.18506
8h_vs_0h	ArsC family reductase	N900_RS03695	0.752288	0.123616	-0.343883			24h_vs_8h	N900_RS08975	LysR family transcriptional regulator	0.121792	0.91438	-0.588274			48h_vs_24h	N900_RS02775	deoD	2.68e-06	5.57212	-2.18286
8h_vs_0h	Na+/H+ antiporter subunit C	N900_RS14750	0.74677	0.126813	-0.343736			24h_vs_8h	N900_RS19395	DUF3265 domain-containing protein	0.108209	0.965737	-0.587266			48h_vs_24h	N900_RS17990	pgl	0.00022283	3.65203	-2.17774
8h_vs_0h	type II toxin-antitoxin system RelE/ParE family toxin	N900_RS15825	0.556995	0.254149	-0.343416			24h_vs_8h	N900_RS04040	iron transporter FeoC	0.455396	0.341611	-0.586335			48h_vs_24h	N900_RS07140	uspE	3.61e-05	4.44244	-2.17133
8h_vs_0h	lipoprotein signal peptidase	N900_RS10740	1	0	-0.342366			24h_vs_8h	N900_RS07490	amino acid ABC transporter ATP-binding protein	0.114434	0.941444	-0.584802			48h_vs_24h	N900_RS01095	cpxA	2.6e-07	6.58464	-2.16667
8h_vs_0h	DUF3465 domain-containing protein	N900_RS15680	0.408511	0.388796	-0.341113			24h_vs_8h	N900_RS16460	D-alanine--D-alanine ligase	0.925854	0.0334573	-0.582178			48h_vs_24h	N900_RS16920	LacI family DNA-binding transcriptional regulator	9.01e-06	5.04522	-2.16359
8h_vs_0h	flagellin	N900_RS03730	0.682766	0.165728	-0.338736			24h_vs_8h	N900_RS08295	purC	0.0305533	1.51494	-0.581925			48h_vs_24h	N900_RS13495	3-deoxy-D-manno-octulosonic acid transferase	0.188254	0.725256	-2.16345
8h_vs_0h	ABC transporter permease	N900_RS13795	0.34959	0.456441	-0.338615			24h_vs_8h	N900_RS19800	hypothetical protein	0.773228	0.111692	-0.575863			48h_vs_24h	N900_RS10550	phosphate ABC transporter substrate-binding protein	0.00026374	3.57882	-2.16166
8h_vs_0h	yidC	N900_RS00020	0.673462	0.171687	-0.338561			24h_vs_8h	N900_RS03455	flgB	0.253687	0.595702	-0.575859			48h_vs_24h	N900_RS05065	ABC transporter permease	1.28e-06	5.89209	-2.16021
8h_vs_0h	hypothetical protein	N900_RS15905	0.588578	0.230196	-0.337892			24h_vs_8h	N900_RS02465	lpdA	1	0	-0.574273			48h_vs_24h	N900_RS08405	thymidine kinase	0.010232	1.99004	-2.15206
8h_vs_0h	1,4-alpha-glucan-branching protein	N900_RS14380	0.960402	0.0175467	-0.336824			24h_vs_8h	N900_RS11980	nlpD	0.060345	1.21936	-0.572245			48h_vs_24h	N900_RS04060	insulinase family protein	6.02e-17	16.2205	-2.14934
8h_vs_0h	DUF3265 domain-containing protein	N900_RS19525	0.803308	0.095118	-0.336506			24h_vs_8h	N900_RS16225	response regulator	0.00329981	2.48151	-0.572175			48h_vs_24h	N900_RS00910	gspG	0.755781	0.121604	-2.13692
8h_vs_0h	hypothetical protein	N900_RS13920	0.84127	0.0750647	-0.336219			24h_vs_8h	N900_RS10340	guaB	0.640884	0.193221	-0.569737			48h_vs_24h	N900_RS05180	ExbD/TolR family protein	0.444695	0.351938	-2.13619
8h_vs_0h	type II toxin-antitoxin system RelE/ParE family toxin	N900_RS16085	0.521742	0.282544	-0.335704			24h_vs_8h	N900_RS00400	uspA	0.385262	0.414244	-0.569388			48h_vs_24h	N900_RS03270	glnB	0.0294708	1.53061	-2.13428
8h_vs_0h	ampD	N900_RS02420	0.833627	0.0790285	-0.335555			24h_vs_8h	N900_RS17620	co-chaperone GroES	0.219082	0.659393	-0.568271			48h_vs_24h	N900_RS13960	glmU	1	0	-2.13229
8h_vs_0h	hypothetical protein	N900_RS15375	0.694242	0.158489	-0.334453			24h_vs_8h	N900_RS09425	zinc ribbon-containing protein	0.262529	0.580822	-0.565436			48h_vs_24h	N900_RS01230	groL	1	0	-2.12698
8h_vs_0h	hypothetical protein	N900_RS07115	0.661819	0.179261	-0.333697			24h_vs_8h	N900_RS10635	raiA	0.0491152	1.30878	-0.565272			48h_vs_24h	N900_RS01170	hypothetical protein	1	0	-2.12406
8h_vs_0h	trigger factor	N900_RS04770	0.777483	0.109309	-0.333464			24h_vs_8h	N900_RS08490	panP	1	0	-0.562842			48h_vs_24h	N900_RS01165	cytR	9.93e-07	6.00291	-2.12154
8h_vs_0h	erythrose-4-phosphate dehydrogenase	N900_RS12185	0.908555	0.0416488	-0.33298			24h_vs_8h	N900_RS04420	gap	1	0	-0.562293			48h_vs_24h	N900_RS01455	crp	1	0	-2.11179
8h_vs_0h	queC	N900_RS07455	0.964642	0.015634	-0.33281			24h_vs_8h	N900_RS11660	pcnB	0.347775	0.458702	-0.561157			48h_vs_24h	N900_RS02540	DUF721 domain-containing protein	0.23603	0.627033	-2.10578
8h_vs_0h	DUF4250 domain-containing protein	N900_RS05780	0.742506	0.1293	-0.332656			24h_vs_8h	N900_RS06315	DUF2726 domain-containing protein	0.134934	0.86988	-0.555973			48h_vs_24h	N900_RS04190	sodB	0.408664	0.388634	-2.10348
8h_vs_0h	sohB	N900_RS08920	0.82233	0.084954	-0.332007			24h_vs_8h	N900_RS20030	DUF1196 domain-containing protein	0.538007	0.269212	-0.55592			48h_vs_24h	N900_RS03420	membrane protein	0.00129232	2.88863	-2.09706
8h_vs_0h	outer membrane protein assembly factor	N900_RS01775	0.338533	0.4704	-0.331604			24h_vs_8h	N900_RS02450	pdhR	0.365901	0.436637	-0.554651			48h_vs_24h	N900_RS00835	glutamate--ammonia ligase	0.0976797	1.0102	-2.09531
8h_vs_0h	pdhR	N900_RS02450	0.925276	0.0337288	-0.331144			24h_vs_8h	N900_RS11405	infB	0.742306	0.129417	-0.552348			48h_vs_24h	N900_RS05060	ABC transporter permease	7.2e-05	4.14296	-2.08701
8h_vs_0h	potassium/proton antiporter	N900_RS01040	0.685992	0.163681	-0.329847			24h_vs_8h	N900_RS16485	SgrR family transcriptional regulator	0.0165116	1.78221	-0.552217			48h_vs_24h	N900_RS11660	pcnB	0.061651	1.21006	-2.0834
8h_vs_0h	FAD-dependent 2-octaprenylphenol hydroxylase	N900_RS02160	0.672095	0.172569	-0.329616			24h_vs_8h	N900_RS02670	arcB	0.647309	0.188888	-0.551568			48h_vs_24h	N900_RS14990	hypothetical protein	0.0950234	1.02217	-2.07546
8h_vs_0h	aroE	N900_RS00270	0.531094	0.274828	-0.329139			24h_vs_8h	N900_RS00695	DUF4145 domain-containing protein	0.240167	0.619487	-0.549916			48h_vs_24h	N900_RS03660	thioredoxin-dependent thiol peroxidase	0.0201444	1.69585	-2.07286
8h_vs_0h	hypothetical protein	N900_RS20135	0.93716	0.0281862	-0.328956			24h_vs_8h	N900_RS17900	hypothetical protein	0.43638	0.360135	-0.548445			48h_vs_24h	N900_RS14945	DNA cytosine methyltransferase	0.00039038	3.40851	-2.06963
8h_vs_0h	thiS	N900_RS00340	0.532516	0.273667	-0.328632			24h_vs_8h	N900_RS06265	ABC transporter permease	0.0341535	1.46656	-0.548179			48h_vs_24h	N900_RS08955	adenine phosphoribosyltransferase	0.00470189	2.32773	-2.0659
8h_vs_0h	ccoN	N900_RS07095	0.50755	0.294521	-0.327856			24h_vs_8h	N900_RS03955	DUF1853 family protein	0.289452	0.538424	-0.547686			48h_vs_24h	N900_RS11865	oxaloacetate decarboxylase subunit gamma	0.00896745	2.04733	-2.06449
8h_vs_0h	cls	N900_RS05960	0.139175	0.856439	-0.32739			24h_vs_8h	N900_RS01160	priA	1	0	-0.54689			48h_vs_24h	N900_RS17365	NUDIX hydrolase	0.0310593	1.50781	-2.06347
8h_vs_0h	hypothetical protein	N900_RS16340	0.536074	0.270775	-0.32644			24h_vs_8h	N900_RS14910	NAD(P)H-hydrate dehydratase	0.0235315	1.62835	-0.544948			48h_vs_24h	N900_RS15300	gcvH	0.0354313	1.45061	-2.06208
8h_vs_0h	bamA	N900_RS03210	0.666667	0.176091	-0.326435			24h_vs_8h	N900_RS12175	fbaA	1	0	-0.544883			48h_vs_24h	N900_RS01160	priA	1	0	-2.05777
8h_vs_0h	phoB	N900_RS10560	0.583037	0.234304	-0.326184			24h_vs_8h	N900_RS00275	DUF1488 domain-containing protein	0.552535	0.25764	-0.544459			48h_vs_24h	N900_RS05055	ABC transporter substrate-binding protein	4.15e-06	5.38219	-2.05225
8h_vs_0h	cysQ	N900_RS00950	0.64024	0.193657	-0.323812			24h_vs_8h	N900_RS03880	NAD(P)H-dependent oxidoreductase	0.259145	0.586457	-0.543388			48h_vs_24h	N900_RS10395	nucleoside-diphosphate kinase	0.0219741	1.65809	-2.04718
8h_vs_0h	glycosyltransferase	N900_RS13380	0.543415	0.264869	-0.323654			24h_vs_8h	N900_RS06795	PqiB family protein	0.0181434	1.74128	-0.543387			48h_vs_24h	N900_RS04840	hypothetical protein	9.62e-06	5.01704	-2.0334
8h_vs_0h	PAS domain-containing protein	N900_RS14905	0.813099	0.0898568	-0.323615			24h_vs_8h	N900_RS04055	VOC family protein	0.358771	0.445183	-0.543103			48h_vs_24h	N900_RS04295	yceD	1	0	-2.03106
8h_vs_0h	cold-shock protein	N900_RS18155	0.919442	0.0364757	-0.323435			24h_vs_8h	N900_RS13540	glycosyltransferase family 9 protein	0.00839098	2.07619	-0.541638			48h_vs_24h	N900_RS11725	phosphoheptose isomerase	0.00187048	2.72805	-2.03084
8h_vs_0h	ChaN family lipoprotein	N900_RS04400	0.321916	0.492257	-0.323195			24h_vs_8h	N900_RS17035	hypothetical protein	0.222618	0.65244	-0.540792			48h_vs_24h	N900_RS03325	purN	0.00265142	2.57652	-2.03005
8h_vs_0h	elongation factor P hydroxylase	N900_RS03870	0.259211	0.586347	-0.323036			24h_vs_8h	N900_RS03920	CidA/LrgA family protein	0.282862	0.548426	-0.539801			48h_vs_24h	N900_RS17460	trans-2-enoyl-CoA reductase family protein	6.29e-05	4.2016	-2.02981
8h_vs_0h	DUF3265 domain-containing protein	N900_RS19925	0.547619	0.261521	-0.322196			24h_vs_8h	N900_RS10040	tcpQ	0.485447	0.313858	-0.53928			48h_vs_24h	N900_RS19100	hypothetical protein	0.153744	0.813201	-2.02267
8h_vs_0h	membrane protein	N900_RS06120	0.850764	0.070191	-0.319731			24h_vs_8h	N900_RS18850	SpoIIE family protein phosphatase	0.0461213	1.3361	-0.537166			48h_vs_24h	N900_RS01945	RidA family protein	0.123759	0.907422	-2.01973
8h_vs_0h	SDR family oxidoreductase	N900_RS05280	0.602771	0.219848	-0.319255			24h_vs_8h	N900_RS09225	acetyl-CoA carboxylase carboxyltransferase subunit beta	0.607553	0.216416	-0.536416			48h_vs_24h	N900_RS18460	TetR/AcrR family transcriptional regulator	0.0130371	1.88482	-2.01934
8h_vs_0h	accessory colonization factor AcfA	N900_RS09970	0.967844	0.0141947	-0.319019			24h_vs_8h	N900_RS06070	hypothetical protein	0.169484	0.77087	-0.534892			48h_vs_24h	N900_RS18395	FAD-binding oxidoreductase	2.98e-09	8.52625	-2.00319
8h_vs_0h	hypothetical protein	N900_RS00600	0.95913	0.0181226	-0.318953			24h_vs_8h	N900_RS04445	sppA	0.0213462	1.67068	-0.534436			48h_vs_24h	N900_RS10750	ribF	0.530421	0.275379	-2.00044
8h_vs_0h	ABC transporter permease	N900_RS06265	0.407963	0.389379	-0.317032			24h_vs_8h	N900_RS19055	thrL	0.459262	0.33794	-0.532564			48h_vs_24h	N900_RS11855	sodium ion-translocating decarboxylase subunit beta	1.25e-05	4.90139	-1.99158
8h_vs_0h	glmM	N900_RS11440	1	0	-0.31697			24h_vs_8h	N900_RS10670	ettA	0.1432	0.844056	-0.532407			48h_vs_24h	N900_RS10830	lysS	1	0	-1.98612
8h_vs_0h	aroK	N900_RS01380	0.943595	0.0252144	-0.315593			24h_vs_8h	N900_RS05090	TSUP family transporter	0.122945	0.91029	-0.531987			48h_vs_24h	N900_RS09750	xseB	0.10222	0.990463	-1.98148
8h_vs_0h	psd	N900_RS12955	1	0	-0.315072			24h_vs_8h	N900_RS06270	ABC transporter permease	0.125205	0.902379	-0.530633			48h_vs_24h	N900_RS13805	ABC transporter ATP-binding protein	3.7e-06	5.43122	-1.97948
8h_vs_0h	tagO	N900_RS14570	0.848455	0.0713714	-0.314678			24h_vs_8h	N900_RS06785	S1 RNA-binding domain-containing protein	0.334964	0.475002	-0.52918			48h_vs_24h	N900_RS08205	yeiP	0.00547777	2.2614	-1.97832
8h_vs_0h	TIGR00645 family protein	N900_RS13615	0.680401	0.167235	-0.314117			24h_vs_8h	N900_RS04035	feoB	0.00363085	2.43999	-0.528645			48h_vs_24h	N900_RS14400	multidrug effflux MFS transporter	3.79e-08	7.42178	-1.97235
8h_vs_0h	D-alanyl-D-alanine endopeptidase	N900_RS17850	0.571912	0.24267	-0.313533			24h_vs_8h	N900_RS05660	hypothetical protein	0.648138	0.188332	-0.528449			48h_vs_24h	N900_RS15265	aspartate aminotransferase family protein	4.15e-07	6.38224	-1.96899
8h_vs_0h	mlaD	N900_RS01915	0.44936	0.347405	-0.313507			24h_vs_8h	N900_RS07215	hypothetical protein	0.647694	0.18863	-0.527582			48h_vs_24h	N900_RS19920	hypothetical protein	0.361706	0.441645	-1.9659
8h_vs_0h	mlaC	N900_RS01920	0.840196	0.0756193	-0.312631			24h_vs_8h	N900_RS06215	DUF1415 domain-containing protein	0.107248	0.96961	-0.527541			48h_vs_24h	N900_RS10475	hypothetical protein	0.0617777	1.20917	-1.96186
8h_vs_0h	glpK	N900_RS17260	0.629847	0.200765	-0.312502			24h_vs_8h	N900_RS17120	cytochrome b	0.266561	0.574204	-0.527416			48h_vs_24h	N900_RS01010	spoT	0.0110943	1.9549	-1.96051
8h_vs_0h	hypothetical protein	N900_RS00660	0.690476	0.160851	-0.312152			24h_vs_8h	N900_RS03575	hemA	1	0	-0.526483			48h_vs_24h	N900_RS02170	ygfZ	0.141872	0.848104	-1.95287
8h_vs_0h	TetR/AcrR family transcriptional regulator	N900_RS18460	0.467754	0.329982	-0.31197			24h_vs_8h	N900_RS01840	mgtE	0.023561	1.62781	-0.526277			48h_vs_24h	N900_RS01950	aspartate carbamoyltransferase regulatory subunit	0.100986	0.995741	-1.94531
8h_vs_0h	mraY	N900_RS02495	1	0	-0.311748			24h_vs_8h	N900_RS10735	fkpB	0.510817	0.291734	-0.525707			48h_vs_24h	N900_RS18770	Lrp/AsnC family transcriptional regulator	0.00117605	2.92958	-1.94527
8h_vs_0h	hypothetical protein	N900_RS14760	0.937229	0.0281541	-0.310016			24h_vs_8h	N900_RS16135	hypothetical protein	0.220555	0.656483	-0.524486			48h_vs_24h	N900_RS19105	hypothetical protein	0.326155	0.486576	-1.94429
8h_vs_0h	hypothetical protein	N900_RS06090	0.652483	0.185431	-0.307108			24h_vs_8h	N900_RS08795	EAL domain-containing protein	0.0391315	1.40747	-0.524276			48h_vs_24h	N900_RS05980	ATP-binding cassette domain-containing protein	0.00859191	2.06591	-1.93763
8h_vs_0h	hypothetical protein	N900_RS18370	0.945935	0.0241387	-0.306798			24h_vs_8h	N900_RS06260	ATP-binding protein	0.401978	0.395797	-0.522053			48h_vs_24h	N900_RS19970	hypothetical protein	0.0949133	1.02267	-1.93607
8h_vs_0h	HNH endonuclease	N900_RS19370	0.693449	0.158986	-0.306451			24h_vs_8h	N900_RS15015	emrD	0.391946	0.406774	-0.521867			48h_vs_24h	N900_RS17340	transporter substrate-binding domain-containing protein	0.0257975	1.58842	-1.92896
8h_vs_0h	potB	N900_RS07170	0.305565	0.514896	-0.306181			24h_vs_8h	N900_RS03705	DUF2956 domain-containing protein	0.422346	0.374332	-0.517935			48h_vs_24h	N900_RS13500	HAD hydrolase family protein	0.038454	1.41506	-1.9108
8h_vs_0h	bifunctional 4-hydroxy-2-oxoglutarate aldolase/2-dehydro-3-deoxy-phosphogluconate aldolase	N900_RS13250	0.824417	0.083853	-0.305982			24h_vs_8h	N900_RS09395	2-octaprenyl-3-methyl-6-methoxy-1,4-benzoquinol hydroxylase	0.755957	0.121503	-0.51722			48h_vs_24h	N900_RS00020	yidC	0.428201	0.368353	-1.90667
8h_vs_0h	oppB	N900_RS08770	0.230372	0.637569	-0.30598			24h_vs_8h	N900_RS01335	dihydrolipoyl dehydrogenase	0.0484311	1.31488	-0.512626			48h_vs_24h	N900_RS12390	apaG	0.0189154	1.72318	-1.9055
8h_vs_0h	apaG	N900_RS12390	0.846021	0.0726186	-0.305976			24h_vs_8h	N900_RS06945	hypothetical protein	0.32042	0.49428	-0.51248			48h_vs_24h	N900_RS02455	aceE	0.346715	0.460027	-1.90478
8h_vs_0h	DUF3465 domain-containing protein	N900_RS15895	0.731258	0.13593	-0.305464			24h_vs_8h	N900_RS02720	uracil-DNA glycosylase	0.171817	0.764934	-0.512339			48h_vs_24h	N900_RS15560	hypothetical protein	0.853909	0.0685883	-1.90173
8h_vs_0h	TIGR02646 family protein	N900_RS02590	0.642231	0.192309	-0.303931			24h_vs_8h	N900_RS20035	hypothetical protein	0.769224	0.113947	-0.511753			48h_vs_24h	N900_RS13365	sugar transferase	0.00413492	2.38353	-1.90113
8h_vs_0h	grcA	N900_RS02710	0.455874	0.341155	-0.303444			24h_vs_8h	N900_RS09410	ybeY	0.84784	0.0716859	-0.508861			48h_vs_24h	N900_RS03175	tsf	1	0	-1.88322
8h_vs_0h	LysR family transcriptional regulator	N900_RS00360	0.586036	0.232076	-0.30305			24h_vs_8h	N900_RS19530	hypothetical protein	0.643569	0.191405	-0.507992			48h_vs_24h	N900_RS15975	DUF1196 domain-containing protein	0.385563	0.413905	-1.88229
8h_vs_0h	DNA-damage-inducible protein J	N900_RS16145	0.651202	0.186284	-0.302554			24h_vs_8h	N900_RS01435	aspartate aminotransferase family protein	0.0969584	1.01341	-0.50697			48h_vs_24h	N900_RS15470	DUF1196 domain-containing protein	0.102911	0.987539	-1.88218
8h_vs_0h	glycosyltransferase family 9 protein	N900_RS13485	0.250613	0.600996	-0.302018			24h_vs_8h	N900_RS10400	pepB	0.066446	1.17753	-0.506953			48h_vs_24h	N900_RS10660	trpR	0.0101683	1.99275	-1.88142
8h_vs_0h	acyltransferase	N900_RS13470	0.557893	0.253449	-0.301989			24h_vs_8h	N900_RS05310	hypothetical protein	0.439051	0.357485	-0.506278			48h_vs_24h	N900_RS08235	urocanate hydratase	4.22e-05	4.37441	-1.88058
8h_vs_0h	BolA family transcriptional regulator	N900_RS01930	0.442787	0.353805	-0.30194			24h_vs_8h	N900_RS12955	psd	1	0	-0.505071			48h_vs_24h	N900_RS17555	DEAD/DEAH box helicase	2.29e-08	7.64037	-1.87514
8h_vs_0h	hemN	N900_RS00575	0.595677	0.224989	-0.301756			24h_vs_8h	N900_RS01065	anaerobic C4-dicarboxylate transporter	0.220351	0.656885	-0.504751			48h_vs_24h	N900_RS00935	gspL	0.111756	0.951728	-1.87229
8h_vs_0h	RstC protein	N900_RS07000	0.738459	0.131674	-0.301283			24h_vs_8h	N900_RS02785	phosphoserine phosphatase	0.20252	0.693532	-0.503266			48h_vs_24h	N900_RS08790	two-component system response regulator	1.58e-07	6.80068	-1.87214
8h_vs_0h	response regulator	N900_RS17220	0.558077	0.253306	-0.30112			24h_vs_8h	N900_RS08785	HAMP domain-containing protein	0.0778554	1.10871	-0.502757			48h_vs_24h	N900_RS16775	YeeE/YedE family protein	0.150349	0.822899	-1.8591
8h_vs_0h	glyoxalase	N900_RS16670	0.989715	0.00448965	-0.301101			24h_vs_8h	N900_RS13210	accC	1	0	-0.501233			48h_vs_24h	N900_RS05125	peptidyl-prolyl cis-trans isomerase	0.0308605	1.5106	-1.85407
8h_vs_0h	gluconokinase	N900_RS13240	0.983976	0.0070153	-0.300795			24h_vs_8h	N900_RS02015	lptG	0.866818	0.0620721	-0.500141			48h_vs_24h	N900_RS08475	HDOD domain-containing protein	0.00047894	3.31972	-1.85284
8h_vs_0h	ABC transporter ATP-binding protein	N900_RS13805	0.261131	0.583142	-0.300756			24h_vs_8h	N900_RS16660	moeA	0.365199	0.437471	-0.499008			48h_vs_24h	N900_RS02570	carbamoyl-phosphate synthase small subunit	4.38e-05	4.35806	-1.85254
8h_vs_0h	hypothetical protein	N900_RS15965	0.401849	0.395937	-0.300748			24h_vs_8h	N900_RS07950	GTP cyclohydrolase II	0.277997	0.55596	-0.498318			48h_vs_24h	N900_RS00545	polA	1	0	-1.84725
8h_vs_0h	asnC	N900_RS00375	0.472306	0.325777	-0.300198			24h_vs_8h	N900_RS04480	Slp family lipoprotein	0.175881	0.754782	-0.498287			48h_vs_24h	N900_RS10535	ABC transporter permease subunit	0.11285	0.9475	-1.84377
8h_vs_0h	extracellular solute-binding protein	N900_RS07185	0.96874	0.0137929	-0.300119			24h_vs_8h	N900_RS08780	phosphate/phosphite/phosphonate ABC transporter substrate-binding protein	0.070512	1.15174	-0.4964			48h_vs_24h	N900_RS05675	type I DNA topoisomerase	0.292662	0.533633	-1.83601
8h_vs_0h	recB	N900_RS02885	0.10008	0.999655	-0.299911			24h_vs_8h	N900_RS18900	chemotaxis protein CheA	0.139016	0.856935	-0.495637			48h_vs_24h	N900_RS12185	erythrose-4-phosphate dehydrogenase	1.11e-05	4.95317	-1.83377
8h_vs_0h	2-hydroxyacid dehydrogenase	N900_RS02865	0.794902	0.0996867	-0.298775			24h_vs_8h	N900_RS19360	tnaC	0.8709	0.0600317	-0.494712			48h_vs_24h	N900_RS08880	metalloregulator ArsR/SmtB family transcription factor	0.080979	1.09163	-1.82511
8h_vs_0h	hypothetical protein	N900_RS05345	0.714552	0.145966	-0.298293			24h_vs_8h	N900_RS03925	LrgB family protein	0.194585	0.710891	-0.493836			48h_vs_24h	N900_RS02175	succinate dehydrogenase assembly factor 2	0.0376788	1.4239	-1.81965
8h_vs_0h	cytochrome c	N900_RS17375	0.621021	0.206893	-0.29761			24h_vs_8h	N900_RS18780	hypothetical protein	0.338733	0.470142	-0.493526			48h_vs_24h	N900_RS11990	5'/3'-nucleotidase SurE	1.98e-05	4.70339	-1.81281
8h_vs_0h	TetR/AcrR family transcriptional regulator	N900_RS12985	0.923806	0.0344191	-0.297205			24h_vs_8h	N900_RS04335	pabC	0.153167	0.814835	-0.492968			48h_vs_24h	N900_RS04285	rluC	0.00031228	3.50545	-1.80315
8h_vs_0h	ftsE	N900_RS00730	0.703863	0.152512	-0.296302			24h_vs_8h	N900_RS19975	exlusion protein FxsA	0.642651	0.192025	-0.491832			48h_vs_24h	N900_RS09240	glnS	0.871222	0.059871	-1.8031
8h_vs_0h	gpmM	N900_RS12970	0.666667	0.176091	-0.295257			24h_vs_8h	N900_RS15465	DUF1289 domain-containing protein	0.557814	0.253511	-0.49077			48h_vs_24h	N900_RS11390	rpsO	1	0	-1.79362
8h_vs_0h	FkbM family methyltransferase	N900_RS13385	0.824491	0.0838139	-0.291834			24h_vs_8h	N900_RS16830	DUF3069 domain-containing protein	0.600922	0.221182	-0.489309			48h_vs_24h	N900_RS01275	rhodanese-like domain-containing protein	0.0884592	1.05326	-1.79249
8h_vs_0h	AlpA family transcriptional regulator	N900_RS05420	0.534838	0.271777	-0.291802			24h_vs_8h	N900_RS08995	hypothetical protein	0.539855	0.267723	-0.489013			48h_vs_24h	N900_RS04895	hinT	0.034977	1.45622	-1.79247
8h_vs_0h	GNAT family N-acetyltransferase	N900_RS15475	0.559604	0.252119	-0.291778			24h_vs_8h	N900_RS06280	TolC family protein	0.365414	0.437215	-0.488518			48h_vs_24h	N900_RS11470	ompU	0.234995	0.628942	-1.78428
8h_vs_0h	hypothetical protein	N900_RS06590	0.432262	0.364253	-0.291393			24h_vs_8h	N900_RS09980	RDD family protein	0.0728328	1.13767	-0.48794			48h_vs_24h	N900_RS14850	DsbA family protein	0.0173325	1.76114	-1.77847
8h_vs_0h	cold-shock protein	N900_RS14880	0.885714	0.0527064	-0.290214			24h_vs_8h	N900_RS04370	porin family protein	0.589334	0.229639	-0.487561			48h_vs_24h	N900_RS06350	galK	0.0008719	3.05953	-1.775
8h_vs_0h	hypothetical protein	N900_RS02180	0.447905	0.348814	-0.29012			24h_vs_8h	N900_RS04180	SDR family oxidoreductase	0.277709	0.556411	-0.487212			48h_vs_24h	N900_RS06615	fructosamine kinase family protein	4.64e-06	5.33372	-1.77474
8h_vs_0h	hypothetical protein	N900_RS11180	0.824713	0.0836974	-0.289848			24h_vs_8h	N900_RS06855	rlmKL	0.131629	0.88065	-0.48679			48h_vs_24h	N900_RS00590	uroporphyrinogen-III synthase	0.363325	0.439704	-1.77246
8h_vs_0h	ATP-dependent Zn protease	N900_RS08430	0.757007	0.1209	-0.289406			24h_vs_8h	N900_RS03865	trimeric intracellular cation channel family protein	0.343273	0.46436	-0.486144			48h_vs_24h	N900_RS20020	GNAT family N-acetyltransferase	0.455913	0.341118	-1.77152
8h_vs_0h	STAS domain-containing protein	N900_RS18910	0.651112	0.186344	-0.289273			24h_vs_8h	N900_RS17995	gnd	0.111006	0.954652	-0.484769			48h_vs_24h	N900_RS08225	imidazolonepropionase	0.00202627	2.6933	-1.77068
8h_vs_0h	AsmA family protein	N900_RS09030	0.831863	0.079948	-0.288797			24h_vs_8h	N900_RS02350	ADP-ribose diphosphatase	0.473567	0.324618	-0.48366			48h_vs_24h	N900_RS04985	lpxK	0.388236	0.410905	-1.76914
8h_vs_0h	DoxX family protein	N900_RS18545	0.788012	0.103467	-0.288127			24h_vs_8h	N900_RS00490	4-hydroxybenzoate octaprenyltransferase	1	0	-0.483215			48h_vs_24h	N900_RS03715	Dyp-type peroxidase	0.00065743	3.18215	-1.76889
8h_vs_0h	cgtA	N900_RS12415	0.818182	0.0871502	-0.287903			24h_vs_8h	N900_RS13140	ubiD	1	0	-0.479593			48h_vs_24h	N900_RS08180	uvrC	6.42e-06	5.1924	-1.76403
8h_vs_0h	SpoVR family protein	N900_RS05000	0.318456	0.496951	-0.287638			24h_vs_8h	N900_RS07070	HlyD family type I secretion periplasmic adaptor subunit	0.209703	0.678395	-0.479509			48h_vs_24h	N900_RS09150	rsxC	0.775298	0.110531	-1.76219
8h_vs_0h	DUF3299 domain-containing protein	N900_RS01740	0.520815	0.283317	-0.287516			24h_vs_8h	N900_RS06845	pyrD	0.147866	0.830131	-0.479201			48h_vs_24h	N900_RS20050	DUF3265 domain-containing protein	0.0417923	1.3789	-1.75668
8h_vs_0h	hypothetical protein	N900_RS19735	0.727415	0.138217	-0.286878			24h_vs_8h	N900_RS04105	chemotaxis response regulator protein-glutamate methylesterase	0.0781734	1.10694	-0.478694			48h_vs_24h	N900_RS12210	metK	0.400669	0.397214	-1.75249
8h_vs_0h	NCS2 family permease	N900_RS03085	0.585419	0.232533	-0.286734			24h_vs_8h	N900_RS08765	oppC	0.0472973	1.32516	-0.478577			48h_vs_24h	N900_RS10555	phoR	0.00019597	3.70781	-1.75181
8h_vs_0h	thioredoxin-dependent thiol peroxidase	N900_RS03660	0.608683	0.215609	-0.286015			24h_vs_8h	N900_RS06455	class II fumarate hydratase	0.267645	0.572441	-0.478163			48h_vs_24h	N900_RS11240	sul2	0.0175452	1.75584	-1.74518
8h_vs_0h	hemA	N900_RS03575	1	0	-0.285618			24h_vs_8h	N900_RS19785	diguanylate cyclase	0.376896	0.423779	-0.477191			48h_vs_24h	N900_RS19140	hypothetical protein	0.0487307	1.3122	-1.74383
8h_vs_0h	energy transducer TonB	N900_RS06585	0.674114	0.171267	-0.28537			24h_vs_8h	N900_RS16415	Re/Si-specific NAD(P)(+) transhydrogenase subunit alpha	0.116237	0.934654	-0.476023			48h_vs_24h	N900_RS04745	TRAP transporter small permease	4.7e-07	6.32753	-1.74245
8h_vs_0h	smrB	N900_RS03845	0.943673	0.0251784	-0.284704			24h_vs_8h	N900_RS09880	hypothetical protein	0.270282	0.568183	-0.475724			48h_vs_24h	N900_RS04520	5'-deoxynucleotidase	0.0820315	1.08602	-1.74169
8h_vs_0h	SM-20	N900_RS18230	0.840413	0.0755071	-0.284389			24h_vs_8h	N900_RS07410	DUF2760 domain-containing protein	0.464022	0.333461	-0.473836			48h_vs_24h	N900_RS02220	lepB	1	0	-1.74117
8h_vs_0h	pilO	N900_RS01365	0.575846	0.239693	-0.283737			24h_vs_8h	N900_RS06475	ABC transporter ATP-binding protein	0.249583	0.602785	-0.473587			48h_vs_24h	N900_RS10260	alanine:cation symporter family protein	4.26e-06	5.3706	-1.73952
8h_vs_0h	hypothetical protein	N900_RS15850	0.692356	0.15967	-0.28372			24h_vs_8h	N900_RS10210	citrate:sodium symporter	0.395304	0.403069	-0.472007			48h_vs_24h	N900_RS16240	clcA	5.74e-08	7.24129	-1.73887
8h_vs_0h	nqrM	N900_RS03025	0.797425	0.0983103	-0.283414			24h_vs_8h	N900_RS12715	TIGR04219 family outer membrane beta-barrel protein	0.376897	0.423777	-0.471366			48h_vs_24h	N900_RS07950	GTP cyclohydrolase II	0.0229055	1.64006	-1.73604
8h_vs_0h	hutX	N900_RS18045	0.756319	0.121295	-0.28328			24h_vs_8h	N900_RS12765	DUF481 domain-containing protein	0.208545	0.6808	-0.47093			48h_vs_24h	N900_RS19995	DUF645 family protein	1	0	-1.73317
8h_vs_0h	murQ	N900_RS13625	0.998485	0.000658391	-0.283048			24h_vs_8h	N900_RS12950	rsgA	1	0	-0.47069			48h_vs_24h	N900_RS10850	srmB	0.0533885	1.27255	-1.73063
8h_vs_0h	DctP family TRAP transporter solute-binding subunit	N900_RS04740	0.706118	0.151123	-0.282229			24h_vs_8h	N900_RS04235	Hpt domain-containing protein	0.279945	0.552927	-0.469137			48h_vs_24h	N900_RS12865	hflK	0.00224623	2.64855	-1.73042
8h_vs_0h	glutaredoxin family protein	N900_RS06860	0.534854	0.271764	-0.281993			24h_vs_8h	N900_RS00525	hypothetical protein	0.82522	0.0834305	-0.468779			48h_vs_24h	N900_RS11250	aminoglycoside O-phosphotransferase APH(6)-Id	0.0005637	3.24896	-1.72387
8h_vs_0h	glnE	N900_RS02335	0.50338	0.298104	-0.280131			24h_vs_8h	N900_RS01860	ribosome hibernation promoting factor	0.766929	0.115245	-0.468056			48h_vs_24h	N900_RS16635	elbB	0.00544468	2.26403	-1.71807
8h_vs_0h	pstA	N900_RS10530	0.804349	0.0945554	-0.278894			24h_vs_8h	N900_RS10000	toxT	0.224674	0.648447	-0.467229			48h_vs_24h	N900_RS20045	transcriptional regulator	1	0	-1.71547
8h_vs_0h	lipB	N900_RS09485	0.294204	0.531352	-0.2785			24h_vs_8h	N900_RS13590	LpxL/LpxP family Kdo(2)-lipid IV(A) lauroyl/palmitoleoyl acyltransferasee	0.612846	0.212649	-0.466295			48h_vs_24h	N900_RS18665	hypothetical protein	0.555957	0.254959	-1.71313
8h_vs_0h	AraC family transcriptional regulator	N900_RS13690	0.39287	0.405751	-0.278362			24h_vs_8h	N900_RS01165	cytR	0.24844	0.604779	-0.466239			48h_vs_24h	N900_RS13095	pssA	1	0	-1.70972
8h_vs_0h	NYN domain-containing protein	N900_RS05295	0.844825	0.0732333	-0.278115			24h_vs_8h	N900_RS06170	nhaA	0.189138	0.723221	-0.46604			48h_vs_24h	N900_RS20075	DUF645 family protein	0.864412	0.0632793	-1.70856
8h_vs_0h	citrate synthase	N900_RS03965	0.909854	0.0410283	-0.278082			24h_vs_8h	N900_RS05815	hypothetical protein	0.242198	0.615829	-0.466038			48h_vs_24h	N900_RS19305	hypothetical protein	0.110498	0.956647	-1.7066
8h_vs_0h	GNAT family N-acetyltransferase	N900_RS13085	0.474926	0.323374	-0.277535			24h_vs_8h	N900_RS07015	hypothetical protein	0.472873	0.325256	-0.465847			48h_vs_24h	N900_RS10255	D-amino acid dehydrogenase	0.00019945	3.70016	-1.70465
8h_vs_0h	secB	N900_RS01280	0.76181	0.118153	-0.277479			24h_vs_8h	N900_RS09040	hypothetical protein	0.642995	0.191792	-0.464834			48h_vs_24h	N900_RS17665	acetoacetate--CoA ligase	2.5e-06	5.60195	-1.69868
8h_vs_0h	HNH endonuclease	N900_RS15430	0.449965	0.346821	-0.275763			24h_vs_8h	N900_RS02595	AAA family ATPase	0.374018	0.427108	-0.464734			48h_vs_24h	N900_RS03620	DUF2066 domain-containing protein	0.00030739	3.5123	-1.69625
8h_vs_0h	ruvC	N900_RS05135	0.779253	0.108321	-0.275562			24h_vs_8h	N900_RS00410	ftnA	0.524917	0.279909	-0.464663			48h_vs_24h	N900_RS19770	rfbP protein	0.668886	0.174648	-1.68425
8h_vs_0h	MFS transporter	N900_RS06220	0.706628	0.150809	-0.274409			24h_vs_8h	N900_RS04425	msrB	0.494977	0.305415	-0.464117			48h_vs_24h	N900_RS05680	glgC	6.65e-07	6.17745	-1.68154
8h_vs_0h	vcaM	N900_RS18445	0.568999	0.244888	-0.274191			24h_vs_8h	N900_RS00110	hypothetical protein	0.415096	0.381852	-0.463308			48h_vs_24h	N900_RS12085	helix-turn-helix transcriptional regulator	0.00688171	2.1623	-1.68023
8h_vs_0h	DUF4212 domain-containing protein	N900_RS01035	0.606868	0.216906	-0.273865			24h_vs_8h	N900_RS16985	ABC transporter substrate-binding protein	0.202645	0.693264	-0.462436			48h_vs_24h	N900_RS09390	PTS glucose transporter subunit IIA	0.562875	0.249588	-1.67581
8h_vs_0h	zapB	N900_RS01125	0.885714	0.0527064	-0.273716			24h_vs_8h	N900_RS10175	ACT domain-containing protein	0.318658	0.496676	-0.461983			48h_vs_24h	N900_RS05660	hypothetical protein	0.180396	0.743774	-1.67472
8h_vs_0h	hypothetical protein	N900_RS20110	0.818182	0.0871502	-0.273701			24h_vs_8h	N900_RS15675	DUF645 family protein	0.477081	0.321407	-0.461674			48h_vs_24h	N900_RS06130	rsuA	0.00093215	3.03051	-1.67348
8h_vs_0h	ferrous iron transport protein A	N900_RS04030	0.684697	0.164502	-0.270891			24h_vs_8h	N900_RS16695	tkt	0.0267196	1.57317	-0.461605			48h_vs_24h	N900_RS02960	transcriptional regulator	0.0391946	1.40677	-1.67317
8h_vs_0h	kefB	N900_RS01490	0.584294	0.233368	-0.27082			24h_vs_8h	N900_RS06810	GAF domain-containing protein	0.287602	0.541208	-0.461309			48h_vs_24h	N900_RS09280	ferrochelatase	0.68032	0.167287	-1.66955
8h_vs_0h	YicC family protein	N900_RS13610	0.698301	0.155958	-0.270476			24h_vs_8h	N900_RS00445	ubiB	0.979931	0.00880456	-0.46122			48h_vs_24h	N900_RS13610	YicC family protein	0.00933855	2.02972	-1.66947
8h_vs_0h	DUF1196 domain-containing protein	N900_RS20030	0.690476	0.160851	-0.270287			24h_vs_8h	N900_RS12160	amino acid transporter	0.193917	0.712385	-0.460711			48h_vs_24h	N900_RS17680	methyltransferase domain-containing protein	7.18e-05	4.14379	-1.66913
8h_vs_0h	hypothetical protein	N900_RS19385	0.765549	0.116027	-0.270105			24h_vs_8h	N900_RS13415	AMP-binding protein	0.0288944	1.53919	-0.458061			48h_vs_24h	N900_RS04435	DUF1315 family protein	0.00605684	2.21775	-1.66453
8h_vs_0h	hypothetical protein	N900_RS15765	0.729302	0.137092	-0.269637			24h_vs_8h	N900_RS06550	ugpE	0.458067	0.339071	-0.457084			48h_vs_24h	N900_RS19365	hypothetical protein	0.392866	0.405755	-1.65949
8h_vs_0h	TetR/AcrR family transcriptional regulator	N900_RS04585	0.300997	0.521437	-0.269409			24h_vs_8h	N900_RS09990	methyl-accepting chemotaxis protein	0.0996217	1.00165	-0.456394			48h_vs_24h	N900_RS00780	RNA-binding protein	0.056219	1.25012	-1.65834
8h_vs_0h	hypothetical protein	N900_RS02755	0.491413	0.308553	-0.269055			24h_vs_8h	N900_RS10370	tetratricopeptide repeat protein	0.106088	0.974333	-0.455377			48h_vs_24h	N900_RS02110	leuO	0.0276245	1.55871	-1.65041
8h_vs_0h	phasin family protein	N900_RS17005	0.994991	0.00218103	-0.267898			24h_vs_8h	N900_RS14905	PAS domain-containing protein	0.311455	0.506605	-0.454896			48h_vs_24h	N900_RS08920	sohB	0.00542768	2.26539	-1.64897
8h_vs_0h	flagellar motor protein MotA	N900_RS06570	0.282804	0.548515	-0.267819			24h_vs_8h	N900_RS14670	glpT	0.180186	0.744278	-0.454084			48h_vs_24h	N900_RS20025	DUF3265 domain-containing protein	0.56211	0.250178	-1.64857
8h_vs_0h	YggU family protein	N900_RS12280	0.455598	0.341418	-0.267681			24h_vs_8h	N900_RS02190	hypothetical protein	0.630338	0.200426	-0.453131			48h_vs_24h	N900_RS16365	hypothetical protein	0.15041	0.822724	-1.64747
8h_vs_0h	alpha-L-glutamate ligase-like protein	N900_RS08440	0.869536	0.0607122	-0.267254			24h_vs_8h	N900_RS05810	septation protein A	0.372397	0.428994	-0.451895			48h_vs_24h	N900_RS02320	TIGR00153 family protein	0.295169	0.52993	-1.6416
8h_vs_0h	gonadoliberin III	N900_RS08435	0.961502	0.0170498	-0.267239			24h_vs_8h	N900_RS18820	pdxH	1	0	-0.451339			48h_vs_24h	N900_RS08325	cysteine desulfurase-like protein	0.00043017	3.36636	-1.64005
8h_vs_0h	yciH	N900_RS16450	0.694238	0.158492	-0.267181			24h_vs_8h	N900_RS12480	rraB	0.438228	0.3583	-0.450874			48h_vs_24h	N900_RS20135	hypothetical protein	0.0739759	1.13091	-1.63623
8h_vs_0h	succinylglutamate desuccinylase	N900_RS08045	0.973258	0.011772	-0.265859			24h_vs_8h	N900_RS12075	EAL domain-containing protein	0.0674032	1.17132	-0.450603			48h_vs_24h	N900_RS02985	BolA/IbaG family iron-sulfur metabolism protein	0.0411952	1.38515	-1.63508
8h_vs_0h	hypothetical protein	N900_RS17205	0.74831	0.125918	-0.265665			24h_vs_8h	N900_RS12470	DUF2061 domain-containing protein	0.497974	0.302793	-0.450124			48h_vs_24h	N900_RS10855	prfC	6.43e-05	4.19185	-1.62897
8h_vs_0h	YecA family protein	N900_RS08700	0.999457	0.00023567	-0.265399			24h_vs_8h	N900_RS08445	serC	0.692805	0.159389	-0.449011			48h_vs_24h	N900_RS03710	DUF2919 domain-containing protein	0.0106078	1.97437	-1.62869
8h_vs_0h	YajQ family cyclic di-GMP-binding protein	N900_RS06765	0.979526	0.00898396	-0.263862			24h_vs_8h	N900_RS11655	tRNA glutamyl-Q(34) synthetase GluQRS	0.53946	0.268041	-0.448302			48h_vs_24h	N900_RS11860	oadA	5.19e-07	6.2845	-1.62733
8h_vs_0h	rdgC	N900_RS10565	0.642643	0.19203	-0.26275			24h_vs_8h	N900_RS00520	glpE	0.567483	0.246047	-0.447944			48h_vs_24h	N900_RS05155	cydB	1	0	-1.62689
8h_vs_0h	type II toxin-antitoxin system mRNA interferase toxin, RelE/StbE family	N900_RS16140	0.878883	0.0560689	-0.262605			24h_vs_8h	N900_RS03160	glnD	0.146008	0.835624	-0.447877			48h_vs_24h	N900_RS13795	ABC transporter permease	3.83e-05	4.41671	-1.62684
8h_vs_0h	clpS	N900_RS08520	0.927238	0.0328089	-0.262211			24h_vs_8h	N900_RS18805	PEGA domain-containing protein	0.126814	0.896832	-0.445542			48h_vs_24h	N900_RS00530	TatD family deoxyribonuclease	0.0123979	1.90665	-1.62041
8h_vs_0h	tcpJ	N900_RS09995	0.486426	0.312983	-0.262083			24h_vs_8h	N900_RS14265	deoD	0.254043	0.595092	-0.442572			48h_vs_24h	N900_RS16865	OmpA family protein	0.0117424	1.93024	-1.6195
8h_vs_0h	treC	N900_RS09650	0.981105	0.00828446	-0.261622			24h_vs_8h	N900_RS15460	NUDIX hydrolase	0.497855	0.302897	-0.442505			48h_vs_24h	N900_RS11275	IS91 family transposase	0.00941795	2.02604	-1.61805
8h_vs_0h	MurR/RpiR family transcriptional regulator	N900_RS13635	0.526965	0.278218	-0.26151			24h_vs_8h	N900_RS01275	rhodanese-like domain-containing protein	0.405914	0.391566	-0.442331			48h_vs_24h	N900_RS19735	hypothetical protein	0.198911	0.70134	-1.61643
8h_vs_0h	hypothetical protein	N900_RS08300	0.838274	0.0766143	-0.261365			24h_vs_8h	N900_RS08800	two-component sensor histidine kinase	0.120935	0.917447	-0.44138			48h_vs_24h	N900_RS12510	septum formation inhibitor Maf	0.0304908	1.51583	-1.61621
8h_vs_0h	response regulator	N900_RS14900	0.830913	0.0804447	-0.261112			24h_vs_8h	N900_RS19865	IS200/IS605 family transposase	0.495601	0.304868	-0.440876			48h_vs_24h	N900_RS00220	methionyl-tRNA formyltransferase	1	0	-1.61317
8h_vs_0h	DUF1315 family protein	N900_RS04435	0.763281	0.117315	-0.260856			24h_vs_8h	N900_RS09810	type B 50S ribosomal protein L31	0.540105	0.267522	-0.440197			48h_vs_24h	N900_RS15780	DUF645 family protein	0.522248	0.282123	-1.61082
8h_vs_0h	moaE	N900_RS09085	0.998948	0.000457154	-0.260843			24h_vs_8h	N900_RS06800	paraquat-inducible protein A	0.187221	0.727645	-0.439749			48h_vs_24h	N900_RS03680	DUF2897 family protein	0.187555	0.726871	-1.61069
8h_vs_0h	4a-hydroxytetrahydrobiopterin dehydratase	N900_RS17655	0.947615	0.0233681	-0.260783			24h_vs_8h	N900_RS07085	histidine kinase	0.185517	0.731616	-0.439724			48h_vs_24h	N900_RS00595	hemC	0.438691	0.357841	-1.60871
8h_vs_0h	ABC transporter permease	N900_RS05060	0.752945	0.123237	-0.260678			24h_vs_8h	N900_RS06665	transporter substrate-binding domain-containing protein	0.328132	0.483951	-0.439483			48h_vs_24h	N900_RS17100	methylglyoxal synthase	0.0585125	1.23275	-1.60724
8h_vs_0h	ROK family protein	N900_RS09255	0.465556	0.332028	-0.25976			24h_vs_8h	N900_RS20065	hypothetical protein	0.446934	0.349756	-0.439249			48h_vs_24h	N900_RS01895	calcium/sodium antiporter	1.15e-07	6.94032	-1.60587
8h_vs_0h	acetyltransferase	N900_RS19570	0.833534	0.0790765	-0.258522			24h_vs_8h	N900_RS17510	hypothetical protein	0.405444	0.392069	-0.438395			48h_vs_24h	N900_RS03905	fur	0.255268	0.593004	-1.60007
8h_vs_0h	hypothetical protein	N900_RS17920	0.26173	0.582146	-0.258281			24h_vs_8h	N900_RS00320	crcB	0.79256	0.100968	-0.438026			48h_vs_24h	N900_RS11285	Tn3 family transposase	2.1e-12	11.678	-1.59998
8h_vs_0h	TetR/AcrR family transcriptional regulator	N900_RS13855	0.954312	0.0203095	-0.258029			24h_vs_8h	N900_RS06660	hypothetical protein	0.192073	0.716535	-0.437681			48h_vs_24h	N900_RS18785	putP	4.32e-05	4.365	-1.5997
8h_vs_0h	DUF1196 domain-containing protein	N900_RS20085	0.702501	0.153353	-0.258015			24h_vs_8h	N900_RS19505	hypothetical protein	0.94453	0.0247843	-0.437051			48h_vs_24h	N900_RS07355	DUF2256 domain-containing protein	0.176308	0.753727	-1.59884
8h_vs_0h	vexA	N900_RS13860	0.79686	0.098618	-0.257513			24h_vs_8h	N900_RS15990	GNAT family N-acetyltransferase	0.329845	0.48169	-0.437018			48h_vs_24h	N900_RS17295	trxC	0.0249041	1.60373	-1.59474
8h_vs_0h	AzlD domain-containing protein	N900_RS18480	0.737471	0.132255	-0.257092			24h_vs_8h	N900_RS14225	flagellar brake protein	0.517084	0.286439	-0.436997			48h_vs_24h	N900_RS08805	two-component sensor histidine kinase	5.23e-06	5.28171	-1.593
8h_vs_0h	hypothetical protein	N900_RS15760	0.865469	0.0627486	-0.257047			24h_vs_8h	N900_RS11935	recA	0.242371	0.615519	-0.436943			48h_vs_24h	N900_RS11460	yhbY	0.171479	0.76579	-1.59298
8h_vs_0h	transporter substrate-binding domain-containing protein	N900_RS06300	0.762278	0.117886	-0.256638			24h_vs_8h	N900_RS05750	Lrp/AsnC family transcriptional regulator	0.436969	0.359549	-0.436677			48h_vs_24h	N900_RS05640	trans-2-enoyl-CoA reductase family protein	0.78088	0.107416	-1.58386
8h_vs_0h	vceC	N900_RS07260	0.819856	0.0862623	-0.255959			24h_vs_8h	N900_RS03395	Fe3+-citrate ABC transporter substrate-binding protein	0.251677	0.599157	-0.436259			48h_vs_24h	N900_RS04620	hypothetical protein	0.051961	1.28432	-1.58132
8h_vs_0h	hypothetical protein	N900_RS17790	0.802215	0.0957091	-0.255751			24h_vs_8h	N900_RS20130	hypothetical protein	0.270873	0.567234	-0.43463			48h_vs_24h	N900_RS19080	hypothetical protein	0.690087	0.161096	-1.57991
8h_vs_0h	chemotaxis protein CheV	N900_RS03445	0.451264	0.345569	-0.25509			24h_vs_8h	N900_RS11665	folK	0.786495	0.104304	-0.434006			48h_vs_24h	N900_RS16100	hypothetical protein	0.0139874	1.85426	-1.57272
8h_vs_0h	putative 4-hydroxy-4-methyl-2-oxoglutarate aldolase	N900_RS02685	0.321205	0.493218	-0.254931			24h_vs_8h	N900_RS14380	1,4-alpha-glucan-branching protein	0.557312	0.253902	-0.433878			48h_vs_24h	N900_RS01995	valine--tRNA ligase	0.983912	0.00704365	-1.5678
8h_vs_0h	sulfite exporter TauE/SafE family protein	N900_RS10790	0.643693	0.191321	-0.254337			24h_vs_8h	N900_RS18890	purine-binding chemotaxis protein CheW	0.344489	0.462825	-0.433855			48h_vs_24h	N900_RS03185	ribosome recycling factor	1	0	-1.56377
8h_vs_0h	YeeE/YedE family protein	N900_RS16770	0.855512	0.0677741	-0.253785			24h_vs_8h	N900_RS17905	hypothetical protein	0.38478	0.414787	-0.433634			48h_vs_24h	N900_RS05910	ABC transporter substrate-binding protein	0.00379302	2.42101	-1.5595
8h_vs_0h	SCO family protein	N900_RS14205	0.960864	0.0173379	-0.252685			24h_vs_8h	N900_RS02760	deoC	0.358807	0.445139	-0.432519			48h_vs_24h	N900_RS16955	cytochrome c	0.13901	0.856955	-1.5527
8h_vs_0h	Nif3-like dinuclear metal center hexameric protein	N900_RS03960	0.920146	0.0361432	-0.252134			24h_vs_8h	N900_RS16505	hypothetical protein	0.667647	0.175453	-0.432474			48h_vs_24h	N900_RS10880	lytic transglycosylase domain-containing protein	0.352001	0.453457	-1.55146
8h_vs_0h	DUF2788 domain-containing protein	N900_RS03935	0.79661	0.098754	-0.251764			24h_vs_8h	N900_RS18240	helix-turn-helix transcriptional regulator	0.255721	0.592234	-0.432242			48h_vs_24h	N900_RS10785	prolipoprotein diacylglyceryl transferase	0.262245	0.581292	-1.54949
8h_vs_0h	membrane protein	N900_RS02945	0.878926	0.0560478	-0.251637			24h_vs_8h	N900_RS17910	hypothetical protein	0.0593691	1.22644	-0.431639			48h_vs_24h	N900_RS07240	carboxypeptidase M32	0.00075758	3.12057	-1.54879
8h_vs_0h	hypothetical protein	N900_RS17030	0.548296	0.260985	-0.251568			24h_vs_8h	N900_RS08385	trpCF	0.273403	0.563196	-0.428061			48h_vs_24h	N900_RS05120	lpxH	0.36476	0.437993	-1.54875
8h_vs_0h	AAA family ATPase	N900_RS00850	0.390863	0.407975	-0.251495			24h_vs_8h	N900_RS19700	hypothetical protein	0.827463	0.0822514	-0.427608			48h_vs_24h	N900_RS10625	rluD	0.030727	1.51248	-1.5451
8h_vs_0h	IS3 family transposase	N900_RS19730	0.790627	0.102028	-0.251271			24h_vs_8h	N900_RS01475	TIGR02444 family protein	0.337157	0.472167	-0.427025			48h_vs_24h	N900_RS03935	DUF2788 domain-containing protein	0.158411	0.800215	-1.54013
8h_vs_0h	hypothetical protein	N900_RS19130	0.999056	0.000410313	-0.250931			24h_vs_8h	N900_RS05610	TetR/AcrR family transcriptional regulator	0.393544	0.405007	-0.426814			48h_vs_24h	N900_RS03610	ybaK	0.0474375	1.32388	-1.53796
8h_vs_0h	HPr family phosphocarrier protein	N900_RS01845	0.899138	0.0461736	-0.250844			24h_vs_8h	N900_RS16025	type II toxin-antitoxin system Phd/YefM family antitoxin	0.756835	0.120999	-0.426631			48h_vs_24h	N900_RS03915	LysR family transcriptional regulator	0.00060298	3.21969	-1.5339
8h_vs_0h	DUF2498 family protein	N900_RS05670	0.787575	0.103708	-0.250662			24h_vs_8h	N900_RS09570	hypothetical protein	0.250941	0.600429	-0.426601			48h_vs_24h	N900_RS14890	hypothetical protein	0.149614	0.825026	-1.53247
8h_vs_0h	TIGR02647 family protein	N900_RS05830	0.752907	0.123259	-0.250657			24h_vs_8h	N900_RS08175	pgsA	0.78088	0.107416	-0.425455			48h_vs_24h	N900_RS17985	glucose-6-phosphate dehydrogenase	7.08e-06	5.15004	-1.52936
8h_vs_0h	DsbA family protein	N900_RS18010	0.830869	0.0804676	-0.250604			24h_vs_8h	N900_RS19780	rfbP protein	0.77988	0.107972	-0.424768			48h_vs_24h	N900_RS03695	ArsC family reductase	0.0114522	1.94111	-1.52752
8h_vs_0h	aspartate/tyrosine/aromatic aminotransferase	N900_RS07805	0.926962	0.0329383	-0.249985			24h_vs_8h	N900_RS03270	glnB	0.573448	0.241506	-0.42407			48h_vs_24h	N900_RS03300	dnaQ	0.790437	0.102133	-1.52714
8h_vs_0h	GGDEF domain-containing protein	N900_RS16400	0.89898	0.0462499	-0.24973			24h_vs_8h	N900_RS13520	hypothetical protein	0.361766	0.441572	-0.424			48h_vs_24h	N900_RS09235	hypothetical protein	1.81e-11	10.7415	-1.52496
8h_vs_0h	gspC	N900_RS00890	0.68386	0.165033	-0.249185			24h_vs_8h	N900_RS09830	DUF533 domain-containing protein	0.34018	0.468292	-0.423402			48h_vs_24h	N900_RS18845	DUF342 domain-containing protein	1.31e-06	5.88192	-1.52471
8h_vs_0h	hpt	N900_RS11700	0.79686	0.098618	-0.248979			24h_vs_8h	N900_RS08340	cydD	0.801168	0.0962765	-0.422967			48h_vs_24h	N900_RS00670	alpha/beta fold hydrolase	0.00033066	3.48062	-1.52374
8h_vs_0h	isoprenylcysteine carboxylmethyltransferase family protein	N900_RS08255	0.892286	0.0494961	-0.248876			24h_vs_8h	N900_RS07005	helix-turn-helix transcriptional regulator	0.440391	0.356162	-0.421325			48h_vs_24h	N900_RS13420	acyl carrier protein	0.085916	1.06593	-1.51786
8h_vs_0h	DUF645 family protein	N900_RS15780	0.891764	0.0497502	-0.248616			24h_vs_8h	N900_RS04190	sodB	0.195177	0.709572	-0.421196			48h_vs_24h	N900_RS09665	gmhB	0.522311	0.282071	-1.51545
8h_vs_0h	helix-turn-helix transcriptional regulator	N900_RS16780	0.547619	0.261521	-0.24838			24h_vs_8h	N900_RS05240	PTS fructose transporter subunit IIA	0.178945	0.747279	-0.420916			48h_vs_24h	N900_RS03125	riboflavin synthase	0.0346178	1.4607	-1.51491
8h_vs_0h	cobyric acid synthase	N900_RS17175	0.988979	0.00481286	-0.248338			24h_vs_8h	N900_RS11595	iron ABC transporter permease	0.0344496	1.46282	-0.42088			48h_vs_24h	N900_RS16230	quorum-sensing autoinducer synthase	0.0001254	3.90172	-1.51352
8h_vs_0h	DUF4442 domain-containing protein	N900_RS03910	0.768728	0.114228	-0.248316			24h_vs_8h	N900_RS12430	ispB	1	0	-0.420525			48h_vs_24h	N900_RS00360	LysR family transcriptional regulator	0.00031171	3.50626	-1.50881
8h_vs_0h	TetR/AcrR family transcriptional regulator	N900_RS17380	0.760252	0.119042	-0.248193			24h_vs_8h	N900_RS13630	hypothetical protein	0.788253	0.103335	-0.418981			48h_vs_24h	N900_RS01990	D-2-hydroxyacid dehydrogenase	0.00125362	2.90183	-1.50858
8h_vs_0h	DUF2780 domain-containing protein	N900_RS01675	0.550017	0.259624	-0.247515			24h_vs_8h	N900_RS09890	hypothetical protein	0.127817	0.893411	-0.418124			48h_vs_24h	N900_RS09910	dnaJ	0.666667	0.176091	-1.5063
8h_vs_0h	sigma-70 family RNA polymerase sigma factor	N900_RS09000	0.81513	0.0887732	-0.246693			24h_vs_8h	N900_RS05595	BamA/TamA family outer membrane protein	0.113239	0.946003	-0.418042			48h_vs_24h	N900_RS18620	DUF3297 family protein	0.0645431	1.19015	-1.5061
8h_vs_0h	nicotinamide mononucleotide transporter	N900_RS14645	0.810315	0.0913464	-0.245672			24h_vs_8h	N900_RS16920	LacI family DNA-binding transcriptional regulator	0.132649	0.877297	-0.417225			48h_vs_24h	N900_RS09115	phosphorelay protein LuxU	0.333773	0.476548	-1.50231
8h_vs_0h	hutC	N900_RS08220	0.56679	0.246578	-0.245552			24h_vs_8h	N900_RS01845	HPr family phosphocarrier protein	0.705971	0.151213	-0.416781			48h_vs_24h	N900_RS05830	TIGR02647 family protein	0.0980451	1.00857	-1.50143
8h_vs_0h	Lon protease family protein	N900_RS06885	0.564529	0.248314	-0.245313			24h_vs_8h	N900_RS17630	hypothetical protein	0.76274	0.117624	-0.41648			48h_vs_24h	N900_RS05200	ybgF	0.00243455	2.61358	-1.49877
8h_vs_0h	saccharopine dehydrogenase family protein	N900_RS06180	0.727463	0.138189	-0.245303			24h_vs_8h	N900_RS02380	yacG	0.774172	0.111163	-0.415268			48h_vs_24h	N900_RS08585	H-NS histone family protein	1	0	-1.49726
8h_vs_0h	ectB	N900_RS17645	0.719475	0.142985	-0.245235			24h_vs_8h	N900_RS06320	sensor domain-containing diguanylate cyclase	0.55764	0.253646	-0.414069			48h_vs_24h	N900_RS10250	LysR family transcriptional regulator	0.00014247	3.84626	-1.4957
8h_vs_0h	gloB	N900_RS03285	0.411659	0.385462	-0.244629			24h_vs_8h	N900_RS14355	phosphate ABC transporter ATP-binding protein	0.253567	0.595907	-0.414051			48h_vs_24h	N900_RS04445	sppA	2.04e-05	4.68981	-1.49541
8h_vs_0h	ABC transporter ATP-binding protein	N900_RS08755	0.540854	0.26692	-0.244334			24h_vs_8h	N900_RS15815	DUF3709 domain-containing protein	0.64683	0.18921	-0.414015			48h_vs_24h	N900_RS13485	glycosyltransferase family 9 protein	2.41e-05	4.61823	-1.49515
8h_vs_0h	toxS	N900_RS09300	0.532013	0.274078	-0.244155			24h_vs_8h	N900_RS18905	response regulator	0.633264	0.198415	-0.41337			48h_vs_24h	N900_RS19845	hypothetical protein	0.410416	0.386776	-1.49503
8h_vs_0h	type II secretion system protein N	N900_RS00945	0.931577	0.0307811	-0.243993			24h_vs_8h	N900_RS03330	purM	0.616271	0.210228	-0.413162			48h_vs_24h	N900_RS05175	tolQ	1	0	-1.49296
8h_vs_0h	PadR family transcriptional regulator	N900_RS01295	0.555725	0.25514	-0.243933			24h_vs_8h	N900_RS02420	ampD	0.318286	0.497183	-0.412802			48h_vs_24h	N900_RS09090	moaD	0.061728	1.20952	-1.49061
8h_vs_0h	TonB-dependent siderophore receptor	N900_RS03400	0.636001	0.196542	-0.243643			24h_vs_8h	N900_RS05570	membrane integrity-associated transporter subunit PqiC	0.302012	0.519976	-0.412477			48h_vs_24h	N900_RS19150	hypothetical protein	0.507398	0.294651	-1.49017
8h_vs_0h	pmbA	N900_RS01835	0.814555	0.0890798	-0.243522			24h_vs_8h	N900_RS10165	ferredoxin family protein	0.315219	0.501387	-0.411788			48h_vs_24h	N900_RS03735	flaG	0.0315382	1.50116	-1.48959
8h_vs_0h	acyl-CoA dehydrogenase	N900_RS03310	0.985488	0.00634875	-0.243227			24h_vs_8h	N900_RS10075	hypothetical protein	0.138861	0.85742	-0.411525			48h_vs_24h	N900_RS04675	folD	0.432131	0.364385	-1.48832
8h_vs_0h	hypothetical protein	N900_RS09790	0.9296	0.0317038	-0.242478			24h_vs_8h	N900_RS04455	purU	0.335088	0.474841	-0.411261			48h_vs_24h	N900_RS04865	DNA translocase FtsK	0.540834	0.266936	-1.48278
8h_vs_0h	ald	N900_RS04855	0.452797	0.344096	-0.242449			24h_vs_8h	N900_RS11710	rsmI	0.338215	0.470808	-0.411019			48h_vs_24h	N900_RS19800	hypothetical protein	0.401262	0.396572	-1.48183
8h_vs_0h	N-acetyltransferase	N900_RS15805	0.895782	0.0477977	-0.242396			24h_vs_8h	N900_RS03725	flagellin	0.216206	0.665133	-0.410873			48h_vs_24h	N900_RS03910	DUF4442 domain-containing protein	0.00952676	2.02105	-1.47996
8h_vs_0h	uracil-xanthine permease	N900_RS01000	0.519647	0.284291	-0.242373			24h_vs_8h	N900_RS15650	DUF645 family protein	0.775981	0.110149	-0.410119			48h_vs_24h	N900_RS19390	DUF3265 domain-containing protein	0.329644	0.481954	-1.47765
8h_vs_0h	btuC	N900_RS08040	0.760793	0.118733	-0.241668			24h_vs_8h	N900_RS16795	VOC family protein	0.407416	0.389962	-0.407242			48h_vs_24h	N900_RS05820	YdcF family protein	0.001242	2.90588	-1.47495
8h_vs_0h	tcdA	N900_RS02920	0.819627	0.0863838	-0.241186			24h_vs_8h	N900_RS00505	fliL	0.295375	0.529626	-0.40719			48h_vs_24h	N900_RS01180	hslU	0.0330682	1.48059	-1.46675
8h_vs_0h	helix-turn-helix transcriptional regulator	N900_RS12620	0.905721	0.0430053	-0.241167			24h_vs_8h	N900_RS19345	hypothetical protein	0.803873	0.0948124	-0.406735			48h_vs_24h	N900_RS13300	purH	0.00012261	3.91147	-1.46327
8h_vs_0h	hypothetical protein	N900_RS17900	0.559543	0.252167	-0.240113			24h_vs_8h	N900_RS13485	glycosyltransferase family 9 protein	0.459817	0.337415	-0.406555			48h_vs_24h	N900_RS16770	YeeE/YedE family protein	0.11755	0.929776	-1.45692
8h_vs_0h	coaBC	N900_RS13580	1	0	-0.23892			24h_vs_8h	N900_RS05970	TIGR01621 family pseudouridine synthase	0.216307	0.664929	-0.406158			48h_vs_24h	N900_RS13790	ABC transporter permease	0.028368	1.54717	-1.44914
8h_vs_0h	potC	N900_RS07175	0.391129	0.40768	-0.23877			24h_vs_8h	N900_RS16670	glyoxalase	0.641578	0.192751	-0.404866			48h_vs_24h	N900_RS14860	pepT	5.55e-05	4.25561	-1.44833
8h_vs_0h	chrA	N900_RS02815	0.865358	0.0628043	-0.238141			24h_vs_8h	N900_RS04855	ald	0.220096	0.657387	-0.404262			48h_vs_24h	N900_RS11265	floR	0.00168145	2.77431	-1.43274
8h_vs_0h	gltX	N900_RS03385	0.899946	0.0457837	-0.238042			24h_vs_8h	N900_RS17145	hypothetical protein	0.713534	0.146585	-0.403548			48h_vs_24h	N900_RS19580	DUF3709 domain-containing protein	0.0980628	1.0085	-1.42866
8h_vs_0h	hemC	N900_RS00595	0.765208	0.11622	-0.237931			24h_vs_8h	N900_RS09620	low molecular weight phosphotyrosine protein phosphatase	0.755081	0.122006	-0.403153			48h_vs_24h	N900_RS12840	fkpA	0.00230086	2.63811	-1.42785
8h_vs_0h	glycine cleavage system protein R	N900_RS08015	0.871813	0.0595767	-0.236805			24h_vs_8h	N900_RS04930	GNAT family N-acetyltransferase	0.194563	0.710939	-0.402945			48h_vs_24h	N900_RS14045	hypothetical protein	0.244062	0.612499	-1.42686
8h_vs_0h	frsA	N900_RS03095	0.983727	0.00712548	-0.236304			24h_vs_8h	N900_RS19270	tcpR	0.620281	0.207411	-0.402403			48h_vs_24h	N900_RS01020	guanylate kinase	0.932685	0.030265	-1.42684
8h_vs_0h	hypothetical protein	N900_RS10885	0.897663	0.0468868	-0.23608			24h_vs_8h	N900_RS11260	LysR family transcriptional regulator	0.836494	0.0775373	-0.400533			48h_vs_24h	N900_RS05140	ruvA	0.0653048	1.18505	-1.41683
8h_vs_0h	nadA	N900_RS05205	0.857035	0.0670015	-0.23588			24h_vs_8h	N900_RS14955	DUF3696 domain-containing protein	0.303633	0.517651	-0.400284			48h_vs_24h	N900_RS05160	cydX	0.664752	0.177341	-1.41565
8h_vs_0h	DUF2500 domain-containing protein	N900_RS00690	0.92065	0.0359054	-0.235737			24h_vs_8h	N900_RS14605	DUF3012 domain-containing protein	0.40623	0.391228	-0.399824			48h_vs_24h	N900_RS11270	DUF3363 domain-containing protein	0.176313	0.753717	-1.41324
8h_vs_0h	7-cyano-7-deazaguanine/7-aminomethyl-7- deazaguanine transporter	N900_RS01025	0.982074	0.00785557	-0.235529			24h_vs_8h	N900_RS05795	hypothetical protein	0.505303	0.296448	-0.398927			48h_vs_24h	N900_RS13375	polysaccharide biosynthesis protein	6.19e-09	8.20805	-1.40732
8h_vs_0h	rppH	N900_RS10800	0.906964	0.04241	-0.235513			24h_vs_8h	N900_RS03635	arsC	0.432149	0.364366	-0.398814			48h_vs_24h	N900_RS11260	LysR family transcriptional regulator	0.416615	0.380265	-1.40685
8h_vs_0h	murP	N900_RS13620	0.844491	0.073405	-0.234791			24h_vs_8h	N900_RS12495	carbon-nitrogen hydrolase family protein	0.204898	0.688461	-0.398617			48h_vs_24h	N900_RS16935	napF	0.181523	0.741069	-1.40641
8h_vs_0h	nhaB	N900_RS04875	0.366628	0.435775	-0.234767			24h_vs_8h	N900_RS18715	NAD(P)-dependent oxidoreductase	0.489155	0.310554	-0.396995			48h_vs_24h	N900_RS02345	tolC	0.12944	0.887931	-1.40402
8h_vs_0h	rbsD	N900_RS14615	0.616827	0.209837	-0.233597			24h_vs_8h	N900_RS19760	hypothetical protein	0.871059	0.0599525	-0.396558			48h_vs_24h	N900_RS12200	tkt	0.00044212	3.35446	-1.40239
8h_vs_0h	L-threonine 3-dehydrogenase	N900_RS17925	0.628946	0.201386	-0.23351			24h_vs_8h	N900_RS01205	5-carboxymethyl-2-hydroxymuconate Delta-isomerase	0.512555	0.29026	-0.396244			48h_vs_24h	N900_RS17010	acetyl-CoA C-acetyltransferase	0.00606875	2.2169	-1.40181
8h_vs_0h	DUF2750 domain-containing protein	N900_RS05880	0.600224	0.221686	-0.233389			24h_vs_8h	N900_RS00415	uspB	0.259792	0.585375	-0.395182			48h_vs_24h	N900_RS05250	PTS fructose transporter subunit IIA	1.38e-05	4.85956	-1.39652
8h_vs_0h	tetratricopeptide repeat protein	N900_RS03595	0.797368	0.0983412	-0.233068			24h_vs_8h	N900_RS08360	PHP domain-containing protein	0.165641	0.780833	-0.394084			48h_vs_24h	N900_RS04310	ketoacyl-ACP synthase III	1	0	-1.39577
8h_vs_0h	hypothetical protein	N900_RS17490	0.405881	0.391602	-0.233064			24h_vs_8h	N900_RS19945	DUF3265 domain-containing protein	0.579016	0.23731	-0.393634			48h_vs_24h	N900_RS03720	flagellin	0.00300461	2.52221	-1.3924
8h_vs_0h	general secretion pathway protein GspI	N900_RS19400	1	0	-0.233033			24h_vs_8h	N900_RS17610	mechanosensitive ion channel	0.22079	0.65602	-0.393398			48h_vs_24h	N900_RS03880	NAD(P)H-dependent oxidoreductase	0.0314814	1.50195	-1.38996
8h_vs_0h	flagellin	N900_RS03720	0.305609	0.514834	-0.232898			24h_vs_8h	N900_RS06275	HlyD family secretion protein	0.287856	0.540825	-0.392097			48h_vs_24h	N900_RS07815	3'-5' exonuclease	0.0119855	1.92134	-1.38956
8h_vs_0h	hypothetical protein	N900_RS19140	0.659378	0.180866	-0.232529			24h_vs_8h	N900_RS11185	DUF1819 family protein	0.476556	0.321886	-0.391612			48h_vs_24h	N900_RS07590	prpC	0.0166831	1.77772	-1.38863
8h_vs_0h	hypothetical protein	N900_RS15900	0.66963	0.174165	-0.232506			24h_vs_8h	N900_RS20135	hypothetical protein	0.704847	0.151905	-0.390919			48h_vs_24h	N900_RS16330	bifunctional metallophosphatase/5'-nucleotidase	3.09e-06	5.50967	-1.38846
8h_vs_0h	pspC	N900_RS05930	0.452648	0.344239	-0.232419			24h_vs_8h	N900_RS06440	ASCH domain-containing protein	0.782545	0.106491	-0.390338			48h_vs_24h	N900_RS08330	2OG-Fe dioxygenase family protein	0.0132789	1.87684	-1.38126
8h_vs_0h	ccmI	N900_RS04170	0.569878	0.244218	-0.232199			24h_vs_8h	N900_RS00360	LysR family transcriptional regulator	0.265686	0.575631	-0.390172			48h_vs_24h	N900_RS10410	fdx	1	0	-1.3798
8h_vs_0h	DUF1819 family protein	N900_RS11185	0.327052	0.485383	-0.231696			24h_vs_8h	N900_RS19920	hypothetical protein	0.733285	0.134727	-0.390062			48h_vs_24h	N900_RS15555	toxin	0.0272542	1.56457	-1.37954
8h_vs_0h	frdD	N900_RS01250	0.921626	0.0354452	-0.231662			24h_vs_8h	N900_RS14145	DUF2057 domain-containing protein	0.524261	0.280453	-0.389572			48h_vs_24h	N900_RS03160	glnD	0.580753	0.236009	-1.37883
8h_vs_0h	DUF645 family protein	N900_RS15380	1	0	-0.230822			24h_vs_8h	N900_RS18210	malE	0.125625	0.900923	-0.389125			48h_vs_24h	N900_RS13945	fadA	0.0214963	1.66764	-1.37828
8h_vs_0h	primase	N900_RS10955	0.69777	0.156288	-0.230265			24h_vs_8h	N900_RS06775	DUF4442 domain-containing protein	0.422658	0.374011	-0.387806			48h_vs_24h	N900_RS17015	SDR family oxidoreductase	0.00671065	2.17324	-1.37701
8h_vs_0h	yaaA	N900_RS02740	0.854755	0.0681581	-0.230243			24h_vs_8h	N900_RS18135	hypothetical protein	0.495557	0.304906	-0.387051			48h_vs_24h	N900_RS03380	heavy metal translocating P-type ATPase	2.76e-05	4.55937	-1.37433
8h_vs_0h	rlmF	N900_RS06240	0.940795	0.0265051	-0.230152			24h_vs_8h	N900_RS03105	proB	0.799862	0.0969847	-0.38663			48h_vs_24h	N900_RS14735	cation:proton antiporter	0.00684816	2.16443	-1.37337
8h_vs_0h	hypothetical protein	N900_RS01900	1	0	-0.230149			24h_vs_8h	N900_RS18945	response regulator	0.464174	0.333319	-0.385868			48h_vs_24h	N900_RS10225	sodium ion-translocating decarboxylase subunit beta	0.00011388	3.94357	-1.37119
8h_vs_0h	transcriptional regulator	N900_RS02960	0.980444	0.00857703	-0.229936			24h_vs_8h	N900_RS10110	hypothetical protein	0.667297	0.175681	-0.384075			48h_vs_24h	N900_RS17205	hypothetical protein	0.125876	0.900056	-1.36805
8h_vs_0h	glycosyl transferase	N900_RS13490	0.702984	0.153055	-0.229745			24h_vs_8h	N900_RS10700	nagZ	0.355988	0.448565	-0.383962			48h_vs_24h	N900_RS03605	bifunctional UDP-sugar hydrolase/5'-nucleotidase	0.00024366	3.61321	-1.36772
8h_vs_0h	DUF3461 family protein	N900_RS03155	0.991885	0.00353863	-0.229163			24h_vs_8h	N900_RS05785	metR	0.833409	0.079142	-0.383241			48h_vs_24h	N900_RS03265	phenolic acid decarboxylase	0.00432962	2.36355	-1.36468
8h_vs_0h	TrkH family potassium uptake protein	N900_RS00205	0.468462	0.329325	-0.228746			24h_vs_8h	N900_RS01330	DUF3624 domain-containing protein	0.601622	0.220676	-0.38317			48h_vs_24h	N900_RS02805	AMP-binding protein	3.21e-07	6.49373	-1.36371
8h_vs_0h	DUF3709 domain-containing protein	N900_RS19450	0.469885	0.328008	-0.228413			24h_vs_8h	N900_RS20060	DUF3265 domain-containing protein	0.836297	0.0776393	-0.381252			48h_vs_24h	N900_RS18100	acyltransferase	0.447961	0.34876	-1.36213
8h_vs_0h	DeoR/GlpR transcriptional regulator	N900_RS06540	0.630239	0.200495	-0.227867			24h_vs_8h	N900_RS09540	hypothetical protein	0.235414	0.628168	-0.381112			48h_vs_24h	N900_RS08660	bioD	0.0167056	1.77714	-1.3616
8h_vs_0h	argA	N900_RS02905	0.546337	0.26254	-0.227856			24h_vs_8h	N900_RS16110	GNAT family N-acetyltransferase	0.522706	0.281743	-0.381085			48h_vs_24h	N900_RS03315	lpcA	0.991923	0.00352183	-1.36138
8h_vs_0h	isoaspartyl peptidase/L-asparaginase	N900_RS01505	0.672389	0.172379	-0.22782			24h_vs_8h	N900_RS16735	GlpM family protein	0.740878	0.130253	-0.381044			48h_vs_24h	N900_RS11400	rbfA	0.259755	0.585436	-1.35973
8h_vs_0h	toxT	N900_RS10000	0.430121	0.366409	-0.227357			24h_vs_8h	N900_RS16880	methyl-accepting chemotaxis protein	0.0943115	1.02544	-0.380985			48h_vs_24h	N900_RS09690	SecY-interacting protein	0.0161125	1.79284	-1.35157
8h_vs_0h	hypothetical protein	N900_RS18605	0.641016	0.193131	-0.226717			24h_vs_8h	N900_RS07025	hypothetical protein	0.422299	0.37438	-0.380895			48h_vs_24h	N900_RS03285	gloB	0.00464541	2.33298	-1.34264
8h_vs_0h	MltR family transcriptional regulator	N900_RS18680	0.772002	0.112381	-0.226623			24h_vs_8h	N900_RS18565	DUF3081 domain-containing protein	0.621723	0.206403	-0.380689			48h_vs_24h	N900_RS17875	D-serine ammonia-lyase	1.84e-05	4.73432	-1.33807
8h_vs_0h	DUF342 domain-containing protein	N900_RS18845	0.543657	0.264675	-0.225989			24h_vs_8h	N900_RS13595	lpxN	0.53966	0.26788	-0.380487			48h_vs_24h	N900_RS12900	queG	0.0019475	2.71052	-1.33745
8h_vs_0h	aminodeoxychorismate/anthranilate synthase component II	N900_RS08375	0.835851	0.0778713	-0.225877			24h_vs_8h	N900_RS09110	YvcK family protein	0.274713	0.56112	-0.379886			48h_vs_24h	N900_RS16130	DUF2442 domain-containing protein	0.192512	0.715542	-1.33558
8h_vs_0h	RNA-binding protein	N900_RS00780	0.807063	0.0930925	-0.225866			24h_vs_8h	N900_RS07045	ctxB	0.438145	0.358382	-0.379812			48h_vs_24h	N900_RS07375	hrpA	3.56e-07	6.44916	-1.33046
8h_vs_0h	VOC family protein	N900_RS16155	0.886099	0.0525178	-0.2248			24h_vs_8h	N900_RS11460	yhbY	0.823089	0.0845531	-0.377497			48h_vs_24h	N900_RS02135	rpiA	1	0	-1.32883
8h_vs_0h	frdA	N900_RS01265	0.461464	0.335862	-0.224785			24h_vs_8h	N900_RS08090	LrgB family protein	0.742689	0.129193	-0.377377			48h_vs_24h	N900_RS11735	sspB	0.04677	1.33003	-1.32811
8h_vs_0h	ftsX	N900_RS00735	0.77695	0.109607	-0.224781			24h_vs_8h	N900_RS02960	transcriptional regulator	0.108957	0.962744	-0.377302			48h_vs_24h	N900_RS07500	TusE/DsrC/DsvC family sulfur relay protein	1	0	-1.32592
8h_vs_0h	hypothetical protein	N900_RS10950	0.777282	0.109421	-0.224551			24h_vs_8h	N900_RS04365	sodium-dependent transporter	0.135396	0.868393	-0.377099			48h_vs_24h	N900_RS05690	alpha/beta hydrolase	0.00041426	3.38273	-1.32478
8h_vs_0h	sulfite exporter TauE/SafE family protein	N900_RS18705	0.662753	0.178648	-0.223827			24h_vs_8h	N900_RS05870	hypothetical protein	0.298295	0.525354	-0.37694			48h_vs_24h	N900_RS11255	IS91 family transposase	0.0403108	1.39458	-1.32433
8h_vs_0h	glpB	N900_RS17280	0.820647	0.0858438	-0.223678			24h_vs_8h	N900_RS09340	cueR	0.735479	0.133429	-0.375215			48h_vs_24h	N900_RS18090	DUF406 family protein	0.0897905	1.04677	-1.3228
8h_vs_0h	transcriptional regulator	N900_RS09295	0.899946	0.0457833	-0.22345			24h_vs_8h	N900_RS16710	prepilin peptidase	0.023458	1.62971	-0.37473			48h_vs_24h	N900_RS09840	DUF4250 domain-containing protein	0.190295	0.720573	-1.32264
8h_vs_0h	gamma-glutamylcyclotransferase	N900_RS02835	0.968593	0.0138588	-0.22173			24h_vs_8h	N900_RS16355	hypothetical protein	0.833689	0.0789962	-0.374657			48h_vs_24h	N900_RS08500	iron-containing alcohol dehydrogenase	0.0027436	2.56168	-1.32117
8h_vs_0h	helix-turn-helix transcriptional regulator	N900_RS18170	0.417501	0.379342	-0.220903			24h_vs_8h	N900_RS00845	typA	0.233341	0.632009	-0.374381			48h_vs_24h	N900_RS04340	mltG	0.00615313	2.2109	-1.3209
8h_vs_0h	nrdR	N900_RS03115	0.681743	0.166379	-0.22075			24h_vs_8h	N900_RS03910	DUF4442 domain-containing protein	0.577279	0.238614	-0.37435			48h_vs_24h	N900_RS06620	DUF3802 family protein	0.00303752	2.51748	-1.31945
8h_vs_0h	HD-GYP domain-containing protein	N900_RS02810	0.340501	0.467881	-0.220701			24h_vs_8h	N900_RS05505	restriction endonuclease subunit S	0.109427	0.960875	-0.373628			48h_vs_24h	N900_RS14140	DASS family sodium-coupled anion symporter	0.00138289	2.85921	-1.31944
8h_vs_0h	hypothetical protein	N900_RS05365	0.710373	0.148514	-0.220667			24h_vs_8h	N900_RS06060	vesC	0.0740134	1.13069	-0.373593			48h_vs_24h	N900_RS13930	potassium uptake protein TrkH	5.02e-08	7.2993	-1.319
8h_vs_0h	RimK family protein	N900_RS02845	0.877375	0.0568146	-0.220328			24h_vs_8h	N900_RS10455	secF	0.566728	0.246626	-0.373486			48h_vs_24h	N900_RS03585	prmC	0.365194	0.437476	-1.31892
8h_vs_0h	DUF3709 domain-containing protein	N900_RS19930	0.696975	0.156783	-0.220044			24h_vs_8h	N900_RS00365	multidrug effflux MFS transporter	0.144967	0.838732	-0.373415			48h_vs_24h	N900_RS12265	YggS family pyridoxal phosphate-dependent enzyme	0.00043151	3.365	-1.31585
8h_vs_0h	MerR family transcriptional regulator	N900_RS14280	0.847527	0.0718463	-0.21975			24h_vs_8h	N900_RS11695	carbonate dehydratase	0.177672	0.75038	-0.373174			48h_vs_24h	N900_RS13435	glycosyltransferase	3.03e-05	4.51874	-1.31239
8h_vs_0h	hinT	N900_RS04895	1	0	-0.219393			24h_vs_8h	N900_RS04290	septum formation inhibitor Maf	0.461092	0.336212	-0.373114			48h_vs_24h	N900_RS03625	DUF2069 domain-containing protein	0.0334019	1.47623	-1.31102
8h_vs_0h	SelT/SelW/SelH family protein	N900_RS09305	0.573737	0.241287	-0.219361			24h_vs_8h	N900_RS19745	hchA	0.365458	0.437163	-0.372043			48h_vs_24h	N900_RS12295	hemW	0.00220293	2.657	-1.3059
8h_vs_0h	ATP-dependent zinc protease	N900_RS03075	0.780485	0.107636	-0.219348			24h_vs_8h	N900_RS08965	hypothetical protein	0.616702	0.209924	-0.371663			48h_vs_24h	N900_RS12795	bacterioferritin-associated ferredoxin	0.134519	0.871215	-1.30501
8h_vs_0h	transcriptional regulator	N900_RS05535	0.644552	0.190742	-0.217859			24h_vs_8h	N900_RS05375	transcriptional regulator	0.32655	0.48605	-0.371457			48h_vs_24h	N900_RS19375	hypothetical protein	0.583618	0.233871	-1.30486
8h_vs_0h	HD-GYP domain-containing protein	N900_RS16965	0.40286	0.394846	-0.217577			24h_vs_8h	N900_RS08270	DUF2786 domain-containing protein	0.258191	0.588058	-0.371229			48h_vs_24h	N900_RS06255	metA	0.00358911	2.44501	-1.30354
8h_vs_0h	glpC	N900_RS17285	0.490714	0.309171	-0.217531			24h_vs_8h	N900_RS09600	glycosyltransferase family 4 protein	0.0707956	1.14999	-0.370773			48h_vs_24h	N900_RS04015	znuC	0.0347485	1.45906	-1.30254
8h_vs_0h	glutathione S-transferase	N900_RS16120	0.73245	0.135222	-0.217357			24h_vs_8h	N900_RS15935	DUF2806 domain-containing protein	0.121951	0.913814	-0.370546			48h_vs_24h	N900_RS14190	phosphatase PAP2 family protein	0.0301488	1.52073	-1.30139
8h_vs_0h	cell division protein ZapA	N900_RS02145	0.921223	0.0356353	-0.216491			24h_vs_8h	N900_RS12790	bfr	0.262886	0.580233	-0.369736			48h_vs_24h	N900_RS11235	DUF4158 domain-containing protein	0.000132	3.87942	-1.30073
8h_vs_0h	bamE	N900_RS09935	0.926763	0.0330314	-0.21609			24h_vs_8h	N900_RS09315	TIGR01777 family protein	0.390952	0.407876	-0.368502			48h_vs_24h	N900_RS20120	hypothetical protein	0.16458	0.783622	-1.29467
8h_vs_0h	SH3 domain-containing protein	N900_RS02310	0.844469	0.0734164	-0.215467			24h_vs_8h	N900_RS11940	pncC	0.485798	0.313544	-0.368475			48h_vs_24h	N900_RS14615	rbsD	0.0265194	1.57644	-1.29261
8h_vs_0h	nspC	N900_RS06185	0.962489	0.016604	-0.214815			24h_vs_8h	N900_RS20090	GIY-YIG nuclease family protein	0.760002	0.119185	-0.368254			48h_vs_24h	N900_RS20015	DUF3265 domain-containing protein	0.28732	0.541634	-1.29213
8h_vs_0h	bifunctional UDP-sugar hydrolase/5'-nucleotidase	N900_RS03605	0.959291	0.0180496	-0.214766			24h_vs_8h	N900_RS14365	molybdopterin-dependent oxidoreductase	0.197574	0.70427	-0.367747			48h_vs_24h	N900_RS18530	hypothetical protein	0.0464888	1.33265	-1.2877
8h_vs_0h	ketoacyl-ACP synthase III	N900_RS04310	1	0	-0.214679			24h_vs_8h	N900_RS10465	yajC	0.649227	0.187603	-0.367695			48h_vs_24h	N900_RS03700	helix-turn-helix domain-containing protein	0.144167	0.841134	-1.28731
8h_vs_0h	endonuclease/exonuclease/phosphatase family protein	N900_RS03275	0.977019	0.0100968	-0.213922			24h_vs_8h	N900_RS01790	inorganic diphosphatase	1	0	-0.367169			48h_vs_24h	N900_RS08240	hutH	0.0103208	1.98629	-1.27458
8h_vs_0h	btuB	N900_RS00765	0.47278	0.325341	-0.213754			24h_vs_8h	N900_RS18145	DUF808 domain-containing protein	0.211179	0.67535	-0.366206			48h_vs_24h	N900_RS18480	AzlD domain-containing protein	0.186613	0.729058	-1.27443
8h_vs_0h	5-formyltetrahydrofolate cyclo-ligase	N900_RS02140	0.530817	0.275055	-0.213728			24h_vs_8h	N900_RS19950	DUF3265 domain-containing protein	0.70781	0.150083	-0.365691			48h_vs_24h	N900_RS01220	transcriptional regulator	0.0209491	1.67883	-1.27432
8h_vs_0h	AAA family ATPase	N900_RS11025	0.764055	0.116875	-0.21359			24h_vs_8h	N900_RS17170	modA	0.832025	0.0798637	-0.364714			48h_vs_24h	N900_RS14625	rbsC	0.001024	2.9897	-1.27138
8h_vs_0h	prpF	N900_RS07580	0.740914	0.130232	-0.213583			24h_vs_8h	N900_RS10230	sensor histidine kinase	0.201246	0.696272	-0.36436			48h_vs_24h	N900_RS03635	arsC	0.251783	0.598973	-1.27078
8h_vs_0h	DUF3545 family protein	N900_RS02730	0.889875	0.0506708	-0.213551			24h_vs_8h	N900_RS08120	phosphoribosylglycinamide formyltransferase	0.18324	0.73698	-0.364053			48h_vs_24h	N900_RS09615	UDP-N-acetylglucosamine 2-epimerase (non-hydrolyzing)	0.00046605	3.33157	-1.26971
8h_vs_0h	acetate kinase	N900_RS15110	0.285869	0.543834	-0.213376			24h_vs_8h	N900_RS14960	hypothetical protein	0.129657	0.887205	-0.363998			48h_vs_24h	N900_RS08420	cmoA	0.0879596	1.05572	-1.26688
8h_vs_0h	hypothetical protein	N900_RS06460	0.631269	0.199786	-0.212619			24h_vs_8h	N900_RS04025	AraC family transcriptional regulator	0.0573002	1.24184	-0.363946			48h_vs_24h	N900_RS14805	SIMPL domain-containing protein	0.0106245	1.97369	-1.26496
8h_vs_0h	peroxiredoxin C	N900_RS10505	0.950573	0.0220145	-0.212384			24h_vs_8h	N900_RS12270	pyrroline-5-carboxylate reductase	0.82723	0.0823736	-0.363777			48h_vs_24h	N900_RS10375	hisS	0.27623	0.558729	-1.26459
8h_vs_0h	calcium/sodium antiporter	N900_RS01895	0.554044	0.256456	-0.212163			24h_vs_8h	N900_RS12695	cysI	0.32188	0.492306	-0.363505			48h_vs_24h	N900_RS03400	TonB-dependent siderophore receptor	0.0005621	3.25018	-1.25877
8h_vs_0h	TatD family deoxyribonuclease	N900_RS00530	0.93757	0.0279963	-0.212122			24h_vs_8h	N900_RS18085	TetR/AcrR family transcriptional regulator	0.310044	0.508577	-0.363422			48h_vs_24h	N900_RS13440	DegT/DnrJ/EryC1/StrS family aminotransferase	0.0004611	3.33621	-1.25721
8h_vs_0h	hypothetical protein	N900_RS19145	0.885714	0.0527064	-0.21157			24h_vs_8h	N900_RS00120	hypothetical protein	0.786791	0.104141	-0.363315			48h_vs_24h	N900_RS01770	msrA	0.0193485	1.71335	-1.25546
8h_vs_0h	ParM/StbA family protein	N900_RS11305	0.657836	0.181883	-0.211557			24h_vs_8h	N900_RS09005	DUF3379 domain-containing protein	0.34685	0.459859	-0.360819			48h_vs_24h	N900_RS03365	hypothetical protein	0.0148027	1.82966	-1.25387
8h_vs_0h	hypothetical protein	N900_RS19960	1	0	-0.211513			24h_vs_8h	N900_RS12400	folA	0.319574	0.495429	-0.360029			48h_vs_24h	N900_RS09565	WecB/TagA/CpsF family glycosyltransferase	0.02485	1.60467	-1.25267
8h_vs_0h	1-pyrroline-5-carboxylate dehydrogenase	N900_RS18790	0.566149	0.247069	-0.210928			24h_vs_8h	N900_RS18140	rlmC	0.217157	0.663226	-0.359781			48h_vs_24h	N900_RS07215	hypothetical protein	0.226895	0.644175	-1.25234
8h_vs_0h	tgt	N900_RS10470	0.54175	0.266201	-0.210707			24h_vs_8h	N900_RS01255	frdC	0.470004	0.327898	-0.359671			48h_vs_24h	N900_RS03310	acyl-CoA dehydrogenase	5.85e-06	5.23293	-1.25211
8h_vs_0h	ilvY	N900_RS13880	0.891345	0.0499544	-0.21056			24h_vs_8h	N900_RS09700	tetratricopeptide repeat protein	0.0995712	1.00187	-0.358064			48h_vs_24h	N900_RS10560	phoB	0.0113099	1.94654	-1.24967
8h_vs_0h	greA	N900_RS11465	0.549863	0.259745	-0.210366			24h_vs_8h	N900_RS10080	membrane protein	0.059539	1.2252	-0.357064			48h_vs_24h	N900_RS00715	DUF1145 domain-containing protein	0.0500724	1.3004	-1.24905
8h_vs_0h	ABC transporter ATP-binding protein	N900_RS11560	0.854579	0.0682478	-0.210347			24h_vs_8h	N900_RS04255	adhE	0.215367	0.666821	-0.356862			48h_vs_24h	N900_RS19350	helix-turn-helix transcriptional regulator	0.190983	0.719006	-1.24875
8h_vs_0h	hypothetical protein	N900_RS19065	1	0	-0.210289			24h_vs_8h	N900_RS18190	acyl-CoA thioesterase	0.65559	0.183368	-0.356854			48h_vs_24h	N900_RS02600	RNA-directed DNA polymerase	0.00076753	3.1149	-1.24752
8h_vs_0h	LacI family DNA-binding transcriptional regulator	N900_RS14640	0.660567	0.180083	-0.208555			24h_vs_8h	N900_RS18700	YccF domain-containing protein	0.463169	0.33426	-0.356214			48h_vs_24h	N900_RS10160	NAD(P)/FAD-dependent oxidoreductase	6.73e-05	4.17168	-1.24585
8h_vs_0h	hydrogen peroxide-inducible genes activator	N900_RS10500	0.679064	0.168089	-0.208381			24h_vs_8h	N900_RS07075	type I secretion system permease/ATPase	0.357657	0.446534	-0.356045			48h_vs_24h	N900_RS07335	multidrug efflux SMR transporter	0.120232	0.91998	-1.2458
8h_vs_0h	YafY family transcriptional regulator	N900_RS05485	0.679321	0.167925	-0.208069			24h_vs_8h	N900_RS17295	trxC	0.769619	0.113724	-0.35593			48h_vs_24h	N900_RS15125	HAMP domain-containing histidine kinase	0.00029516	3.52994	-1.24216
8h_vs_0h	cobB	N900_RS06760	0.733204	0.134775	-0.207705			24h_vs_8h	N900_RS16465	SPOR domain-containing protein	0.0959995	1.01773	-0.355877			48h_vs_24h	N900_RS03410	non-ribosomal peptide synthetase	8.07e-12	11.0931	-1.2393
8h_vs_0h	type II toxin-antitoxin system RelE/ParE family toxin	N900_RS15795	0.76739	0.114984	-0.207548			24h_vs_8h	N900_RS09165	electron transport complex subunit E	0.639192	0.194369	-0.355855			48h_vs_24h	N900_RS02575	carB	0.0001519	3.81844	-1.23882
8h_vs_0h	hypothetical protein	N900_RS00075	0.568658	0.245149	-0.207545			24h_vs_8h	N900_RS02330	methyl-accepting chemotaxis protein	0.363193	0.439862	-0.355499			48h_vs_24h	N900_RS04815	ihfB	0.589788	0.229304	-1.23728
8h_vs_0h	DUF2931 family protein	N900_RS07210	0.8076	0.0928036	-0.207536			24h_vs_8h	N900_RS16815	hypothetical protein	0.507963	0.294168	-0.355145			48h_vs_24h	N900_RS16065	nucleotide pyrophosphohydrolase	0.076273	1.11763	-1.23723
8h_vs_0h	gltS	N900_RS14220	0.553891	0.256576	-0.207122			24h_vs_8h	N900_RS02810	HD-GYP domain-containing protein	0.224801	0.648201	-0.354852			48h_vs_24h	N900_RS16450	yciH	0.0378625	1.42179	-1.23677
8h_vs_0h	hypothetical protein	N900_RS08655	0.911797	0.0401018	-0.20681			24h_vs_8h	N900_RS03320	class II glutamine amidotransferase	0.221462	0.654701	-0.354755			48h_vs_24h	N900_RS11845	DedA family protein	0.0446308	1.35037	-1.23634
8h_vs_0h	energy-coupling factor ABC transporter ATP-binding protein	N900_RS06680	0.631458	0.199655	-0.206709			24h_vs_8h	N900_RS08010	DUF3943 domain-containing protein	0.351937	0.453535	-0.354712			48h_vs_24h	N900_RS04450	NADPH-dependent 2,4-dienoyl-CoA reductase	0.00027313	3.56364	-1.2339
8h_vs_0h	AMP-binding protein	N900_RS13415	0.264346	0.577828	-0.206103			24h_vs_8h	N900_RS06985	helix-turn-helix transcriptional regulator	0.551919	0.258125	-0.354574			48h_vs_24h	N900_RS14895	hypothetical protein	0.0318355	1.49709	-1.23346
8h_vs_0h	IS200/IS605 family transposase	N900_RS19865	0.945704	0.0242449	-0.205369			24h_vs_8h	N900_RS18105	hypothetical protein	0.265539	0.575872	-0.353326			48h_vs_24h	N900_RS11365	U32 family peptidase	0.0012846	2.89123	-1.23075
8h_vs_0h	crcB	N900_RS00320	0.496973	0.303668	-0.204916			24h_vs_8h	N900_RS07155	glucosaminidase	0.319174	0.495972	-0.351375			48h_vs_24h	N900_RS16495	hotdog fold thioesterase	0.0182456	1.73884	-1.22746
8h_vs_0h	helix-turn-helix transcriptional regulator	N900_RS12085	0.588018	0.230609	-0.204802			24h_vs_8h	N900_RS05080	DUF2496 domain-containing protein	0.755963	0.121499	-0.350949			48h_vs_24h	N900_RS03615	uracil-xanthine permease	0.00203827	2.69074	-1.22666
8h_vs_0h	phoR	N900_RS10555	0.869076	0.0609423	-0.204563			24h_vs_8h	N900_RS15920	sulfate ABC transporter substrate-binding protein	0.120555	0.918815	-0.350671			48h_vs_24h	N900_RS10335	guaA	0.293581	0.532272	-1.22541
8h_vs_0h	glnB	N900_RS03270	0.531947	0.274131	-0.204521			24h_vs_8h	N900_RS06445	DUF2127 domain-containing protein	0.673227	0.171839	-0.34977			48h_vs_24h	N900_RS12820	dsrH	1	0	-1.21708
8h_vs_0h	hypothetical protein	N900_RS14420	0.797465	0.0982886	-0.203809			24h_vs_8h	N900_RS08330	2OG-Fe dioxygenase family protein	0.474497	0.323767	-0.349202			48h_vs_24h	N900_RS00340	thiS	0.0595145	1.22538	-1.21424
8h_vs_0h	hypothetical protein	N900_RS15410	0.489407	0.31033	-0.203575			24h_vs_8h	N900_RS18040	hutZ	0.79782	0.0980951	-0.347999			48h_vs_24h	N900_RS10345	xseA	0.00162399	2.78942	-1.20776
8h_vs_0h	tssC	N900_RS14520	0.722568	0.141121	-0.203057			24h_vs_8h	N900_RS16015	type II toxin-antitoxin system death-on-curing family toxin	0.575836	0.239701	-0.347344			48h_vs_24h	N900_RS18250	chemotaxis protein CheV	0.0315127	1.50151	-1.2071
8h_vs_0h	hypothetical protein	N900_RS17870	0.663577	0.178109	-0.202992			24h_vs_8h	N900_RS17240	hypothetical protein	0.695805	0.157513	-0.347146			48h_vs_24h	N900_RS18120	pyrC	0.0267841	1.57212	-1.20657
8h_vs_0h	glutaredoxin family protein	N900_RS06230	0.681242	0.166698	-0.202547			24h_vs_8h	N900_RS02405	pilB	0.342666	0.465129	-0.346378			48h_vs_24h	N900_RS20150	DUF3283 domain-containing protein	0.588761	0.230061	-1.20641
8h_vs_0h	DUF3293 domain-containing protein	N900_RS02680	0.970748	0.0128937	-0.202535			24h_vs_8h	N900_RS01900	hypothetical protein	0.583511	0.233951	-0.345304			48h_vs_24h	N900_RS13715	gorA	0.00047116	3.32683	-1.20623
8h_vs_0h	fliN	N900_RS03815	0.807799	0.0926966	-0.202532			24h_vs_8h	N900_RS03405	siderophore-interacting protein	0.275444	0.559967	-0.34413			48h_vs_24h	N900_RS05825	NAD(P)H-binding protein	0.00271624	2.56603	-1.20621
8h_vs_0h	hypothetical protein	N900_RS18015	0.610312	0.214448	-0.202452			24h_vs_8h	N900_RS07665	penicillin-binding protein	0.0460589	1.33669	-0.343996			48h_vs_24h	N900_RS19655	DUF1289 domain-containing protein	0.159902	0.796146	-1.20403
8h_vs_0h	CBS domain-containing protein	N900_RS09075	0.568551	0.245231	-0.202136			24h_vs_8h	N900_RS09495	hypothetical protein	0.550827	0.258985	-0.343992			48h_vs_24h	N900_RS02760	deoC	0.00122464	2.91199	-1.20303
8h_vs_0h	cysC	N900_RS01730	0.998481	0.000660025	-0.201991			24h_vs_8h	N900_RS19105	hypothetical protein	0.529418	0.276201	-0.343944			48h_vs_24h	N900_RS03075	ATP-dependent zinc protease	0.00962321	2.01668	-1.20083
8h_vs_0h	lolE	N900_RS04965	1	0	-0.201111			24h_vs_8h	N900_RS17385	DEAD/DEAH box helicase	0.232476	0.633622	-0.343852			48h_vs_24h	N900_RS04775	clpP	1	0	-1.20075
8h_vs_0h	HAD family phosphatase	N900_RS06075	0.932392	0.0304013	-0.200635			24h_vs_8h	N900_RS18995	hypothetical protein	0.791322	0.101647	-0.343726			48h_vs_24h	N900_RS03280	LysM peptidoglycan-binding domain-containing protein	0.00041853	3.37827	-1.19961
8h_vs_0h	HAD-IB family hydrolase	N900_RS04690	0.907733	0.0420419	-0.200572			24h_vs_8h	N900_RS00420	NAD(P)/FAD-dependent oxidoreductase	0.224001	0.64975	-0.342863			48h_vs_24h	N900_RS03235	lpxB	1	0	-1.19705
8h_vs_0h	alpha/beta hydrolase	N900_RS05690	0.496165	0.304374	-0.200431			24h_vs_8h	N900_RS00465	cytochrome-c peroxidase	0.314595	0.502248	-0.342308			48h_vs_24h	N900_RS16235	TDT family transporter	0.00278223	2.55561	-1.18934
8h_vs_0h	IS200/IS605-like element IS1004 family transposase	N900_RS14965	0.948023	0.0231812	-0.200279			24h_vs_8h	N900_RS05580	paraquat-inducible protein A	0.0687492	1.16273	-0.342136			48h_vs_24h	N900_RS02210	sigma factor RpoE regulatory protein RseC	0.352345	0.453032	-1.18841
8h_vs_0h	recG	N900_RS01005	0.740875	0.130255	-0.199716			24h_vs_8h	N900_RS17320	lactoylglutathione lyase family protein	0.317006	0.498933	-0.340738			48h_vs_24h	N900_RS14470	pncB	7.42e-06	5.12973	-1.1883
8h_vs_0h	hypothetical protein	N900_RS00285	0.916316	0.0379549	-0.199678			24h_vs_8h	N900_RS16870	FKBP-type peptidyl-prolyl cis-trans isomerase	0.3318	0.479124	-0.340265			48h_vs_24h	N900_RS08095	cdd	0.00921134	2.03568	-1.18744
8h_vs_0h	cdd	N900_RS08095	0.980752	0.00844076	-0.199237			24h_vs_8h	N900_RS05020	membrane protein	0.333112	0.477409	-0.340024			48h_vs_24h	N900_RS13195	acs	3.98e-05	4.3999	-1.18718
8h_vs_0h	diguanylate cyclase	N900_RS19785	0.955817	0.0196251	-0.199217			24h_vs_8h	N900_RS15240	MerR family transcriptional regulator	0.138845	0.857469	-0.340008			48h_vs_24h	N900_RS09250	nagA	7.44e-05	4.12872	-1.1866
8h_vs_0h	IS256 family transposase	N900_RS03050	0.650819	0.18654	-0.198423			24h_vs_8h	N900_RS16340	hypothetical protein	0.758122	0.120261	-0.339844			48h_vs_24h	N900_RS09885	prepilin-type N-terminal cleavage/methylation domain-containing protein	0.0804514	1.09447	-1.18637
8h_vs_0h	ilvC	N900_RS13875	0.65699	0.182441	-0.198289			24h_vs_8h	N900_RS04605	minE	0.726712	0.138638	-0.339533			48h_vs_24h	N900_RS00765	btuB	9.04e-07	6.04384	-1.18553
8h_vs_0h	type II toxin-antitoxin system RelE/ParE family toxin	N900_RS16030	0.939384	0.0271569	-0.19824			24h_vs_8h	N900_RS01425	rimO	0.271337	0.566492	-0.338995			48h_vs_24h	N900_RS09010	outer membrane protein transport protein	0.00025122	3.59995	-1.18415
8h_vs_0h	DUF2947 family protein	N900_RS07720	0.429149	0.367392	-0.19811			24h_vs_8h	N900_RS18000	hypothetical protein	0.809225	0.0919308	-0.33855			48h_vs_24h	N900_RS03090	xanthine phosphoribosyltransferase	0.023418	1.63045	-1.18403
8h_vs_0h	ccoS	N900_RS07125	0.813806	0.0894793	-0.196828			24h_vs_8h	N900_RS14260	hypothetical protein	0.175872	0.754804	-0.33772			48h_vs_24h	N900_RS05360	hypothetical protein	0.0178489	1.74839	-1.18378
8h_vs_0h	pyrimidine/purine nucleoside phosphorylase	N900_RS18320	0.541935	0.266053	-0.196642			24h_vs_8h	N900_RS16805	YHS domain-containing protein	0.540369	0.267309	-0.337135			48h_vs_24h	N900_RS10390	trmG/rlmN	0.0680547	1.16714	-1.18314
8h_vs_0h	hypothetical protein	N900_RS17530	0.510961	0.291612	-0.196641			24h_vs_8h	N900_RS03020	FAD:protein FMN transferase	0.446044	0.350622	-0.337081			48h_vs_24h	N900_RS08580	Na+/H+ antiporter NhaC family protein	4.32e-05	4.36439	-1.18114
8h_vs_0h	LysR family transcriptional regulator	N900_RS17950	0.602173	0.220279	-0.196544			24h_vs_8h	N900_RS05370	middle operon regulator	0.451112	0.345716	-0.336963			48h_vs_24h	N900_RS07885	sensor histidine kinase	0.0188419	1.72488	-1.18087
8h_vs_0h	lipoprotein NlpC	N900_RS06625	0.628022	0.202025	-0.196266			24h_vs_8h	N900_RS18655	polymer-forming cytoskeletal protein	0.464363	0.333142	-0.336174			48h_vs_24h	N900_RS14220	gltS	0.0051287	2.28999	-1.17663
8h_vs_0h	L-serine ammonia-lyase	N900_RS07770	0.605704	0.217739	-0.1955			24h_vs_8h	N900_RS00240	DUF494 domain-containing protein	0.376995	0.423664	-0.336035			48h_vs_24h	N900_RS00455	tatB	0.0318622	1.49672	-1.1753
8h_vs_0h	GGDEF domain-containing protein	N900_RS01075	0.835449	0.07808	-0.195289			24h_vs_8h	N900_RS16230	quorum-sensing autoinducer synthase	0.086627	1.06235	-0.335726			48h_vs_24h	N900_RS08825	Hpt domain-containing protein	0.0999437	1.00024	-1.17443
8h_vs_0h	D-2-hydroxyacid dehydrogenase	N900_RS01990	0.988023	0.00523285	-0.195268			24h_vs_8h	N900_RS08945	YbaB/EbfC family nucleoid-associated protein	0.787068	0.103988	-0.335529			48h_vs_24h	N900_RS12860	hflC	0.0527966	1.27739	-1.17349
8h_vs_0h	type I pantothenate kinase	N900_RS13070	0.992113	0.00343873	-0.193959			24h_vs_8h	N900_RS18880	PAS domain-containing protein	0.287868	0.540806	-0.335283			48h_vs_24h	N900_RS05995	META domain-containing protein	0.356605	0.447813	-1.17255
8h_vs_0h	pyrD	N900_RS06845	0.678798	0.16826	-0.19383			24h_vs_8h	N900_RS08850	YbhB/YbcL family Raf kinase inhibitor-like protein	0.871104	0.0599301	-0.33518			48h_vs_24h	N900_RS14635	rbsK	0.0529168	1.27641	-1.1701
8h_vs_0h	transporter substrate-binding domain-containing protein	N900_RS18375	0.634991	0.197233	-0.19301			24h_vs_8h	N900_RS07520	hypothetical protein	0.770155	0.113422	-0.334786			48h_vs_24h	N900_RS19290	transcriptional regulator	0.580743	0.236016	-1.1687
8h_vs_0h	nudE	N900_RS00955	0.709528	0.14903	-0.192756			24h_vs_8h	N900_RS02555	mutT	0.456345	0.340707	-0.334632			48h_vs_24h	N900_RS09155	rsxD	0.268292	0.571392	-1.16826
8h_vs_0h	hypothetical protein	N900_RS07380	0.575755	0.239762	-0.192171			24h_vs_8h	N900_RS12300	glutaminase B	0.236981	0.625286	-0.334438			48h_vs_24h	N900_RS14900	response regulator	0.0321692	1.49256	-1.16826
8h_vs_0h	sensor histidine kinase	N900_RS17760	0.9848	0.00665176	-0.192085			24h_vs_8h	N900_RS12225	rsmE	0.341027	0.467211	-0.334069			48h_vs_24h	N900_RS17975	phosphatase	0.0286147	1.54341	-1.16785
8h_vs_0h	hypothetical protein	N900_RS10890	0.538639	0.268702	-0.191882			24h_vs_8h	N900_RS09910	dnaJ	0.975966	0.0105655	-0.33406			48h_vs_24h	N900_RS08450	DUF945 domain-containing protein	0.00353692	2.45137	-1.16587
8h_vs_0h	DUF1415 domain-containing protein	N900_RS06215	0.821165	0.0855696	-0.191662			24h_vs_8h	N900_RS18590	glgX	0.253317	0.596336	-0.333995			48h_vs_24h	N900_RS19015	hypothetical protein	0.664264	0.177659	-1.16451
8h_vs_0h	xseB	N900_RS09750	0.818182	0.0871502	-0.191509			24h_vs_8h	N900_RS17970	cytochrome b562 family protein	0.633849	0.198014	-0.333782			48h_vs_24h	N900_RS06000	DUF1289 domain-containing protein	0.240132	0.619551	-1.16203
8h_vs_0h	MATE family efflux transporter	N900_RS18415	0.788931	0.102961	-0.190813			24h_vs_8h	N900_RS02155	ubiH	0.882505	0.0542828	-0.333462			48h_vs_24h	N900_RS14620	rbsA	0.00091683	3.03771	-1.16178
8h_vs_0h	VOC family protein	N900_RS15625	0.952641	0.0210707	-0.19063			24h_vs_8h	N900_RS12635	ligase	0.22036	0.656867	-0.333323			48h_vs_24h	N900_RS02130	serA	0.00123218	2.90933	-1.15922
8h_vs_0h	hypothetical protein	N900_RS14070	0.792354	0.101081	-0.190291			24h_vs_8h	N900_RS00155	YifB family Mg chelatase-like AAA ATPase	0.467054	0.330633	-0.332763			48h_vs_24h	N900_RS17330	artM	0.00011984	3.92141	-1.15782
8h_vs_0h	hypothetical protein	N900_RS05310	0.631761	0.199447	-0.189886			24h_vs_8h	N900_RS14110	DUF4123 domain-containing protein	0.19232	0.715976	-0.332574			48h_vs_24h	N900_RS08020	methyl-accepting chemotaxis protein	0.00767678	2.11482	-1.1563
8h_vs_0h	peptidyl-prolyl cis-trans isomerase	N900_RS05125	0.720724	0.142231	-0.189775			24h_vs_8h	N900_RS19065	hypothetical protein	0.765208	0.11622	-0.332252			48h_vs_24h	N900_RS16565	DUF333 domain-containing protein	0.0917459	1.03741	-1.15412
8h_vs_0h	DUF1244 domain-containing protein	N900_RS04595	0.922943	0.0348252	-0.189603			24h_vs_8h	N900_RS06650	DUF2960 domain-containing protein	0.336953	0.472431	-0.331746			48h_vs_24h	N900_RS17925	L-threonine 3-dehydrogenase	0.0349865	1.4561	-1.15372
8h_vs_0h	fxsA	N900_RS01080	0.562978	0.249508	-0.188871			24h_vs_8h	N900_RS01940	1-acylglycerol-3-phosphate O-acyltransferase	1	0	-0.331195			48h_vs_24h	N900_RS15065	hypothetical protein	0.0398992	1.39904	-1.15354
8h_vs_0h	hypothetical protein	N900_RS16885	0.685714	0.163857	-0.18864			24h_vs_8h	N900_RS11685	ABC transporter ATP-binding protein	0.527182	0.278039	-0.330863			48h_vs_24h	N900_RS13955	Bcr/CflA family multidrug efflux MFS transporter	0.00144186	2.84108	-1.15094
8h_vs_0h	DUF3150 domain-containing protein	N900_RS10980	0.934322	0.0295034	-0.187891			24h_vs_8h	N900_RS17125	helD	0.032009	1.49473	-0.330488			48h_vs_24h	N900_RS13870	accessory factor UbiK family protein	0.632224	0.199129	-1.14998
8h_vs_0h	type II toxin-antitoxin system RelE/ParE family toxin	N900_RS15450	0.847978	0.0716155	-0.187239			24h_vs_8h	N900_RS13665	hypothetical protein	0.576112	0.239493	-0.330313			48h_vs_24h	N900_RS03595	tetratricopeptide repeat protein	0.0038281	2.41702	-1.14229
8h_vs_0h	histidine kinase	N900_RS07085	0.976869	0.0101635	-0.186847			24h_vs_8h	N900_RS05565	vexC	0.377336	0.423271	-0.330051			48h_vs_24h	N900_RS02635	DUF1499 domain-containing protein	0.159871	0.796229	-1.141
8h_vs_0h	N-acetyltransferase	N900_RS14230	0.959894	0.0177768	-0.185549			24h_vs_8h	N900_RS04995	kdsB	1	0	-0.329943			48h_vs_24h	N900_RS10070	thiol peroxidase	0.0109559	1.96035	-1.14032
8h_vs_0h	TRAP transporter small permease subunit	N900_RS19840	0.790643	0.10202	-0.185534			24h_vs_8h	N900_RS04410	DUF2860 domain-containing protein	0.367503	0.434739	-0.329556			48h_vs_24h	N900_RS17950	LysR family transcriptional regulator	0.00099925	3.00033	-1.13839
8h_vs_0h	ispB	N900_RS12430	1	0	-0.185477			24h_vs_8h	N900_RS16990	iron ABC transporter permease	0.0735827	1.13322	-0.329361			48h_vs_24h	N900_RS15510	type II toxin-antitoxin system YafQ family toxin	0.134779	0.870378	-1.13688
8h_vs_0h	secD	N900_RS17025	0.759326	0.119572	-0.185216			24h_vs_8h	N900_RS09555	hypothetical protein	0.1424	0.846489	-0.328962			48h_vs_24h	N900_RS03670	dapA	0.769682	0.113688	-1.13677
8h_vs_0h	ttcA	N900_RS07145	0.925993	0.0333925	-0.184859			24h_vs_8h	N900_RS05015	YfbU family protein	0.658181	0.181655	-0.328863			48h_vs_24h	N900_RS05050	ABC transporter ATP-binding protein	0.00344043	2.46339	-1.13661
8h_vs_0h	RluA family pseudouridine synthase	N900_RS14500	0.735957	0.133148	-0.184712			24h_vs_8h	N900_RS09855	hypothetical protein	0.512918	0.289952	-0.328601			48h_vs_24h	N900_RS08815	response regulator	0.102817	0.987935	-1.1358
8h_vs_0h	HDOD domain-containing protein	N900_RS08475	0.623138	0.205416	-0.184697			24h_vs_8h	N900_RS14935	hypothetical protein	0.652862	0.185179	-0.328599			48h_vs_24h	N900_RS20005	acetyltransferase	0.539076	0.26835	-1.13573
8h_vs_0h	PTS ascorbate transporter subunit IIA	N900_RS15160	0.780349	0.107711	-0.184542			24h_vs_8h	N900_RS18640	transporter substrate-binding domain-containing protein	0.404031	0.393586	-0.328558			48h_vs_24h	N900_RS03390	OmpA family protein	0.00746311	2.12708	-1.1332
8h_vs_0h	IS200/IS605-like element IS1004 family transposase	N900_RS09845	0.937889	0.0278484	-0.18441			24h_vs_8h	N900_RS13455	mannose-1-phosphate guanylyltransferase/mannose-6-phosphate isomerase	0.137685	0.861112	-0.327825			48h_vs_24h	N900_RS04965	lolE	0.666667	0.176091	-1.13282
8h_vs_0h	DNA ligase	N900_RS19850	1	0	-0.184058			24h_vs_8h	N900_RS18450	hypothetical protein	0.234255	0.630312	-0.327437			48h_vs_24h	N900_RS08245	DUF3581 family protein	0.0778854	1.10854	-1.13275
8h_vs_0h	ABC transporter permease	N900_RS11545	0.783588	0.105912	-0.183697			24h_vs_8h	N900_RS17535	hypothetical protein	0.63393	0.197958	-0.327321			48h_vs_24h	N900_RS10215	sodium pump decarboxylase	0.097572	1.01067	-1.13121
8h_vs_0h	DUF4040 domain-containing protein	N900_RS14755	0.805333	0.0940244	-0.183411			24h_vs_8h	N900_RS14140	DASS family sodium-coupled anion symporter	0.300575	0.522048	-0.326772			48h_vs_24h	N900_RS14730	Na+/H+ antiporter subunit G	0.128244	0.891964	-1.13082
8h_vs_0h	hypothetical protein	N900_RS17185	0.916805	0.0377229	-0.183117			24h_vs_8h	N900_RS12375	surA	1	0	-0.326551			48h_vs_24h	N900_RS03330	purM	0.0328278	1.48376	-1.13047
8h_vs_0h	thrB	N900_RS02700	0.784388	0.105469	-0.182178			24h_vs_8h	N900_RS00820	nitrogen regulation protein NR(I)	0.413451	0.383576	-0.32645			48h_vs_24h	N900_RS04945	transcription-repair coupling factor	3.73e-06	5.4285	-1.12968
8h_vs_0h	rpoC	N900_RS13005	1	0	-0.182083			24h_vs_8h	N900_RS04725	hypothetical protein	0.443449	0.353157	-0.326166			48h_vs_24h	N900_RS07495	Bax inhibitor-1/YccA family protein	0.0475968	1.32242	-1.12905
8h_vs_0h	copper chaperone PCu(A)C	N900_RS14200	0.886779	0.0521845	-0.181734			24h_vs_8h	N900_RS08325	cysteine desulfurase-like protein	0.252432	0.597855	-0.325786			48h_vs_24h	N900_RS18400	kinase/pyrophosphorylase	0.117388	0.930377	-1.12564
8h_vs_0h	transglutaminase-like cysteine peptidase	N900_RS18830	0.646413	0.18949	-0.181656			24h_vs_8h	N900_RS05615	NAD-dependent succinate-semialdehyde dehydrogenase	0.487301	0.312202	-0.325443			48h_vs_24h	N900_RS03885	mnmC	0.065247	1.18544	-1.12381
8h_vs_0h	DUF2927 domain-containing protein	N900_RS05885	0.934414	0.0294608	-0.181432			24h_vs_8h	N900_RS05025	pflA	0.552002	0.258059	-0.325427			48h_vs_24h	N900_RS19570	acetyltransferase	0.797781	0.0981161	-1.12287
8h_vs_0h	DMT family transporter	N900_RS07715	0.577614	0.238362	-0.181152			24h_vs_8h	N900_RS05100	ompT	0.184899	0.733065	-0.325385			48h_vs_24h	N900_RS13180	hypothetical protein	0.225017	0.647785	-1.12249
8h_vs_0h	sodium:alanine symporter family protein	N900_RS02735	0.770062	0.113474	-0.181148			24h_vs_8h	N900_RS19955	DUF3265 domain-containing protein	0.76005	0.119158	-0.325074			48h_vs_24h	N900_RS03875	YfcL family protein	0.415456	0.381475	-1.12133
8h_vs_0h	YcjX family protein	N900_RS07740	0.937041	0.0282416	-0.180954			24h_vs_8h	N900_RS08855	CPBP family intramembrane metalloprotease	0.456829	0.340246	-0.324538			48h_vs_24h	N900_RS15425	DUF645 family protein	0.415377	0.381558	-1.12019
8h_vs_0h	hypothetical protein	N900_RS15645	0.752431	0.123534	-0.180939			24h_vs_8h	N900_RS00675	rhtB	0.445124	0.351519	-0.324443			48h_vs_24h	N900_RS15055	lipase secretion chaperone	0.0161004	1.79316	-1.11923
8h_vs_0h	response regulator	N900_RS08815	0.612875	0.212628	-0.180317			24h_vs_8h	N900_RS14135	AEC family transporter	0.422458	0.374217	-0.323564			48h_vs_24h	N900_RS19335	hypothetical protein	0.31706	0.498858	-1.11895
8h_vs_0h	extracellular solute-binding protein	N900_RS10645	0.83324	0.0792297	-0.180269			24h_vs_8h	N900_RS06865	ABC transporter ATP-binding protein	0.227226	0.643542	-0.323201			48h_vs_24h	N900_RS14270	hypothetical protein	0.226529	0.644876	-1.11846
8h_vs_0h	hypothetical protein	N900_RS15915	0.82809	0.0819225	-0.180095			24h_vs_8h	N900_RS00815	EAL domain-containing protein	0.0734183	1.1342	-0.322896			48h_vs_24h	N900_RS04440	ansA	0.00119541	2.92248	-1.11522
8h_vs_0h	dicarboxylate/amino acid:cation symporter	N900_RS08400	0.737857	0.132028	-0.179916			24h_vs_8h	N900_RS16730	NUDIX domain-containing protein	0.513653	0.28933	-0.322861			48h_vs_24h	N900_RS18160	hypothetical protein	0.0419203	1.37758	-1.11248
8h_vs_0h	dinB	N900_RS03030	0.861082	0.0649555	-0.179887			24h_vs_8h	N900_RS16820	hypothetical protein	0.176753	0.752634	-0.322373			48h_vs_24h	N900_RS02625	cobalamin biosynthesis family protein	0.013895	1.85714	-1.1116
8h_vs_0h	methylated-DNA--[protein]-cysteine S-methyltransferase	N900_RS18535	0.657139	0.182343	-0.179854			24h_vs_8h	N900_RS02965	MFS transporter	0.140194	0.85327	-0.322205			48h_vs_24h	N900_RS16435	DUF2861 family protein	0.00604856	2.21835	-1.1102
8h_vs_0h	SpoIIE family protein phosphatase	N900_RS18850	0.616258	0.210238	-0.179619			24h_vs_8h	N900_RS06025	serine transporter	0.245246	0.610397	-0.322006			48h_vs_24h	N900_RS04380	pyk	0.00082023	3.08607	-1.10992
8h_vs_0h	nhaR	N900_RS10770	0.961819	0.0169064	-0.179478			24h_vs_8h	N900_RS09470	serine hydrolase	0.776908	0.109631	-0.321234			48h_vs_24h	N900_RS01865	RNA polymerase factor sigma-54	0.00387254	2.412	-1.10722
8h_vs_0h	hypothetical protein	N900_RS03645	0.805209	0.0940915	-0.179474			24h_vs_8h	N900_RS18585	maltoporin	0.158082	0.801119	-0.320925			48h_vs_24h	N900_RS04080	MinD/ParA family protein	0.560197	0.251659	-1.10669
8h_vs_0h	tesA	N900_RS17455	0.840389	0.0755199	-0.179158			24h_vs_8h	N900_RS11960	sulfate ABC transporter substrate-binding protein	0.617746	0.20919	-0.320268			48h_vs_24h	N900_RS11825	HlyC/CorC family transporter	0.00341325	2.46683	-1.10661
8h_vs_0h	DUF3265 domain-containing protein	N900_RS19985	0.675478	0.170389	-0.178638			24h_vs_8h	N900_RS02950	ATP-dependent protease	0.68633	0.163467	-0.320074			48h_vs_24h	N900_RS03320	class II glutamine amidotransferase	0.175469	0.755799	-1.10634
8h_vs_0h	HD-GYP domain-containing protein	N900_RS02030	0.493182	0.306993	-0.178317			24h_vs_8h	N900_RS09465	septal ring lytic transglycosylase RlpA family protein	0.421645	0.375053	-0.319782			48h_vs_24h	N900_RS10695	yehT	0.0566479	1.24682	-1.10543
8h_vs_0h	MFS transporter	N900_RS17300	0.565909	0.247253	-0.178192			24h_vs_8h	N900_RS09355	ligA	0.737788	0.132068	-0.319223			48h_vs_24h	N900_RS08210	DUF440 family protein	0.129054	0.889229	-1.10404
8h_vs_0h	trpS	N900_RS01410	1	0	-0.178145			24h_vs_8h	N900_RS18940	sensor histidine kinase	0.271262	0.566611	-0.31782			48h_vs_24h	N900_RS03655	methyl-accepting chemotaxis protein	0.00030461	3.51626	-1.09753
8h_vs_0h	tusC	N900_RS12825	1	0	-0.178131			24h_vs_8h	N900_RS14025	mnmG	0.948655	0.0228919	-0.317433			48h_vs_24h	N900_RS04425	msrB	0.105688	0.975973	-1.09527
8h_vs_0h	YitT family protein	N900_RS09505	0.99189	0.00353649	-0.177679			24h_vs_8h	N900_RS05755	LysE family translocator	0.478765	0.319878	-0.317395			48h_vs_24h	N900_RS02485	murE	0.995954	0.00176091	-1.09338
8h_vs_0h	deoxyribonuclease IV	N900_RS02715	0.963467	0.0161633	-0.177661			24h_vs_8h	N900_RS12860	hflC	0.0528152	1.27724	-0.317124			48h_vs_24h	N900_RS16885	hypothetical protein	0.095424	1.02034	-1.09273
8h_vs_0h	DNA-binding transcriptional regulator	N900_RS15985	1	0	-0.1773			24h_vs_8h	N900_RS00055	dnaA	0.944816	0.0246528	-0.317058			48h_vs_24h	N900_RS17335	artQ	0.00283544	2.54738	-1.09265
8h_vs_0h	NAD-glutamate dehydrogenase	N900_RS06840	0.711902	0.14758	-0.177031			24h_vs_8h	N900_RS18810	SUMF1/EgtB/PvdO family nonheme iron enzyme	0.231582	0.635296	-0.316906			48h_vs_24h	N900_RS08035	btuD	0.0323934	1.48954	-1.09238
8h_vs_0h	DNA-binding protein VF530	N900_RS05275	0.645655	0.19	-0.176872			24h_vs_8h	N900_RS00210	trkA	1	0	-0.316802			48h_vs_24h	N900_RS09210	bacteriocin production protein	0.0440231	1.35632	-1.09129
8h_vs_0h	acs	N900_RS13195	0.381871	0.418083	-0.176821			24h_vs_8h	N900_RS00430	rmuC	0.165492	0.781223	-0.31664			48h_vs_24h	N900_RS03705	DUF2956 domain-containing protein	0.115327	0.938069	-1.0904
8h_vs_0h	DUF645 family protein	N900_RS19940	0.660767	0.179951	-0.176575			24h_vs_8h	N900_RS18515	hypothetical protein	0.679362	0.167899	-0.316617			48h_vs_24h	N900_RS08045	succinylglutamate desuccinylase	0.0599602	1.22214	-1.08768
8h_vs_0h	VOC family protein	N900_RS15595	0.900857	0.045344	-0.17654			24h_vs_8h	N900_RS15620	hypothetical protein	0.409777	0.387453	-0.316461			48h_vs_24h	N900_RS15285	carbonic anhydrase	0.0315969	1.50036	-1.08447
8h_vs_0h	YjbQ family protein	N900_RS12750	0.973235	0.0117823	-0.176358			24h_vs_8h	N900_RS08690	replication-associated recombination protein A	0.235789	0.627477	-0.315498			48h_vs_24h	N900_RS09790	hypothetical protein	0.855781	0.0676374	-1.08426
8h_vs_0h	MBL fold metallo-hydrolase	N900_RS18005	0.499503	0.301462	-0.176246			24h_vs_8h	N900_RS17355	viaA	0.192351	0.715905	-0.315301			48h_vs_24h	N900_RS11465	greA	0.0103579	1.98473	-1.08401
8h_vs_0h	PilZ domain-containing protein	N900_RS02790	0.919236	0.036573	-0.176049			24h_vs_8h	N900_RS11005	ssb	0.90336	0.0441391	-0.314464			48h_vs_24h	N900_RS02420	ampD	0.0996717	1.00143	-1.08334
8h_vs_0h	YggS family pyridoxal phosphate-dependent enzyme	N900_RS12265	0.866434	0.0622645	-0.175847			24h_vs_8h	N900_RS06430	almF	0.535727	0.271057	-0.314028			48h_vs_24h	N900_RS09100	moaB	0.0828417	1.08175	-1.08143
8h_vs_0h	SDR family oxidoreductase	N900_RS15400	0.951561	0.0215632	-0.175293			24h_vs_8h	N900_RS15450	type II toxin-antitoxin system RelE/ParE family toxin	0.698803	0.155645	-0.313931			48h_vs_24h	N900_RS00165	thiol:disulfide interchange protein DsbA/DsbL	0.0816116	1.08825	-1.07963
8h_vs_0h	hypothetical protein	N900_RS10325	0.911998	0.040006	-0.175209			24h_vs_8h	N900_RS17180	AAA family ATPase	0.0569875	1.24422	-0.31376			48h_vs_24h	N900_RS01315	argB	0.0325352	1.48765	-1.07945
8h_vs_0h	YHS domain-containing protein	N900_RS16805	0.997217	0.00121021	-0.174849			24h_vs_8h	N900_RS10785	prolipoprotein diacylglyceryl transferase	0.712778	0.147046	-0.313712			48h_vs_24h	N900_RS10380	ispG	1	0	-1.07841
8h_vs_0h	DUF2989 domain-containing protein	N900_RS04430	0.887047	0.0520536	-0.173594			24h_vs_8h	N900_RS13000	Rsd/AlgQ family anti-sigma factor	0.43782	0.358705	-0.313148			48h_vs_24h	N900_RS09935	bamE	0.0546276	1.26259	-1.0779
8h_vs_0h	hchA	N900_RS19745	0.537835	0.269351	-0.173432			24h_vs_8h	N900_RS17215	flagellar brake protein	0.652112	0.185678	-0.312004			48h_vs_24h	N900_RS05605	hypothetical protein	0.108539	0.964415	-1.077
8h_vs_0h	hypothetical protein	N900_RS03590	0.896307	0.0475434	-0.173429			24h_vs_8h	N900_RS09195	ribonuclease T	0.549497	0.260035	-0.311891			48h_vs_24h	N900_RS06880	fabA	0.6895	0.161466	-1.07658
8h_vs_0h	uvrC	N900_RS08180	0.483833	0.315304	-0.173133			24h_vs_8h	N900_RS01705	Crp/Fnr family transcriptional regulator	0.471151	0.32684	-0.311865			48h_vs_24h	N900_RS10385	rodZ	0.29034	0.537093	-1.07641
8h_vs_0h	3-phenylpropionate MFS transporter	N900_RS13175	0.652105	0.185683	-0.172534			24h_vs_8h	N900_RS19380	hypothetical protein	0.527365	0.277889	-0.311798			48h_vs_24h	N900_RS07320	hypothetical protein	0.124525	0.904742	-1.07519
8h_vs_0h	hypothetical protein	N900_RS06285	0.958954	0.0182021	-0.172415			24h_vs_8h	N900_RS17705	HlyC/CorC family transporter	0.168351	0.773784	-0.310007			48h_vs_24h	N900_RS01465	YheU family protein	0.216575	0.664392	-1.07147
8h_vs_0h	MATE family efflux transporter	N900_RS01195	0.445822	0.350838	-0.171849			24h_vs_8h	N900_RS15910	hypothetical protein	0.478253	0.320343	-0.309909			48h_vs_24h	N900_RS05650	arginyltransferase	0.00645473	2.19012	-1.07049
8h_vs_0h	phnW	N900_RS16605	0.885208	0.0529547	-0.17116			24h_vs_8h	N900_RS08630	DUF1365 domain-containing protein	0.271743	0.565842	-0.309775			48h_vs_24h	N900_RS10655	yjjX	0.0400094	1.39784	-1.07012
8h_vs_0h	LysE family translocator	N900_RS17735	0.921735	0.035394	-0.170932			24h_vs_8h	N900_RS07200	sodium:alanine symporter family protein	0.213522	0.670557	-0.309316			48h_vs_24h	N900_RS02615	membrane protein	0.0179086	1.74694	-1.06964
8h_vs_0h	folA	N900_RS12400	0.990114	0.00431482	-0.170917			24h_vs_8h	N900_RS15750	DUF1817 domain-containing protein	0.36024	0.443408	-0.308972			48h_vs_24h	N900_RS03350	smrA	0.0948672	1.02288	-1.06886
8h_vs_0h	AAA family ATPase	N900_RS05355	0.507311	0.294726	-0.170757			24h_vs_8h	N900_RS10925	hypothetical protein	0.402383	0.395361	-0.308828			48h_vs_24h	N900_RS19095	hypothetical protein	0.0257929	1.5885	-1.06791
8h_vs_0h	restriction endonuclease	N900_RS15720	0.823855	0.0841491	-0.170001			24h_vs_8h	N900_RS07040	ctxA	0.586831	0.231487	-0.308669			48h_vs_24h	N900_RS00760	trmA	0.00633199	2.19846	-1.06566
8h_vs_0h	hypothetical protein	N900_RS10895	0.650262	0.186912	-0.169861			24h_vs_8h	N900_RS14390	GGDEF domain-containing protein	0.100354	0.998464	-0.307364			48h_vs_24h	N900_RS08485	hypothetical protein	0.0163093	1.78756	-1.06544
8h_vs_0h	iron(III) ABC transporter permease	N900_RS15085	0.987536	0.00544726	-0.169796			24h_vs_8h	N900_RS01085	trmL	0.555528	0.255294	-0.306906			48h_vs_24h	N900_RS03240	rnhB	0.109463	0.960734	-1.0638
8h_vs_0h	IS200/IS605-like element IS1004 family transposase	N900_RS15290	0.989913	0.0044031	-0.16894			24h_vs_8h	N900_RS10385	rodZ	0.354585	0.45028	-0.306685			48h_vs_24h	N900_RS10530	pstA	0.296067	0.52861	-1.06322
8h_vs_0h	acetyl-CoA carboxylase carboxyltransferase subunit beta	N900_RS09225	1	0	-0.168826			24h_vs_8h	N900_RS08395	trpA	0.528748	0.276751	-0.306612			48h_vs_24h	N900_RS17765	hypothetical protein	0.00565141	2.24784	-1.06221
8h_vs_0h	glgC	N900_RS05680	0.39283	0.405795	-0.168719			24h_vs_8h	N900_RS05390	hypothetical protein	0.320842	0.493708	-0.30646			48h_vs_24h	N900_RS05610	TetR/AcrR family transcriptional regulator	0.11879	0.92522	-1.06199
8h_vs_0h	hypothetical protein	N900_RS07215	0.868717	0.0611216	-0.168691			24h_vs_8h	N900_RS06555	ABC transporter permease subunit	0.450737	0.346077	-0.306403			48h_vs_24h	N900_RS02765	deoA	0.0228005	1.64206	-1.0618
8h_vs_0h	GGDEF domain-containing protein	N900_RS18180	0.918857	0.0367521	-0.168274			24h_vs_8h	N900_RS06705	ABC-F family ATPase	0.223549	0.650628	-0.305137			48h_vs_24h	N900_RS03940	alpha/beta fold hydrolase	0.00395865	2.40245	-1.06162
8h_vs_0h	ABC transporter ATP-binding protein	N900_RS18355	0.783859	0.105762	-0.168255			24h_vs_8h	N900_RS00780	RNA-binding protein	0.590362	0.228882	-0.30503			48h_vs_24h	N900_RS07720	DUF2947 family protein	0.0705126	1.15173	-1.05897
8h_vs_0h	rsxB	N900_RS09145	1	0	-0.16764			24h_vs_8h	N900_RS03300	dnaQ	0.722981	0.140873	-0.304897			48h_vs_24h	N900_RS16505	hypothetical protein	0.0790407	1.10215	-1.05739
8h_vs_0h	response regulator transcription factor	N900_RS06115	0.770202	0.113395	-0.167516			24h_vs_8h	N900_RS19410	hypothetical protein	0.762712	0.117639	-0.304779			48h_vs_24h	N900_RS03370	beta-N-acetylhexosaminidase	0.00022018	3.65723	-1.05563
8h_vs_0h	bifunctional phosphoribosyl-AMP cyclohydrolase/phosphoribosyl-ATP diphosphatase HisIE	N900_RS08540	0.629438	0.201047	-0.167263			24h_vs_8h	N900_RS00255	purE	0.623066	0.205466	-0.304448			48h_vs_24h	N900_RS19745	hchA	0.0361839	1.44149	-1.05363
8h_vs_0h	DUF2987 domain-containing protein	N900_RS07150	0.817612	0.0874526	-0.167017			24h_vs_8h	N900_RS14950	DUF262 domain-containing protein	0.206458	0.685168	-0.30432			48h_vs_24h	N900_RS03165	map	0.586577	0.231675	-1.05147
8h_vs_0h	dtd	N900_RS00860	0.93099	0.0310549	-0.166905			24h_vs_8h	N900_RS16405	hypothetical protein	0.799772	0.0970337	-0.304018			48h_vs_24h	N900_RS04885	DUF1887 family protein	0.00852821	2.06914	-1.0514
8h_vs_0h	rfbP protein	N900_RS19780	0.885714	0.0527064	-0.166634			24h_vs_8h	N900_RS01695	GNAT family N-acetyltransferase	0.375134	0.425814	-0.303292			48h_vs_24h	N900_RS09175	gloA	0.031692	1.49905	-1.05041
8h_vs_0h	DUF4426 domain-containing protein	N900_RS12285	0.902321	0.0446387	-0.166554			24h_vs_8h	N900_RS06075	HAD family phosphatase	0.316347	0.499836	-0.303277			48h_vs_24h	N900_RS08950	DNA polymerase III subunit gamma/tau	1	0	-1.04884
8h_vs_0h	hypothetical protein	N900_RS15930	0.599884	0.221933	-0.166339			24h_vs_8h	N900_RS18205	malF	0.301315	0.520979	-0.302266			48h_vs_24h	N900_RS07170	potB	0.229314	0.639569	-1.04861
8h_vs_0h	DNA ligase	N900_RS06595	0.86762	0.0616703	-0.16597			24h_vs_8h	N900_RS06050	response regulator	0.263578	0.579091	-0.301677			48h_vs_24h	N900_RS03865	trimeric intracellular cation channel family protein	0.0331513	1.4795	-1.04233
8h_vs_0h	siderophore ABC transporter substrate-binding protein	N900_RS15075	0.708238	0.149821	-0.165919			24h_vs_8h	N900_RS18265	malate synthase	0.320847	0.493702	-0.30098			48h_vs_24h	N900_RS09715	xni	0.0276595	1.55816	-1.04162
8h_vs_0h	TRAP transporter large permease	N900_RS04750	0.943281	0.0253587	-0.165592			24h_vs_8h	N900_RS13785	sporulation protein	0.404148	0.39346	-0.300389			48h_vs_24h	N900_RS12275	YggT family protein	0.0384309	1.41532	-1.04145
8h_vs_0h	murein L,D-transpeptidase	N900_RS07925	0.602906	0.219751	-0.165077			24h_vs_8h	N900_RS02710	grcA	0.697873	0.156224	-0.300261			48h_vs_24h	N900_RS09105	moaA	0.00838859	2.07631	-1.03877
8h_vs_0h	aminopeptidase P family protein	N900_RS00355	0.286183	0.543356	-0.164909			24h_vs_8h	N900_RS12705	hypothetical protein	0.647573	0.188711	-0.300253			48h_vs_24h	N900_RS03575	hemA	1	0	-1.03792
8h_vs_0h	GGDEF domain-containing protein	N900_RS03340	0.968857	0.0137404	-0.164659			24h_vs_8h	N900_RS05500	SAM-dependent DNA methyltransferase	0.0919357	1.03652	-0.300246			48h_vs_24h	N900_RS04805	(d)CMP kinase	0.844536	0.0733817	-1.03707
8h_vs_0h	short-chain dehydrogenase	N900_RS02855	0.881661	0.0546982	-0.164125			24h_vs_8h	N900_RS08060	adenosylcobinamide-GDP ribazoletransferase	0.359472	0.444335	-0.300225			48h_vs_24h	N900_RS16740	tRNA (adenine-N(1))-methyltransferase	0.0915004	1.03858	-1.03627
8h_vs_0h	hypothetical protein	N900_RS13510	0.676124	0.169974	-0.163759			24h_vs_8h	N900_RS07020	colonization factor	0.470633	0.327317	-0.300054			48h_vs_24h	N900_RS16730	NUDIX domain-containing protein	0.397811	0.400323	-1.03379
8h_vs_0h	GNAT family N-acetyltransferase	N900_RS02850	0.700189	0.154785	-0.163611			24h_vs_8h	N900_RS06010	ABC transporter permease	0.419807	0.37695	-0.299484			48h_vs_24h	N900_RS05380	hypothetical protein	0.0068576	2.16383	-1.03362
8h_vs_0h	thiol peroxidase	N900_RS10070	0.673115	0.171911	-0.163572			24h_vs_8h	N900_RS13470	acyltransferase	0.651956	0.185782	-0.298491			48h_vs_24h	N900_RS06185	nspC	0.00459354	2.33785	-1.0319
8h_vs_0h	serine transporter	N900_RS07765	0.723628	0.140485	-0.162938			24h_vs_8h	N900_RS08755	ABC transporter ATP-binding protein	0.181714	0.740611	-0.29813			48h_vs_24h	N900_RS01175	hslV	0.0348189	1.45819	-1.03091
8h_vs_0h	Rha family transcriptional regulator	N900_RS17505	0.822675	0.084772	-0.162817			24h_vs_8h	N900_RS07535	two-component system response regulator	0.417503	0.37934	-0.297741			48h_vs_24h	N900_RS09580	phenylacetate--CoA ligase family protein	0.00020848	3.68094	-1.03001
8h_vs_0h	BolA/IbaG family iron-sulfur metabolism protein	N900_RS02985	0.867214	0.0618735	-0.162625			24h_vs_8h	N900_RS15565	hypothetical protein	0.671182	0.17316	-0.296795			48h_vs_24h	N900_RS11220	site-specific integrase	0.00550239	2.25945	-1.02917
8h_vs_0h	WecB/TagA/CpsF family glycosyltransferase	N900_RS09565	0.820683	0.0858244	-0.162617			24h_vs_8h	N900_RS05590	DUF4056 domain-containing protein	0.423227	0.373427	-0.296741			48h_vs_24h	N900_RS20080	hypothetical protein	0.61524	0.210956	-1.02905
8h_vs_0h	inorganic triphosphatase	N900_RS02325	0.986601	0.00585846	-0.162481			24h_vs_8h	N900_RS13400	acetyltransferase	0.387637	0.411575	-0.29668			48h_vs_24h	N900_RS11540	ABC transporter substrate-binding protein	0.00022407	3.64961	-1.02567
8h_vs_0h	LysR family transcriptional regulator	N900_RS02610	0.873888	0.0585444	-0.162419			24h_vs_8h	N900_RS00955	nudE	0.520884	0.283259	-0.296249			48h_vs_24h	N900_RS09055	hypothetical protein	0.00324034	2.48941	-1.02381
8h_vs_0h	substrate-binding domain-containing protein	N900_RS02825	0.593586	0.226517	-0.161969			24h_vs_8h	N900_RS03630	wrbA	0.556849	0.254263	-0.295959			48h_vs_24h	N900_RS13800	ABC transporter substrate-binding protein	0.0021629	2.66496	-1.02347
8h_vs_0h	hypothetical protein	N900_RS06660	0.716651	0.144692	-0.161082			24h_vs_8h	N900_RS00510	methyl-accepting chemotaxis protein	0.40982	0.387406	-0.295655			48h_vs_24h	N900_RS13220	dusB	0.059182	1.22781	-1.02161
8h_vs_0h	nucleoside phosphorylase	N900_RS14655	0.911837	0.040083	-0.160954			24h_vs_8h	N900_RS06625	lipoprotein NlpC	0.867103	0.0619292	-0.295225			48h_vs_24h	N900_RS16755	nfsB	0.246379	0.608397	-1.02114
8h_vs_0h	YchE family NAAT transporter	N900_RS04250	0.959567	0.0179247	-0.160788			24h_vs_8h	N900_RS12320	mltC	0.375482	0.425411	-0.295029			48h_vs_24h	N900_RS09305	SelT/SelW/SelH family protein	0.0796388	1.09888	-1.01947
8h_vs_0h	hypothetical protein	N900_RS05605	0.998663	0.000581237	-0.1605			24h_vs_8h	N900_RS00250	5-(carboxyamino)imidazole ribonucleotide synthase	0.482476	0.316524	-0.293558			48h_vs_24h	N900_RS14555	DotU family type IV/VI secretion system protein	0.053818	1.26907	-1.01778
8h_vs_0h	IS200/IS605-like element IS1004 family transposase	N900_RS16105	0.763755	0.117046	-0.159532			24h_vs_8h	N900_RS15170	ulaR	0.495668	0.304809	-0.293435			48h_vs_24h	N900_RS14575	tssA	0.0539699	1.26785	-1.01733
8h_vs_0h	der	N900_RS10360	0.657905	0.181837	-0.159383			24h_vs_8h	N900_RS17040	sensor domain-containing diguanylate cyclase	0.325453	0.487512	-0.293344			48h_vs_24h	N900_RS15515	type II toxin-antitoxin system RelB/DinJ family antitoxin	0.328857	0.482993	-1.01564
8h_vs_0h	galU	N900_RS12625	0.731763	0.13563	-0.15901			24h_vs_8h	N900_RS03730	flagellin	0.319733	0.495212	-0.292891			48h_vs_24h	N900_RS03395	Fe3+-citrate ABC transporter substrate-binding protein	0.0523479	1.2811	-1.0136
8h_vs_0h	DUF1196 domain-containing protein	N900_RS15975	0.685714	0.163857	-0.158988			24h_vs_8h	N900_RS16835	PTS sucrose transporter subunit IIBC	0.252058	0.598499	-0.292713			48h_vs_24h	N900_RS09940	RnfH family protein	0.888409	0.051387	-1.01354
8h_vs_0h	LysR family transcriptional regulator	N900_RS04660	0.844374	0.073465	-0.158962			24h_vs_8h	N900_RS04430	DUF2989 domain-containing protein	0.351064	0.454614	-0.292498			48h_vs_24h	N900_RS07745	hypothetical protein	0.113576	0.944714	-1.01282
8h_vs_0h	cytochrome b562 family protein	N900_RS17970	0.77475	0.110839	-0.158011			24h_vs_8h	N900_RS14970	DEAD/DEAH box helicase	0.366871	0.435486	-0.292423			48h_vs_24h	N900_RS17710	OsmC family protein	0.301143	0.521227	-1.01046
8h_vs_0h	hypothetical protein	N900_RS16060	0.485764	0.313575	-0.157892			24h_vs_8h	N900_RS07090	hypothetical protein	0.559251	0.252393	-0.292341			48h_vs_24h	N900_RS12985	TetR/AcrR family transcriptional regulator	0.0131397	1.88142	-1.00897
8h_vs_0h	SgrR family transcriptional regulator	N900_RS16485	0.898538	0.0464635	-0.157887			24h_vs_8h	N900_RS04415	D-hexose-6-phosphate mutarotase	0.424956	0.371656	-0.292135			48h_vs_24h	N900_RS07875	MarR family transcriptional regulator	0.0190357	1.72043	-1.00634
8h_vs_0h	glycine C-acetyltransferase	N900_RS17930	0.732625	0.135118	-0.157883			24h_vs_8h	N900_RS17415	hypothetical protein	0.527887	0.277459	-0.291976			48h_vs_24h	N900_RS11950	cysW	0.046423	1.33327	-1.00584
8h_vs_0h	DUF645 family protein	N900_RS15650	1	0	-0.157871			24h_vs_8h	N900_RS19050	hypothetical protein	0.509009	0.293274	-0.291407			48h_vs_24h	N900_RS04830	pyrF	0.0242234	1.61576	-1.00554
8h_vs_0h	sodium-dependent transporter	N900_RS03060	0.961906	0.0168674	-0.157837			24h_vs_8h	N900_RS17360	DUF3763 domain-containing protein	0.248896	0.603983	-0.291027			48h_vs_24h	N900_RS10465	yajC	0.0942062	1.02592	-1.00549
8h_vs_0h	vspR	N900_RS13765	0.576509	0.239194	-0.157822			24h_vs_8h	N900_RS12555	type II secretion system protein	0.313561	0.503677	-0.288782			48h_vs_24h	N900_RS17035	hypothetical protein	0.0462906	1.33451	-1.00529
8h_vs_0h	gap	N900_RS04420	1	0	-0.15776			24h_vs_8h	N900_RS12560	prepilin-type N-terminal cleavage/methylation domain-containing protein	0.49349	0.306722	-0.288551			48h_vs_24h	N900_RS05975	CDP-alcohol phosphatidyltransferase family protein	0.150194	0.823347	-1.00457
8h_vs_0h	hypothetical protein	N900_RS09495	0.766103	0.115713	-0.15773			24h_vs_8h	N900_RS14775	tnaA	0.19839	0.70248	-0.288111			48h_vs_24h	N900_RS07570	GNAT family N-acetyltransferase	0.110535	0.9565	-1.00302
8h_vs_0h	gamma-glutamyltransferase family protein	N900_RS16390	0.971714	0.0124617	-0.157697			24h_vs_8h	N900_RS13780	deoxycytidylate deaminase	0.092311	1.03475	-0.286923			48h_vs_24h	N900_RS03375	DUF411 domain-containing protein	0.0533848	1.27258	-1.00289
8h_vs_0h	mglB	N900_RS07645	0.547155	0.261889	-0.157686			24h_vs_8h	N900_RS12580	tetratricopeptide repeat protein	0.244961	0.610903	-0.286782			48h_vs_24h	N900_RS14535	tssG	0.0066574	2.1767	-1.00204
8h_vs_0h	torE	N900_RS05845	1	0	-0.157642			24h_vs_8h	N900_RS11930	recX	0.850404	0.0703747	-0.286691			48h_vs_24h	N900_RS09420	lnt	0.987518	0.0054551	-1.00178
8h_vs_0h	peptidoglycan-binding protein LysM	N900_RS01685	0.827064	0.082461	-0.157562			24h_vs_8h	N900_RS00130	ilvA	0.219629	0.65831	-0.286338			48h_vs_24h	N900_RS04010	znuB	0.129769	0.886828	-1.00177
8h_vs_0h	mltC	N900_RS12320	0.782305	0.106624	-0.156567			24h_vs_8h	N900_RS00070	DNA topoisomerase (ATP-hydrolyzing) subunit B	0.826489	0.0827629	-0.284816			48h_vs_24h	N900_RS06675	mobA	0.121173	0.916595	-1.00162
8h_vs_0h	thiD	N900_RS07790	0.821639	0.0853188	-0.156556			24h_vs_8h	N900_RS05190	tolB	0.925854	0.0334573	-0.28458			48h_vs_24h	N900_RS14290	L,D-transpeptidase family protein	0.00016552	3.78115	-0.999037
8h_vs_0h	aspartate aminotransferase family protein	N900_RS01435	0.961665	0.016976	-0.15651			24h_vs_8h	N900_RS10135	NERD domain-containing protein	0.769103	0.114015	-0.283258			48h_vs_24h	N900_RS08270	DUF2786 domain-containing protein	0.102426	0.989591	-0.998171
8h_vs_0h	uracil-xanthine permease	N900_RS03615	0.909835	0.0410374	-0.155878			24h_vs_8h	N900_RS11675	panC	1	0	-0.283202			48h_vs_24h	N900_RS13070	type I pantothenate kinase	0.0470392	1.32754	-0.997715
8h_vs_0h	purine-binding chemotaxis protein CheW	N900_RS18885	0.929663	0.0316745	-0.155816			24h_vs_8h	N900_RS19790	MetS family NSS transporter small subunit	0.326322	0.486354	-0.282947			48h_vs_24h	N900_RS06710	fdhD	0.0280822	1.55157	-0.996464
8h_vs_0h	sseA	N900_RS16675	0.983983	0.00701236	-0.154886			24h_vs_8h	N900_RS15550	hypothetical protein	0.200674	0.69751	-0.282874			48h_vs_24h	N900_RS04690	HAD-IB family hydrolase	0.0937082	1.02822	-0.995893
8h_vs_0h	AAA family ATPase	N900_RS02300	0.987968	0.00525714	-0.154877			24h_vs_8h	N900_RS11600	Fe(3+) ABC transporter substrate-binding protein	0.794345	0.0999907	-0.282285			48h_vs_24h	N900_RS15585	DUF3709 domain-containing protein	0.216584	0.664374	-0.995641
8h_vs_0h	EAL domain-containing protein	N900_RS06100	0.945611	0.0242874	-0.153458			24h_vs_8h	N900_RS19290	transcriptional regulator	0.719142	0.143185	-0.28223			48h_vs_24h	N900_RS00905	gspF	0.336595	0.472892	-0.994756
8h_vs_0h	LysR family transcriptional regulator	N900_RS17685	0.919834	0.0362904	-0.15278			24h_vs_8h	N900_RS08305	NAD-dependent malic enzyme	0.374721	0.426292	-0.282106			48h_vs_24h	N900_RS02950	ATP-dependent protease	0.0955883	1.0196	-0.994522
8h_vs_0h	hypothetical protein	N900_RS18195	0.962535	0.0165835	-0.152615			24h_vs_8h	N900_RS10045	tcpB	0.322832	0.491024	-0.281611			48h_vs_24h	N900_RS00250	5-(carboxyamino)imidazole ribonucleotide synthase	0.00560717	2.25126	-0.986661
8h_vs_0h	site-specific integrase	N900_RS13720	0.800141	0.0968336	-0.151906			24h_vs_8h	N900_RS02270	rlmD	0.436535	0.359981	-0.281181			48h_vs_24h	N900_RS19395	DUF3265 domain-containing protein	0.0800988	1.09637	-0.985718
8h_vs_0h	EAL domain-containing protein	N900_RS05115	0.93568	0.0288728	-0.151739			24h_vs_8h	N900_RS02145	cell division protein ZapA	0.760078	0.119142	-0.280829			48h_vs_24h	N900_RS17705	HlyC/CorC family transporter	0.0279808	1.55314	-0.985189
8h_vs_0h	msrA	N900_RS01770	0.868103	0.0614289	-0.151516			24h_vs_8h	N900_RS19895	iron transporter	0.606825	0.216937	-0.27987			48h_vs_24h	N900_RS06005	hypothetical protein	0.0722906	1.14092	-0.982104
8h_vs_0h	helix-turn-helix transcriptional regulator	N900_RS19350	0.753688	0.122809	-0.151415			24h_vs_8h	N900_RS12105	MarR family transcriptional regulator	0.277459	0.556801	-0.279739			48h_vs_24h	N900_RS18175	DMT family transporter	0.00490564	2.3093	-0.98201
8h_vs_0h	DMT family protein	N900_RS06450	0.583794	0.233741	-0.150894			24h_vs_8h	N900_RS09850	purL	0.0884045	1.05353	-0.279385			48h_vs_24h	N900_RS05755	LysE family translocator	0.128225	0.892028	-0.980997
8h_vs_0h	dsbC	N900_RS02435	0.927704	0.0325908	-0.150694			24h_vs_8h	N900_RS00235	dprA	0.441103	0.35546	-0.279173			48h_vs_24h	N900_RS00960	Fe-S biogenesis protein NfuA	0.293758	0.53201	-0.980996
8h_vs_0h	GNAT family N-acetyltransferase	N900_RS16035	0.799657	0.0970962	-0.150165			24h_vs_8h	N900_RS20145	hypothetical protein	0.783545	0.105936	-0.279058			48h_vs_24h	N900_RS17415	hypothetical protein	0.71265	0.147124	-0.980655
8h_vs_0h	Dyp-type peroxidase	N900_RS03715	0.871676	0.0596448	-0.150097			24h_vs_8h	N900_RS04240	nhaC	0.491102	0.308828	-0.27816			48h_vs_24h	N900_RS08410	aspS	1	0	-0.980198
8h_vs_0h	fhuB	N900_RS13640	0.927298	0.0327807	-0.149987			24h_vs_8h	N900_RS14770	tryptophan-specific transporter	0.236481	0.626204	-0.277896			48h_vs_24h	N900_RS05230	PTS fructose transporter subunit IIC	0.0025387	2.59539	-0.978524
8h_vs_0h	oxaloacetate decarboxylase subunit gamma	N900_RS11865	0.896248	0.0475719	-0.14976			24h_vs_8h	N900_RS05250	PTS fructose transporter subunit IIA	0.470237	0.327683	-0.276374			48h_vs_24h	N900_RS13085	GNAT family N-acetyltransferase	0.168422	0.773601	-0.976004
8h_vs_0h	dusA	N900_RS12725	0.983823	0.00708291	-0.149197			24h_vs_8h	N900_RS01525	ribonuclease R	0.20213	0.694369	-0.276281			48h_vs_24h	N900_RS17600	speB	0.0397196	1.401	-0.975918
8h_vs_0h	mutY	N900_RS12310	0.915892	0.0381556	-0.148858			24h_vs_8h	N900_RS18985	ParB/RepB/Spo0J family partition protein	1	0	-0.276021			48h_vs_24h	N900_RS17005	phasin family protein	0.25767	0.588936	-0.975416
8h_vs_0h	U32 family peptidase	N900_RS10570	0.947936	0.0232209	-0.14865			24h_vs_8h	N900_RS15665	hypothetical protein	0.388611	0.410485	-0.275934			48h_vs_24h	N900_RS01405	phosphoglycolate phosphatase	0.0462412	1.33497	-0.973722
8h_vs_0h	VOC family protein	N900_RS15525	0.806252	0.0935292	-0.147943			24h_vs_8h	N900_RS00495	chorismate lyase	0.268646	0.570819	-0.27543			48h_vs_24h	N900_RS07790	thiD	0.0136514	1.86482	-0.969326
8h_vs_0h	hypothetical protein	N900_RS17510	0.791102	0.101767	-0.147841			24h_vs_8h	N900_RS07380	hypothetical protein	0.818744	0.086852	-0.275018			48h_vs_24h	N900_RS03435	flgM	0.743795	0.128547	-0.969057
8h_vs_0h	general secretion pathway protein GspI	N900_RS19480	1	0	-0.147841			24h_vs_8h	N900_RS02515	murC	0.837348	0.0770939	-0.273408			48h_vs_24h	N900_RS16040	DUF645 family protein	0.310859	0.507436	-0.968244
8h_vs_0h	TIGR03503 family protein	N900_RS03305	0.924784	0.0339595	-0.147782			24h_vs_8h	N900_RS00180	DUF1040 family protein	0.649939	0.187127	-0.273297			48h_vs_24h	N900_RS02350	ADP-ribose diphosphatase	0.0280372	1.55227	-0.968034
8h_vs_0h	hypothetical protein	N900_RS15790	0.771632	0.11259	-0.147661			24h_vs_8h	N900_RS05655	leucyl/phenylalanyl-tRNA--protein transferase	0.457428	0.339677	-0.272849			48h_vs_24h	N900_RS14195	sstT	0.00965086	2.01543	-0.966644
8h_vs_0h	DUF3265 domain-containing protein	N900_RS19510	0.987811	0.00532615	-0.147364			24h_vs_8h	N900_RS16970	response regulator transcription factor	0.70672	0.150753	-0.272637			48h_vs_24h	N900_RS12545	type II secretion system protein	0.0211476	1.67474	-0.966369
8h_vs_0h	LysR family transcriptional regulator	N900_RS18425	0.972153	0.0122652	-0.147257			24h_vs_8h	N900_RS15795	type II toxin-antitoxin system RelE/ParE family toxin	0.695079	0.157966	-0.272369			48h_vs_24h	N900_RS02945	membrane protein	0.00481415	2.31748	-0.965693
8h_vs_0h	hypothetical protein	N900_RS20125	0.811087	0.0909328	-0.146993			24h_vs_8h	N900_RS11040	hypothetical protein	0.252227	0.598209	-0.272282			48h_vs_24h	N900_RS09800	AbgT family transporter	0.00088054	3.05525	-0.965101
8h_vs_0h	DUF3413 domain-containing protein	N900_RS01520	0.906912	0.0424348	-0.146934			24h_vs_8h	N900_RS05995	META domain-containing protein	0.710857	0.148218	-0.272222			48h_vs_24h	N900_RS14750	Na+/H+ antiporter subunit C	0.119293	0.923386	-0.964582
8h_vs_0h	hypothetical protein	N900_RS19935	0.690476	0.160851	-0.146769			24h_vs_8h	N900_RS16720	D-2-hydroxyacid dehydrogenase family protein	0.786064	0.104542	-0.271878			48h_vs_24h	N900_RS17150	hypothetical protein	0.129143	0.888929	-0.963941
8h_vs_0h	DMT family transporter	N900_RS18505	0.758436	0.120081	-0.146679			24h_vs_8h	N900_RS04965	lolE	0.771439	0.112698	-0.27168			48h_vs_24h	N900_RS03120	ribD	0.00306742	2.51323	-0.963189
8h_vs_0h	chemotaxis protein CheA	N900_RS04100	0.9491	0.022688	-0.146526			24h_vs_8h	N900_RS04005	sucD	0.28432	0.546192	-0.271646			48h_vs_24h	N900_RS15245	hypothetical protein	0.129608	0.887367	-0.962858
8h_vs_0h	hypothetical protein	N900_RS07650	0.795384	0.0994229	-0.146367			24h_vs_8h	N900_RS17650	L-2,4-diaminobutyric acid acetyltransferase	0.620416	0.207317	-0.271393			48h_vs_24h	N900_RS11530	response regulator	1.22e-05	4.91239	-0.96268
8h_vs_0h	DUF1145 domain-containing protein	N900_RS00715	0.944288	0.0248954	-0.146277			24h_vs_8h	N900_RS14255	hypothetical protein	0.485967	0.313393	-0.27121			48h_vs_24h	N900_RS07270	DEAD/DEAH box helicase	0.0475172	1.32315	-0.962654
8h_vs_0h	alpha/beta fold hydrolase	N900_RS03940	0.994317	0.0024751	-0.145843			24h_vs_8h	N900_RS03130	bifunctional 3,4-dihydroxy-2-butanone-4-phosphate synthase/GTP cyclohydrolase II	0.496302	0.304254	-0.271031			48h_vs_24h	N900_RS15220	cupin domain-containing protein	0.318714	0.496598	-0.962282
8h_vs_0h	TDT family transporter	N900_RS16235	0.843731	0.0737958	-0.145432			24h_vs_8h	N900_RS17290	ketoacyl-ACP synthase III	0.446202	0.350468	-0.270175			48h_vs_24h	N900_RS01120	glpX	0.0719741	1.14282	-0.961215
8h_vs_0h	hypothetical protein	N900_RS05495	0.885455	0.0528336	-0.145407			24h_vs_8h	N900_RS00380	EAL domain-containing protein	0.356001	0.448549	-0.269688			48h_vs_24h	N900_RS07595	prpB	0.0468212	1.32956	-0.960471
8h_vs_0h	DUF547 domain-containing protein	N900_RS02070	0.674624	0.170938	-0.145239			24h_vs_8h	N900_RS15245	hypothetical protein	0.343145	0.464523	-0.269268			48h_vs_24h	N900_RS15675	DUF645 family protein	0.415908	0.381003	-0.959459
8h_vs_0h	flaG	N900_RS03735	0.559005	0.252584	-0.145196			24h_vs_8h	N900_RS08710	sensor domain-containing diguanylate cyclase	0.261383	0.582723	-0.269241			48h_vs_24h	N900_RS08005	CinA family nicotinamide mononucleotide deamidase-related protein	0.102101	0.990969	-0.958737
8h_vs_0h	malate synthase A	N900_RS10495	0.648847	0.187858	-0.144981			24h_vs_8h	N900_RS15735	hypothetical protein	0.425472	0.371129	-0.269106			48h_vs_24h	N900_RS10700	nagZ	0.0239826	1.6201	-0.9583
8h_vs_0h	slmA	N900_RS13585	0.69149	0.160214	-0.144916			24h_vs_8h	N900_RS03290	class I SAM-dependent methyltransferase	0.697009	0.156762	-0.268954			48h_vs_24h	N900_RS00600	hypothetical protein	0.0439472	1.35707	-0.957499
8h_vs_0h	hydroxyneurosporene synthase	N900_RS06165	0.968695	0.0138131	-0.143622			24h_vs_8h	N900_RS16055	hypothetical protein	0.403352	0.394316	-0.268925			48h_vs_24h	N900_RS02905	argA	0.0301771	1.52032	-0.95728
8h_vs_0h	mgtE	N900_RS01840	0.883231	0.0539259	-0.143616			24h_vs_8h	N900_RS15225	hypothetical protein	0.900966	0.0452914	-0.268064			48h_vs_24h	N900_RS05940	efflux RND transporter periplasmic adaptor subunit	0.0523106	1.28141	-0.956247
8h_vs_0h	cation acetate symporter	N900_RS01030	0.672175	0.172518	-0.143572			24h_vs_8h	N900_RS01785	gamma-glutamylcyclotransferase	0.630353	0.200416	-0.266816			48h_vs_24h	N900_RS15455	type II toxin-antitoxin system Phd/YefM family antitoxin	0.21116	0.675388	-0.953974
8h_vs_0h	isochorismate synthase MenF	N900_RS04530	0.674902	0.17076	-0.143565			24h_vs_8h	N900_RS00200	DUF3157 family protein	0.346181	0.460697	-0.266484			48h_vs_24h	N900_RS12415	cgtA	0.585246	0.232662	-0.950826
8h_vs_0h	gcvH	N900_RS15300	0.732716	0.135065	-0.143407			24h_vs_8h	N900_RS16095	hypothetical protein	0.802598	0.0955017	-0.266469			48h_vs_24h	N900_RS03895	4-phosphoerythronate dehydrogenase	0.7084	0.149721	-0.950433
8h_vs_0h	potA	N900_RS07165	0.82583	0.0831093	-0.143288			24h_vs_8h	N900_RS09025	cobO	0.841844	0.0747682	-0.266421			48h_vs_24h	N900_RS09425	zinc ribbon-containing protein	0.139276	0.856124	-0.949904
8h_vs_0h	purM	N900_RS03330	0.690267	0.160983	-0.142845			24h_vs_8h	N900_RS05110	YchJ family protein	0.739	0.131355	-0.266287			48h_vs_24h	N900_RS12020	folK	0.104713	0.979998	-0.949883
8h_vs_0h	hypothetical protein	N900_RS15390	0.781311	0.107176	-0.142664			24h_vs_8h	N900_RS16640	mscL	0.638141	0.195084	-0.26624			48h_vs_24h	N900_RS17410	galE	0.00988956	2.00482	-0.947521
8h_vs_0h	adenine phosphoribosyltransferase	N900_RS08955	0.962465	0.0166151	-0.142279			24h_vs_8h	N900_RS09895	pilus assembly protein PilW	0.406392	0.391055	-0.265416			48h_vs_24h	N900_RS19205	hypothetical protein	0.300439	0.522243	-0.945418
8h_vs_0h	CDP-alcohol phosphatidyltransferase family protein	N900_RS05975	0.904703	0.0434939	-0.142133			24h_vs_8h	N900_RS17465	GGDEF domain-containing protein	0.195193	0.709535	-0.265118			48h_vs_24h	N900_RS03260	cytochrome c	0.125324	0.901966	-0.944657
8h_vs_0h	LysR family transcriptional regulator	N900_RS18380	0.927445	0.0327117	-0.141914			24h_vs_8h	N900_RS05860	alpha-galactosidase	0.395509	0.402844	-0.264889			48h_vs_24h	N900_RS11290	Tn3 family transposase	0.00438517	2.35801	-0.943765
8h_vs_0h	DNA topoisomerase	N900_RS00245	0.989236	0.00469991	-0.141255			24h_vs_8h	N900_RS03870	elongation factor P hydroxylase	0.622321	0.205986	-0.264284			48h_vs_24h	N900_RS04335	pabC	0.0584506	1.23321	-0.943358
8h_vs_0h	glycerate kinase	N900_RS18020	0.816039	0.0882891	-0.141192			24h_vs_8h	N900_RS13870	accessory factor UbiK family protein	0.817395	0.0875678	-0.263966			48h_vs_24h	N900_RS14630	rbsB	0.0940131	1.02681	-0.942453
8h_vs_0h	cell division protein ZapE	N900_RS11775	0.935464	0.0289728	-0.140974			24h_vs_8h	N900_RS19925	DUF3265 domain-containing protein	0.83372	0.0789797	-0.263891			48h_vs_24h	N900_RS01845	HPr family phosphocarrier protein	0.115725	0.936573	-0.942348
8h_vs_0h	hypothetical protein	N900_RS17190	0.616126	0.210331	-0.140876			24h_vs_8h	N900_RS04205	histone deacetylase	0.514144	0.288915	-0.263618			48h_vs_24h	N900_RS11095	traV	0.0544321	1.26414	-0.939176
8h_vs_0h	hypothetical protein	N900_RS16295	0.885029	0.0530427	-0.140506			24h_vs_8h	N900_RS14175	hypothetical protein	0.634427	0.197618	-0.262595			48h_vs_24h	N900_RS14040	hypothetical protein	0.0645461	1.19013	-0.938841
8h_vs_0h	hypothetical protein	N900_RS04185	0.887384	0.0518885	-0.14039			24h_vs_8h	N900_RS18315	pirin family protein	0.528582	0.276888	-0.262531			48h_vs_24h	N900_RS16275	twin-arginine translocase TatA/TatE family subunit	0.68524	0.164157	-0.938559
8h_vs_0h	aspartate carbamoyltransferase regulatory subunit	N900_RS01950	0.980019	0.00876529	-0.140383			24h_vs_8h	N900_RS00040	amino acid ABC transporter ATP-binding protein	0.355526	0.449128	-0.261735			48h_vs_24h	N900_RS07825	glucan biosynthesis protein	0.0347217	1.4594	-0.937838
8h_vs_0h	putP	N900_RS18785	0.582606	0.234625	-0.140177			24h_vs_8h	N900_RS00065	recF	0.854656	0.0682087	-0.260962			48h_vs_24h	N900_RS15695	hypothetical protein	0.0893093	1.0491	-0.937606
8h_vs_0h	molecular chaperone	N900_RS03215	1	0	-0.140099			24h_vs_8h	N900_RS06425	almE	0.168412	0.773628	-0.260492			48h_vs_24h	N900_RS18005	MBL fold metallo-hydrolase	0.102739	0.988263	-0.936639
8h_vs_0h	TRAP transporter small permease	N900_RS04745	0.996915	0.00134168	-0.139914			24h_vs_8h	N900_RS13800	ABC transporter substrate-binding protein	0.275699	0.559565	-0.260271			48h_vs_24h	N900_RS17400	amino acid permease	0.0100048	1.99979	-0.936553
8h_vs_0h	TonB-dependent hemoglobin/transferrin/lactoferrin family receptor	N900_RS16480	0.661142	0.179705	-0.13972			24h_vs_8h	N900_RS10765	winged helix-turn-helix transcriptional regulator	0.656477	0.18278	-0.26003			48h_vs_24h	N900_RS00015	mnmE	1	0	-0.93648
8h_vs_0h	tatB	N900_RS00455	0.699694	0.155092	-0.139538			24h_vs_8h	N900_RS06100	EAL domain-containing protein	0.466493	0.331155	-0.259849			48h_vs_24h	N900_RS03645	hypothetical protein	0.123915	0.906877	-0.935997
8h_vs_0h	patatin	N900_RS13755	0.653211	0.184947	-0.139173			24h_vs_8h	N900_RS07475	amino acid ABC transporter substrate-binding protein	0.309294	0.509628	-0.259848			48h_vs_24h	N900_RS03110	glutamate-5-semialdehyde dehydrogenase	0.0677767	1.16892	-0.934123
8h_vs_0h	ulaG	N900_RS15175	0.955273	0.0198725	-0.138461			24h_vs_8h	N900_RS13705	prlC	0.402218	0.395539	-0.259788			48h_vs_24h	N900_RS18630	amino acid ABC transporter ATP-binding protein	0.224071	0.649614	-0.933865
8h_vs_0h	phenylacetate--CoA ligase family protein	N900_RS09580	0.994248	0.00250528	-0.13825			24h_vs_8h	N900_RS12595	MSHA biogenesis protein MshK	0.738164	0.131847	-0.258607			48h_vs_24h	N900_RS07725	rimJ	0.00956935	2.01912	-0.932011
8h_vs_0h	hypothetical protein	N900_RS11300	0.810725	0.0911266	-0.13824			24h_vs_8h	N900_RS05540	helicase	0.0787996	1.10348	-0.258257			48h_vs_24h	N900_RS07160	hypothetical protein	0.024606	1.60896	-0.930868
8h_vs_0h	sodium:proton antiporter	N900_RS12655	0.891512	0.0498726	-0.138038			24h_vs_8h	N900_RS04265	SulP family inorganic anion transporter	0.441167	0.355397	-0.258128			48h_vs_24h	N900_RS11415	rimP	1	0	-0.930688
8h_vs_0h	IS5-like element ISVch5 family transposase	N900_RS16000	0.607288	0.216606	-0.13788			24h_vs_8h	N900_RS09975	M23 family metallopeptidase	0.198684	0.701836	-0.257972			48h_vs_24h	N900_RS14700	TAXI family TRAP transporter solute-binding subunit	0.0267484	1.5727	-0.929948
8h_vs_0h	znuA	N900_RS04020	0.665545	0.176823	-0.1378			24h_vs_8h	N900_RS18775	methyl-accepting chemotaxis protein	0.434174	0.362337	-0.257485			48h_vs_24h	N900_RS20110	hypothetical protein	0.382666	0.41718	-0.929868
8h_vs_0h	plsB	N900_RS00485	0.658357	0.181539	-0.137685			24h_vs_8h	N900_RS15600	hypothetical protein	0.804768	0.0943293	-0.257352			48h_vs_24h	N900_RS09535	undecaprenyl-phosphate glucose phosphotransferase	0.00260956	2.58343	-0.928806
8h_vs_0h	nadC	N900_RS02415	0.984387	0.00683403	-0.137683			24h_vs_8h	N900_RS16330	bifunctional metallophosphatase/5'-nucleotidase	0.394959	0.403448	-0.256855			48h_vs_24h	N900_RS01005	recG	0.0584431	1.23327	-0.92607
8h_vs_0h	recJ	N900_RS02440	0.853426	0.068834	-0.13753			24h_vs_8h	N900_RS06695	sigma-54-dependent Fis family transcriptional regulator	0.491044	0.308879	-0.256792			48h_vs_24h	N900_RS17420	5-oxoprolinase subunit PxpA	0.0959456	1.01797	-0.924601
8h_vs_0h	flagellin	N900_RS03520	0.956053	0.0195182	-0.136982			24h_vs_8h	N900_RS08550	1-(5-phosphoribosyl)-5-[(5- phosphoribosylamino)methylideneamino]imidazole-4- carboxamide isomerase	0.182346	0.739103	-0.25667			48h_vs_24h	N900_RS13470	acyltransferase	0.0750427	1.12469	-0.923669
8h_vs_0h	MFS transporter	N900_RS02965	0.551944	0.258105	-0.1369			24h_vs_8h	N900_RS08895	MGMT family protein	0.480627	0.318192	-0.256666			48h_vs_24h	N900_RS11680	ABC transporter permease	0.0182395	1.73899	-0.92357
8h_vs_0h	alanine--glyoxylate aminotransferase family protein	N900_RS12640	0.88014	0.0554481	-0.136833			24h_vs_8h	N900_RS18285	alpha-ketoglutarate-dependent dioxygenase AlkB	0.319317	0.495778	-0.256536			48h_vs_24h	N900_RS19590	DUF3265 domain-containing protein	0.234677	0.62953	-0.923225
8h_vs_0h	SCP2 domain-containing protein	N900_RS11350	0.951827	0.0214421	-0.136811			24h_vs_8h	N900_RS17195	hypothetical protein	0.503113	0.298334	-0.256265			48h_vs_24h	N900_RS12970	gpmM	0.987518	0.0054551	-0.922577
8h_vs_0h	outer membrane protein transport protein	N900_RS09010	0.98877	0.00490476	-0.136677			24h_vs_8h	N900_RS00530	TatD family deoxyribonuclease	0.350036	0.455887	-0.25594			48h_vs_24h	N900_RS00840	hypothetical protein	0.225862	0.646156	-0.921712
8h_vs_0h	DUF1887 family protein	N900_RS04885	0.927769	0.0325601	-0.136559			24h_vs_8h	N900_RS18495	organic hydroperoxide resistance protein	0.231503	0.635443	-0.255872			48h_vs_24h	N900_RS04470	tsaB	0.900285	0.0456202	-0.921259
8h_vs_0h	LysR family transcriptional regulator	N900_RS18720	0.946212	0.0240117	-0.136475			24h_vs_8h	N900_RS07650	hypothetical protein	0.766624	0.115417	-0.255797			48h_vs_24h	N900_RS01210	DUF805 domain-containing protein	0.14591	0.835914	-0.918647
8h_vs_0h	GNAT family N-acetyltransferase	N900_RS16150	0.973587	0.0116253	-0.136338			24h_vs_8h	N900_RS08235	urocanate hydratase	0.456877	0.340201	-0.255554			48h_vs_24h	N900_RS07505	acylphosphatase	0.561108	0.250954	-0.917044
8h_vs_0h	sigma-54-dependent Fis family transcriptional regulator	N900_RS09120	0.865237	0.0628651	-0.135952			24h_vs_8h	N900_RS01805	mpl	0.415107	0.38184	-0.255455			48h_vs_24h	N900_RS15405	DUF645 family protein	0.509395	0.292946	-0.916792
8h_vs_0h	cyclic nucleotide-binding domain-containing protein	N900_RS07695	0.586056	0.232061	-0.134538			24h_vs_8h	N900_RS10495	malate synthase A	0.647497	0.188762	-0.255294			48h_vs_24h	N900_RS00750	fabR	0.0739579	1.13102	-0.916526
8h_vs_0h	YigZ family protein	N900_RS13935	0.752645	0.12341	-0.134211			24h_vs_8h	N900_RS06565	DUF3450 domain-containing protein	0.783602	0.105904	-0.254626			48h_vs_24h	N900_RS08650	htpX	3.59e-09	8.44468	-0.912322
8h_vs_0h	penicillin-binding protein	N900_RS07665	0.873104	0.058934	-0.133713			24h_vs_8h	N900_RS11590	ABC transporter ATP-binding protein	0.25904	0.586634	-0.254624			48h_vs_24h	N900_RS10360	der	0.657905	0.181837	-0.911903
8h_vs_0h	DedA family protein	N900_RS16280	0.922131	0.0352072	-0.133568			24h_vs_8h	N900_RS08535	rluE	0.731514	0.135777	-0.25447			48h_vs_24h	N900_RS14420	hypothetical protein	0.869794	0.0605835	-0.910845
8h_vs_0h	hslU	N900_RS01180	0.84914	0.0710208	-0.13355			24h_vs_8h	N900_RS02425	fldB	0.803103	0.0952286	-0.254464			48h_vs_24h	N900_RS17305	lipase	0.26434	0.577838	-0.910462
8h_vs_0h	NERD domain-containing protein	N900_RS10135	0.369246	0.432684	-0.132652			24h_vs_8h	N900_RS09230	truA	0.459033	0.338156	-0.254408			48h_vs_24h	N900_RS13595	lpxN	0.422071	0.374615	-0.910227
8h_vs_0h	sensor histidine kinase	N900_RS18940	0.968579	0.0138651	-0.132321			24h_vs_8h	N900_RS06895	DUF3634 family protein	0.646467	0.189454	-0.254365			48h_vs_24h	N900_RS08505	GrxA family glutaredoxin	0.763691	0.117082	-0.909951
8h_vs_0h	pflA	N900_RS05025	0.786945	0.104056	-0.132222			24h_vs_8h	N900_RS12585	AAA family ATPase	0.552753	0.257469	-0.25389			48h_vs_24h	N900_RS05145	ruvB	0.124446	0.905019	-0.909736
8h_vs_0h	peptidase	N900_RS07945	0.948668	0.0228856	-0.132217			24h_vs_8h	N900_RS16320	DUF1097 domain-containing protein	0.743588	0.128668	-0.2533			48h_vs_24h	N900_RS15230	hypothetical protein	0.247537	0.606359	-0.908319
8h_vs_0h	4Fe-4S dicluster domain-containing protein	N900_RS06745	0.357734	0.44644	-0.132151			24h_vs_8h	N900_RS07280	methyl-accepting chemotaxis protein	0.171834	0.76489	-0.253084			48h_vs_24h	N900_RS09905	type IV pilin protein	0.0654061	1.18438	-0.907848
8h_vs_0h	BON domain-containing protein	N900_RS11730	0.967655	0.0142796	-0.132116			24h_vs_8h	N900_RS09845	IS200/IS605-like element IS1004 family transposase	0.379154	0.421184	-0.252787			48h_vs_24h	N900_RS04615	minC	0.0548996	1.26043	-0.906681
8h_vs_0h	hypothetical protein	N900_RS01975	0.922002	0.035268	-0.131631			24h_vs_8h	N900_RS06500	varG	0.354859	0.449944	-0.25168			48h_vs_24h	N900_RS16615	phosphonoacetaldehyde hydrolase	0.169266	0.771431	-0.905369
8h_vs_0h	M23 family metallopeptidase	N900_RS18660	0.931516	0.0308099	-0.131503			24h_vs_8h	N900_RS15625	VOC family protein	0.86175	0.0646189	-0.251602			48h_vs_24h	N900_RS01350	penicillin-binding protein 1A	0.494414	0.30591	-0.904229
8h_vs_0h	tcpD	N900_RS10025	0.658903	0.181179	-0.131462			24h_vs_8h	N900_RS07660	nqrM	0.767861	0.114717	-0.251343			48h_vs_24h	N900_RS16735	GlpM family protein	0.137863	0.860553	-0.902765
8h_vs_0h	anaerobic C4-dicarboxylate transporter	N900_RS01065	0.933559	0.0298583	-0.131314			24h_vs_8h	N900_RS10895	hypothetical protein	0.597469	0.223685	-0.251183			48h_vs_24h	N900_RS03340	GGDEF domain-containing protein	0.00256945	2.59016	-0.902534
8h_vs_0h	aminoacyl-histidine dipeptidase	N900_RS03080	0.514907	0.288271	-0.131198			24h_vs_8h	N900_RS16975	uhpB	0.620917	0.206966	-0.251045			48h_vs_24h	N900_RS00870	AsmA family protein	0.0014364	2.84273	-0.901878
8h_vs_0h	ubiH	N900_RS02155	1	0	-0.130245			24h_vs_8h	N900_RS01105	CpxP family protein	0.427112	0.369458	-0.25083			48h_vs_24h	N900_RS00890	gspC	0.076096	1.11864	-0.901366
8h_vs_0h	HNH endonuclease	N900_RS15440	0.788782	0.103043	-0.130207			24h_vs_8h	N900_RS08685	serS	1	0	-0.250738			48h_vs_24h	N900_RS02835	gamma-glutamylcyclotransferase	0.298493	0.525066	-0.900488
8h_vs_0h	deoxycytidylate deaminase	N900_RS13780	0.677472	0.169109	-0.13001			24h_vs_8h	N900_RS04465	ATP-dependent DNA helicase	0.777823	0.109119	-0.249613			48h_vs_24h	N900_RS14455	hypothetical protein	0.0903933	1.04386	-0.900196
8h_vs_0h	hypothetical protein	N900_RS19845	1	0	-0.129964			24h_vs_8h	N900_RS04250	YchE family NAAT transporter	0.540863	0.266913	-0.248641			48h_vs_24h	N900_RS11060	TrhF	0.284731	0.545566	-0.898851
8h_vs_0h	heavy metal translocating P-type ATPase	N900_RS03380	0.570407	0.243815	-0.129717			24h_vs_8h	N900_RS17150	hypothetical protein	0.50909	0.293205	-0.248619			48h_vs_24h	N900_RS18485	fumarylacetoacetate hydrolase family protein	0.120214	0.920045	-0.897469
8h_vs_0h	lysoplasmalogenase	N900_RS00710	0.970854	0.0128459	-0.129607			24h_vs_8h	N900_RS04200	DNA topoisomerase III	0.22035	0.656887	-0.247513			48h_vs_24h	N900_RS00975	hypothetical protein	0.0937919	1.02783	-0.897449
8h_vs_0h	SDR family oxidoreductase	N900_RS17015	0.88211	0.0544771	-0.129298			24h_vs_8h	N900_RS11050	conjugal transfer protein TraU	0.311067	0.507146	-0.247197			48h_vs_24h	N900_RS14660	Crp/Fnr family transcriptional regulator	0.104846	0.979446	-0.89459
8h_vs_0h	prmB	N900_RS03850	0.893655	0.0488303	-0.128953			24h_vs_8h	N900_RS12410	threonine/serine exporter ThrE family protein	0.673809	0.171463	-0.24695			48h_vs_24h	N900_RS11110	hypothetical protein	0.321371	0.492994	-0.894268
8h_vs_0h	yjeH	N900_RS17740	0.846194	0.0725298	-0.128867			24h_vs_8h	N900_RS04785	endopeptidase La	0.130975	0.882813	-0.246846			48h_vs_24h	N900_RS13740	peptidase	0.0225563	1.64673	-0.892162
8h_vs_0h	methyl-accepting chemotaxis protein	N900_RS14065	0.745839	0.127355	-0.128822			24h_vs_8h	N900_RS15670	hypothetical protein	0.879145	0.0559393	-0.24633			48h_vs_24h	N900_RS15195	hypothetical protein	0.331798	0.479127	-0.890842
8h_vs_0h	hrpA	N900_RS07375	0.750172	0.124839	-0.128752			24h_vs_8h	N900_RS07560	M20/M25/M40 family metallo-hydrolase	0.341111	0.467105	-0.245943			48h_vs_24h	N900_RS16560	exopolyphosphatase	0.0369423	1.43248	-0.888327
8h_vs_0h	lptG	N900_RS02015	0.834035	0.0788156	-0.12845			24h_vs_8h	N900_RS16145	DNA-damage-inducible protein J	0.683731	0.165115	-0.245746			48h_vs_24h	N900_RS18495	organic hydroperoxide resistance protein	0.700088	0.154848	-0.887962
8h_vs_0h	sel1 repeat family protein	N900_RS18575	0.965182	0.0153907	-0.128197			24h_vs_8h	N900_RS11065	hypothetical protein	0.797115	0.0984791	-0.245712			48h_vs_24h	N900_RS16940	mycothiol reductase	0.178104	0.749327	-0.887168
8h_vs_0h	diguanylate cyclase	N900_RS18305	0.857751	0.0666389	-0.127925			24h_vs_8h	N900_RS15410	hypothetical protein	0.628445	0.201733	-0.245484			48h_vs_24h	N900_RS02365	yqiA	0.0544902	1.26368	-0.886905
8h_vs_0h	2-hydroxyacid dehydrogenase	N900_RS14915	0.684823	0.164421	-0.127886			24h_vs_8h	N900_RS13775	hypothetical protein	0.719628	0.142892	-0.245468			48h_vs_24h	N900_RS08065	cobT	0.0182987	1.73758	-0.886523
8h_vs_0h	tripartite tricarboxylate transporter substrate binding protein	N900_RS07605	0.917425	0.0374296	-0.127873			24h_vs_8h	N900_RS15445	hypothetical protein	0.3497	0.456304	-0.244211			48h_vs_24h	N900_RS01205	5-carboxymethyl-2-hydroxymuconate Delta-isomerase	0.24998	0.602095	-0.885698
8h_vs_0h	hypothetical protein	N900_RS15550	0.86565	0.0626576	-0.127631			24h_vs_8h	N900_RS03345	rluF	0.33391	0.476371	-0.243415			48h_vs_24h	N900_RS17445	ABC transporter permease	0.00161469	2.79191	-0.884828
8h_vs_0h	sugar O-acetyltransferase	N900_RS17700	0.845592	0.0728391	-0.127295			24h_vs_8h	N900_RS11060	TrhF	0.46232	0.335057	-0.243001			48h_vs_24h	N900_RS04900	hypothetical protein	0.00053948	3.26802	-0.884127
8h_vs_0h	response regulator	N900_RS16270	0.784269	0.105535	-0.127054			24h_vs_8h	N900_RS03155	DUF3461 family protein	0.606881	0.216896	-0.24298			48h_vs_24h	N900_RS07195	hypothetical protein	0.332831	0.477776	-0.88373
8h_vs_0h	porin	N900_RS18500	0.991267	0.0038093	-0.127015			24h_vs_8h	N900_RS14825	DUF4381 domain-containing protein	0.449975	0.346812	-0.242909			48h_vs_24h	N900_RS05840	hypothetical protein	0.360062	0.443623	-0.882823
8h_vs_0h	TVP38/TMEM64 family protein	N900_RS05700	0.76651	0.115482	-0.126967			24h_vs_8h	N900_RS03495	flgJ	0.489988	0.309814	-0.242712			48h_vs_24h	N900_RS01080	fxsA	0.0997439	1.00111	-0.880154
8h_vs_0h	DUF3135 domain-containing protein	N900_RS01215	0.872073	0.0594471	-0.126928			24h_vs_8h	N900_RS19910	DUF645 family protein	0.769732	0.113661	-0.242701			48h_vs_24h	N900_RS02725	hemerythrin domain-containing protein	0.0807808	1.09269	-0.879863
8h_vs_0h	flagellin	N900_RS03725	0.981748	0.00800008	-0.126759			24h_vs_8h	N900_RS17800	alpha-amylase	0.529386	0.276228	-0.242676			48h_vs_24h	N900_RS16300	cytochrome b	0.0154374	1.81143	-0.879303
8h_vs_0h	DUF3319 domain-containing protein	N900_RS16455	0.985189	0.00648052	-0.126662			24h_vs_8h	N900_RS17430	biotin-dependent carboxyltransferase family protein	0.633968	0.197932	-0.242388			48h_vs_24h	N900_RS12640	alanine--glyoxylate aminotransferase family protein	0.0394057	1.40444	-0.87925
8h_vs_0h	hflX	N900_RS12870	0.873833	0.0585713	-0.126645			24h_vs_8h	N900_RS04330	fabF	0.480825	0.318013	-0.241876			48h_vs_24h	N900_RS15240	MerR family transcriptional regulator	0.0593411	1.22664	-0.87786
8h_vs_0h	hypothetical protein	N900_RS03365	0.906013	0.0428654	-0.126645			24h_vs_8h	N900_RS07620	DUF1460 domain-containing protein	0.791889	0.101336	-0.241627			48h_vs_24h	N900_RS02925	csdE	0.334008	0.476243	-0.877343
8h_vs_0h	hypothetical protein	N900_RS10870	0.979174	0.00914034	-0.126608			24h_vs_8h	N900_RS12415	cgtA	0.927126	0.0328612	-0.241593			48h_vs_24h	N900_RS13370	SDR family oxidoreductase	0.00113902	2.94347	-0.876811
8h_vs_0h	vceA	N900_RS07255	0.841859	0.0747606	-0.126483			24h_vs_8h	N900_RS18430	grxB	0.426837	0.369738	-0.241141			48h_vs_24h	N900_RS07175	potC	0.571288	0.243145	-0.876801
8h_vs_0h	DUF2066 domain-containing protein	N900_RS03620	0.604658	0.21849	-0.125703			24h_vs_8h	N900_RS14130	acyltransferase	0.49987	0.301143	-0.240939			48h_vs_24h	N900_RS05245	PTS fructose transporter subunit IIB	0.160525	0.794458	-0.874734
8h_vs_0h	sodium/solute symporter	N900_RS16900	0.834124	0.0787693	-0.125575			24h_vs_8h	N900_RS00885	hslR	0.371412	0.430144	-0.240898			48h_vs_24h	N900_RS06580	biopolymer transporter ExbD	0.796585	0.098768	-0.874386
8h_vs_0h	hypothetical protein	N900_RS19380	0.976562	0.0103002	-0.125363			24h_vs_8h	N900_RS19835	phosphohydrolase	1	0	-0.240821			48h_vs_24h	N900_RS10860	LexA family transcriptional regulator	1	0	-0.873998
8h_vs_0h	DegQ family serine endoprotease	N900_RS11785	0.913465	0.0393079	-0.124824			24h_vs_8h	N900_RS12305	trmB	0.674516	0.171008	-0.239962			48h_vs_24h	N900_RS11310	hypothetical protein	0.477866	0.320694	-0.873583
8h_vs_0h	transcriptional regulator	N900_RS20045	1	0	-0.124613			24h_vs_8h	N900_RS12110	hypothetical protein	0.187168	0.727768	-0.239841			48h_vs_24h	N900_RS12705	hypothetical protein	0.357129	0.447175	-0.873485
8h_vs_0h	pstS	N900_RS17570	0.729122	0.1372	-0.124541			24h_vs_8h	N900_RS18120	pyrC	0.529864	0.275835	-0.239706			48h_vs_24h	N900_RS01110	fieF	0.134548	0.871121	-0.87346
8h_vs_0h	trpR	N900_RS10660	0.914012	0.0390483	-0.124388			24h_vs_8h	N900_RS08620	DUF2878 domain-containing protein	0.719799	0.142789	-0.238912			48h_vs_24h	N900_RS05920	pspA	0.341498	0.466612	-0.872985
8h_vs_0h	AbgT family transporter	N900_RS09800	0.860439	0.06528	-0.124234			24h_vs_8h	N900_RS16600	putative 2-aminoethylphosphonate ABC transporter substrate-binding protein	0.816139	0.0882361	-0.238873			48h_vs_24h	N900_RS03870	elongation factor P hydroxylase	0.176279	0.753801	-0.872467
8h_vs_0h	DUF3265 domain-containing protein	N900_RS20060	0.72565	0.139273	-0.124085			24h_vs_8h	N900_RS03080	aminoacyl-histidine dipeptidase	0.153611	0.813577	-0.238793			48h_vs_24h	N900_RS03000	Na(+)-translocating NADH-quinone reductase subunit C	1	0	-0.871009
8h_vs_0h	DUF805 domain-containing protein	N900_RS01210	0.938424	0.0276008	-0.123936			24h_vs_8h	N900_RS17220	response regulator	0.401374	0.39645	-0.238082			48h_vs_24h	N900_RS13600	pyrE	0.15992	0.796097	-0.869447
8h_vs_0h	sodium pump decarboxylase	N900_RS10215	0.803066	0.0952489	-0.123927			24h_vs_8h	N900_RS08450	DUF945 domain-containing protein	0.398113	0.399994	-0.237315			48h_vs_24h	N900_RS02315	inorganic phosphate transporter	1	0	-0.868748
8h_vs_0h	class I SAM-dependent methyltransferase	N900_RS03290	0.663096	0.178424	-0.12375			24h_vs_8h	N900_RS12085	helix-turn-helix transcriptional regulator	0.551483	0.258468	-0.236852			48h_vs_24h	N900_RS20130	hypothetical protein	0.61793	0.209061	-0.868181
8h_vs_0h	U32 family peptidase	N900_RS11365	0.988081	0.00520738	-0.122996			24h_vs_8h	N900_RS09115	phosphorelay protein LuxU	0.400429	0.397475	-0.236692			48h_vs_24h	N900_RS05260	PTS fructose transporter subunit IIA	0.21108	0.675552	-0.867468
8h_vs_0h	hypothetical protein	N900_RS17945	0.620841	0.207019	-0.122576			24h_vs_8h	N900_RS02890	recD	0.604312	0.218739	-0.236367			48h_vs_24h	N900_RS09405	PhoH family protein	0.455395	0.341612	-0.866773
8h_vs_0h	methyl-accepting chemotaxis protein	N900_RS18340	0.993744	0.00272567	-0.122567			24h_vs_8h	N900_RS03210	bamA	0.983912	0.00704365	-0.236094			48h_vs_24h	N900_RS10125	class I SAM-dependent methyltransferase	0.0059116	2.2283	-0.866485
8h_vs_0h	LacI family DNA-binding transcriptional regulator	N900_RS06520	0.739801	0.130885	-0.122042			24h_vs_8h	N900_RS00395	DMT family transporter	0.495101	0.305307	-0.236004			48h_vs_24h	N900_RS18975	tRNA cytosine(34) acetyltransferase TmcA	6.81e-05	4.16684	-0.865597
8h_vs_0h	Na+/H+ antiporter family protein	N900_RS09200	0.78712	0.103959	-0.121868			24h_vs_8h	N900_RS06040	transporter substrate-binding domain-containing protein	0.283519	0.547418	-0.235789			48h_vs_24h	N900_RS10920	trimethoprim-resistant dihydrofolate reductase DfrA1	0.169851	0.769931	-0.865593
8h_vs_0h	hypothetical protein	N900_RS15655	0.896189	0.0476005	-0.12178			24h_vs_8h	N900_RS18750	potE	0.527421	0.277843	-0.235603			48h_vs_24h	N900_RS17955	VOC family protein	0.121613	0.915019	-0.863705
8h_vs_0h	xni	N900_RS09715	0.938449	0.0275892	-0.121569			24h_vs_8h	N900_RS07080	response regulator	0.278902	0.554548	-0.235424			48h_vs_24h	N900_RS17970	cytochrome b562 family protein	0.403762	0.393875	-0.863498
8h_vs_0h	virulence factor BrkB family protein	N900_RS00855	0.893085	0.0491074	-0.121538			24h_vs_8h	N900_RS12740	MBL fold metallo-hydrolase	0.443065	0.353532	-0.235359			48h_vs_24h	N900_RS10350	hypothetical protein	0.234486	0.629883	-0.860837
8h_vs_0h	htpG	N900_RS09290	0.612341	0.213007	-0.120294			24h_vs_8h	N900_RS16775	YeeE/YedE family protein	0.822732	0.0847415	-0.234894			48h_vs_24h	N900_RS01710	cpdB	0.00609711	2.21488	-0.860467
8h_vs_0h	N-acetyltransferase	N900_RS11345	0.810942	0.0910103	-0.119711			24h_vs_8h	N900_RS10545	ppx	0.433816	0.362694	-0.23475			48h_vs_24h	N900_RS05355	AAA family ATPase	0.0334417	1.47571	-0.860362
8h_vs_0h	hypothetical protein	N900_RS13295	1	0	-0.119688			24h_vs_8h	N900_RS15005	hypothetical protein	0.617021	0.2097	-0.234616			48h_vs_24h	N900_RS09995	tcpJ	0.463267	0.334169	-0.860359
8h_vs_0h	LysR family transcriptional regulator	N900_RS06225	0.81602	0.088299	-0.119617			24h_vs_8h	N900_RS04830	pyrF	0.470775	0.327187	-0.234451			48h_vs_24h	N900_RS19220	hypothetical protein	0.208339	0.681229	-0.859871
8h_vs_0h	cobT	N900_RS08065	0.884103	0.0534973	-0.119598			24h_vs_8h	N900_RS19805	hypothetical protein	0.808488	0.0923263	-0.234064			48h_vs_24h	N900_RS02865	2-hydroxyacid dehydrogenase	0.660417	0.180181	-0.859662
8h_vs_0h	lipocalin family protein	N900_RS15480	0.794031	0.100163	-0.119565			24h_vs_8h	N900_RS12575	GspE/PulE family protein	0.439258	0.35728	-0.233866			48h_vs_24h	N900_RS16285	hypothetical protein	0.238981	0.621637	-0.8585
8h_vs_0h	ompW	N900_RS17840	0.73148	0.135798	-0.119062			24h_vs_8h	N900_RS02650	glutamate synthase subunit beta	0.492906	0.307236	-0.233477			48h_vs_24h	N900_RS06515	6-phospho-beta-glucosidase	0.00223567	2.65059	-0.858121
8h_vs_0h	deoD	N900_RS02775	0.939588	0.0270625	-0.119015			24h_vs_8h	N900_RS07630	mglC	0.296812	0.527518	-0.233365			48h_vs_24h	N900_RS16850	aminoimidazole riboside kinase	0.0169224	1.77154	-0.857551
8h_vs_0h	cadB	N900_RS13280	0.611842	0.21336	-0.11868			24h_vs_8h	N900_RS13735	hypothetical protein	0.562219	0.250094	-0.233187			48h_vs_24h	N900_RS13695	LysE family translocator	0.0208022	1.68189	-0.857154
8h_vs_0h	response regulator	N900_RS07690	0.751446	0.124102	-0.118675			24h_vs_8h	N900_RS10060	tcpP	0.389359	0.40965	-0.232814			48h_vs_24h	N900_RS10460	secD	0.00562458	2.24991	-0.857066
8h_vs_0h	MFS transporter	N900_RS18330	0.869513	0.0607241	-0.118587			24h_vs_8h	N900_RS19445	DUF3265 domain-containing protein	0.768127	0.114567	-0.232812			48h_vs_24h	N900_RS02755	hypothetical protein	0.0799252	1.09732	-0.856356
8h_vs_0h	TSUP family transporter	N900_RS05090	0.572765	0.242023	-0.118527			24h_vs_8h	N900_RS06825	hypothetical protein	0.316719	0.499325	-0.232803			48h_vs_24h	N900_RS16490	DUF3389 domain-containing protein	0.849269	0.0709546	-0.855939
8h_vs_0h	cydX	N900_RS19720	0.953741	0.0205697	-0.118266			24h_vs_8h	N900_RS12155	LysR family transcriptional regulator ArgP	0.536071	0.270778	-0.2326			48h_vs_24h	N900_RS09775	DUF3549 family protein	0.0253114	1.59668	-0.855245
8h_vs_0h	putA	N900_RS18795	0.63683	0.195976	-0.117469			24h_vs_8h	N900_RS06615	fructosamine kinase family protein	0.428379	0.368172	-0.232488			48h_vs_24h	N900_RS09470	serine hydrolase	0.676027	0.170036	-0.854252
8h_vs_0h	DUF1488 domain-containing protein	N900_RS00275	0.959078	0.0181462	-0.11724			24h_vs_8h	N900_RS01470	hydrolase	0.875709	0.0576403	-0.232248			48h_vs_24h	N900_RS14060	NAD(P)-dependent oxidoreductase	0.154794	0.810245	-0.854228
8h_vs_0h	DUF2753 domain-containing protein	N900_RS09180	0.820848	0.0857374	-0.117079			24h_vs_8h	N900_RS07065	peptidase domain-containing ABC transporter	0.32675	0.485784	-0.232075			48h_vs_24h	N900_RS07430	hypothetical protein	0.0702529	1.15334	-0.854225
8h_vs_0h	DUF2982 domain-containing protein	N900_RS07910	0.989906	0.00440601	-0.116966			24h_vs_8h	N900_RS03055	diguanylate cyclase	0.458844	0.338335	-0.232041			48h_vs_24h	N900_RS13735	hypothetical protein	0.0678973	1.16815	-0.854151
8h_vs_0h	D-serine ammonia-lyase	N900_RS17875	0.555082	0.255643	-0.116949			24h_vs_8h	N900_RS12310	mutY	0.626541	0.20305	-0.231948			48h_vs_24h	N900_RS18230	SM-20	0.0257027	1.59002	-0.853983
8h_vs_0h	acyl-CoA thioesterase	N900_RS04700	0.877923	0.0565435	-0.116632			24h_vs_8h	N900_RS17065	sigma-54-dependent Fis family transcriptional regulator	0.566197	0.247033	-0.231924			48h_vs_24h	N900_RS17870	hypothetical protein	0.650345	0.186856	-0.853618
8h_vs_0h	DUF2919 domain-containing protein	N900_RS03710	0.978719	0.00934196	-0.116604			24h_vs_8h	N900_RS09030	AsmA family protein	0.345944	0.460994	-0.231498			48h_vs_24h	N900_RS16895	L-serine ammonia-lyase	0.0836349	1.07761	-0.852563
8h_vs_0h	argC	N900_RS01310	0.843726	0.0737984	-0.116596			24h_vs_8h	N900_RS07180	extracellular solute-binding protein	0.680696	0.167047	-0.231471			48h_vs_24h	N900_RS02875	TDT family transporter	0.0837095	1.07723	-0.851395
8h_vs_0h	cytochrome d ubiquinol oxidase subunit II	N900_RS06470	0.710135	0.148659	-0.11644			24h_vs_8h	N900_RS08025	DUF2750 domain-containing protein	0.862494	0.0642441	-0.231144			48h_vs_24h	N900_RS18320	pyrimidine/purine nucleoside phosphorylase	0.0581827	1.23521	-0.850722
8h_vs_0h	sltY	N900_RS10665	0.981719	0.00801295	-0.116231			24h_vs_8h	N900_RS17075	ABC transporter substrate-binding protein	0.139359	0.855865	-0.231016			48h_vs_24h	N900_RS07080	response regulator	0.0084264	2.07436	-0.85069
8h_vs_0h	urocanate hydratase	N900_RS08235	0.720172	0.142564	-0.116156			24h_vs_8h	N900_RS11845	DedA family protein	0.744157	0.128336	-0.230982			48h_vs_24h	N900_RS09875	AbgT family transporter	0.013272	1.87706	-0.850655
8h_vs_0h	5-oxoprolinase subunit PxpA	N900_RS17420	0.459162	0.338034	-0.116074			24h_vs_8h	N900_RS05030	methyl-accepting chemotaxis protein	0.529476	0.276153	-0.230921			48h_vs_24h	N900_RS07510	methyltransferase domain-containing protein	0.0293607	1.53223	-0.849533
8h_vs_0h	AAA family ATPase	N900_RS17180	0.960534	0.0174874	-0.116066			24h_vs_8h	N900_RS12120	DUF3732 domain-containing protein	0.144102	0.841331	-0.230591			48h_vs_24h	N900_RS02145	cell division protein ZapA	0.276006	0.559082	-0.849402
8h_vs_0h	hflC	N900_RS12860	0.823308	0.0844379	-0.116054			24h_vs_8h	N900_RS07300	hypothetical protein	0.79919	0.0973497	-0.230516			48h_vs_24h	N900_RS17345	artP	0.056047	1.25145	-0.849381
8h_vs_0h	amino acid ABC transporter substrate-binding protein	N900_RS00050	0.900762	0.0453902	-0.115842			24h_vs_8h	N900_RS06385	LysR family transcriptional regulator	0.75714	0.120824	-0.230062			48h_vs_24h	N900_RS18595	DUF2999 family protein	0.485375	0.313923	-0.849177
8h_vs_0h	hypothetical protein	N900_RS07025	0.776527	0.109843	-0.115834			24h_vs_8h	N900_RS03110	glutamate-5-semialdehyde dehydrogenase	0.495343	0.305094	-0.229818			48h_vs_24h	N900_RS11125	hypothetical protein	0.0598574	1.22288	-0.848199
8h_vs_0h	helix-turn-helix transcriptional regulator	N900_RS10930	0.560445	0.251467	-0.115702			24h_vs_8h	N900_RS04015	znuC	0.330963	0.480221	-0.229414			48h_vs_24h	N900_RS03140	nusB	1	0	-0.847916
8h_vs_0h	sensor domain-containing diguanylate cyclase	N900_RS06320	0.682891	0.165648	-0.115652			24h_vs_8h	N900_RS02970	peptidyl-prolyl cis-trans isomerase	0.597614	0.223579	-0.229408			48h_vs_24h	N900_RS14855	NupC/NupG family nucleoside CNT transporter	0.0192161	1.71633	-0.847641
8h_vs_0h	hypothetical protein	N900_RS15620	0.573102	0.241768	-0.115317			24h_vs_8h	N900_RS17330	artM	0.783437	0.105996	-0.229343			48h_vs_24h	N900_RS06650	DUF2960 domain-containing protein	0.177321	0.75124	-0.844944
8h_vs_0h	TfoX/Sxy family DNA transformation protein	N900_RS05705	0.550609	0.259157	-0.115179			24h_vs_8h	N900_RS13440	DegT/DnrJ/EryC1/StrS family aminotransferase	0.202054	0.694532	-0.228769			48h_vs_24h	N900_RS05270	sigma-54-dependent Fis family transcriptional regulator	0.00560253	2.25162	-0.843339
8h_vs_0h	helix-turn-helix transcriptional regulator	N900_RS10940	0.911808	0.0400965	-0.11496			24h_vs_8h	N900_RS04800	ComEA family DNA-binding protein	0.593442	0.226622	-0.228618			48h_vs_24h	N900_RS07235	Hcp family type VI secretion system effector	0.73638	0.132898	-0.843146
8h_vs_0h	soxR	N900_RS14405	0.789865	0.102447	-0.114724			24h_vs_8h	N900_RS13880	ilvY	0.442756	0.353835	-0.228233			48h_vs_24h	N900_RS13700	uvrD	0.104599	0.980473	-0.842734
8h_vs_0h	almF	N900_RS06430	0.693492	0.158959	-0.114653			24h_vs_8h	N900_RS02305	general secretion pathway protein GspB	0.523604	0.280997	-0.227961			48h_vs_24h	N900_RS18905	response regulator	0.284972	0.545198	-0.841267
8h_vs_0h	4'-phosphopantetheinyl transferase superfamily protein	N900_RS10275	0.703753	0.15258	-0.114477			24h_vs_8h	N900_RS19980	nitrate reductase	0.663556	0.178123	-0.227433			48h_vs_24h	N900_RS08115	thiopurine S-methyltransferase	0.132935	0.876362	-0.841102
8h_vs_0h	DJ-1/PfpI family protein	N900_RS15925	0.822852	0.0846781	-0.1138			24h_vs_8h	N900_RS16060	hypothetical protein	0.558986	0.252599	-0.227341			48h_vs_24h	N900_RS12165	mscS	0.0657336	1.18221	-0.839563
8h_vs_0h	3'-5' exonuclease	N900_RS13190	0.730228	0.136542	-0.113755			24h_vs_8h	N900_RS06090	hypothetical protein	0.743075	0.128967	-0.22715			48h_vs_24h	N900_RS11180	hypothetical protein	0.0661353	1.17957	-0.838905
8h_vs_0h	DegT/DnrJ/EryC1/StrS family aminotransferase	N900_RS13440	0.838173	0.0766664	-0.113453			24h_vs_8h	N900_RS12215	SprT family zinc-dependent metalloprotease	0.377503	0.42308	-0.226859			48h_vs_24h	N900_RS17430	biotin-dependent carboxyltransferase family protein	0.321656	0.492608	-0.838855
8h_vs_0h	PLP-dependent cysteine synthase family protein	N900_RS08915	0.837339	0.0770986	-0.11334			24h_vs_8h	N900_RS02910	DUF2850 domain-containing protein	0.47546	0.322886	-0.226826			48h_vs_24h	N900_RS14545	tssJ	0.088865	1.05127	-0.838036
8h_vs_0h	DUF417 family protein	N900_RS06390	0.714834	0.145795	-0.113307			24h_vs_8h	N900_RS06995	hypothetical protein	0.721991	0.141468	-0.226714			48h_vs_24h	N900_RS04490	fadD	0.165105	0.78224	-0.837997
8h_vs_0h	L-serine ammonia-lyase	N900_RS16895	0.77632	0.109959	-0.113245			24h_vs_8h	N900_RS17450	ABC transporter ATP-binding protein	0.618169	0.208893	-0.22641			48h_vs_24h	N900_RS18255	MarR family transcriptional regulator	0.175389	0.755998	-0.837533
8h_vs_0h	hypothetical protein	N900_RS17250	0.402832	0.394876	-0.113077			24h_vs_8h	N900_RS05630	TetR/AcrR family transcriptional regulator	0.269481	0.569472	-0.226157			48h_vs_24h	N900_RS09170	nth	0.109966	0.958741	-0.837277
8h_vs_0h	IS5-like element ISVch5 family transposase	N900_RS15325	0.41337	0.383661	-0.112279			24h_vs_8h	N900_RS11625	hypothetical protein	0.157657	0.802287	-0.225918			48h_vs_24h	N900_RS03960	Nif3-like dinuclear metal center hexameric protein	0.0297276	1.52684	-0.835278
8h_vs_0h	aspartate aminotransferase family protein	N900_RS15265	0.913859	0.0391209	-0.111716			24h_vs_8h	N900_RS12435	amino acid permease	0.522708	0.281741	-0.225884			48h_vs_24h	N900_RS08465	hypothetical protein	0.0447093	1.3496	-0.834197
8h_vs_0h	polysaccharide biosynthesis protein	N900_RS13375	0.756831	0.121001	-0.111298			24h_vs_8h	N900_RS09965	accessory colonization factor AcfD	0.0196902	1.70575	-0.225811			48h_vs_24h	N900_RS09490	lipA	0.412379	0.384703	-0.832839
8h_vs_0h	helix-turn-helix transcriptional regulator	N900_RS18815	0.687274	0.16287	-0.111269			24h_vs_8h	N900_RS16995	Fe(3+) ions import ATP-binding protein FbpC	0.495884	0.30462	-0.225736			48h_vs_24h	N900_RS16125	DUF4160 domain-containing protein	0.126634	0.89745	-0.832627
8h_vs_0h	M48 family metallopeptidase	N900_RS03640	0.972451	0.0121323	-0.111072			24h_vs_8h	N900_RS05740	mukE	0.419232	0.377545	-0.225562			48h_vs_24h	N900_RS13575	methyl-accepting chemotaxis protein	0.00267048	2.57341	-0.832371
8h_vs_0h	type II toxin-antitoxin system RelE/ParE family toxin	N900_RS15685	0.898774	0.0463495	-0.110923			24h_vs_8h	N900_RS07425	GGDEF domain-containing protein	0.450155	0.346637	-0.22554			48h_vs_24h	N900_RS15080	ABC transporter permease	0.0790118	1.10231	-0.831906
8h_vs_0h	LysE family translocator	N900_RS13695	0.792621	0.100935	-0.110846			24h_vs_8h	N900_RS06720	DUF3306 domain-containing protein	0.504154	0.297437	-0.225144			48h_vs_24h	N900_RS00365	multidrug effflux MFS transporter	0.0126114	1.89924	-0.831241
8h_vs_0h	hypothetical protein	N900_RS11615	0.71743	0.14422	-0.110804			24h_vs_8h	N900_RS12540	type II secretion system protein	0.665636	0.176763	-0.224565			48h_vs_24h	N900_RS11345	N-acetyltransferase	0.0813781	1.08949	-0.829679
8h_vs_0h	hypothetical protein	N900_RS00120	0.930014	0.0315107	-0.110602			24h_vs_8h	N900_RS17545	LTA synthase family protein	0.163849	0.785555	-0.224294			48h_vs_24h	N900_RS15800	type II toxin-antitoxin system Phd/YefM family antitoxin	0.247444	0.606522	-0.828891
8h_vs_0h	truB	N900_RS11395	0.924126	0.0342687	-0.110383			24h_vs_8h	N900_RS06910	IS3-like element ISVch4 family transposase	0.317611	0.498104	-0.224239			48h_vs_24h	N900_RS07525	peroxiredoxin	0.297774	0.526113	-0.827493
8h_vs_0h	Chemotaxis protein methyltransferase 3	N900_RS18875	0.947593	0.0233783	-0.11032			24h_vs_8h	N900_RS06560	extracellular solute-binding protein	0.30707	0.512763	-0.224139			48h_vs_24h	N900_RS10190	citF	0.0219386	1.65879	-0.827169
8h_vs_0h	phenolic acid decarboxylase	N900_RS03265	0.842141	0.0746154	-0.11005			24h_vs_8h	N900_RS06435	almG	0.588885	0.22997	-0.223529			48h_vs_24h	N900_RS02150	YecA family protein	0.14681	0.833243	-0.826851
8h_vs_0h	DUF411 domain-containing protein	N900_RS03375	0.973831	0.0115166	-0.10997			24h_vs_8h	N900_RS12750	YjbQ family protein	0.491493	0.308483	-0.222933			48h_vs_24h	N900_RS03345	rluF	0.0742178	1.12949	-0.826203
8h_vs_0h	oxidative damage protection protein	N900_RS12315	0.95913	0.0181226	-0.109804			24h_vs_8h	N900_RS12545	type II secretion system protein	0.558739	0.252791	-0.222766			48h_vs_24h	N900_RS02795	radA	0.0126161	1.89907	-0.825075
8h_vs_0h	FAD-dependent oxidoreductase	N900_RS17435	0.497094	0.303561	-0.109364			24h_vs_8h	N900_RS09560	hypothetical protein	0.389971	0.408968	-0.222644			48h_vs_24h	N900_RS17000	phaC	0.00852175	2.06947	-0.824385
8h_vs_0h	mannitol-1-phosphate 5-dehydrogenase	N900_RS18675	0.970002	0.0132275	-0.108951			24h_vs_8h	N900_RS04115	chemotaxis protein CheW	0.648229	0.188271	-0.222641			48h_vs_24h	N900_RS17690	cation diffusion facilitator family transporter	0.0266074	1.575	-0.823845
8h_vs_0h	DUF645 family protein	N900_RS15570	1	0	-0.108681			24h_vs_8h	N900_RS02565	hypothetical protein	0.527595	0.2777	-0.222376			48h_vs_24h	N900_RS01370	pilus assembly protein PilP	0.173674	0.760266	-0.823549
8h_vs_0h	fadJ	N900_RS08985	0.758882	0.119826	-0.108639			24h_vs_8h	N900_RS15510	type II toxin-antitoxin system YafQ family toxin	0.491009	0.308911	-0.222102			48h_vs_24h	N900_RS09330	SPFH/Band 7/PHB domain protein	0.0285043	1.54509	-0.820537
8h_vs_0h	cydB	N900_RS17865	0.988596	0.00498118	-0.108617			24h_vs_8h	N900_RS02105	glycosyl transferase	0.823286	0.0844491	-0.221904			48h_vs_24h	N900_RS11630	mrcB	0.00513615	2.28936	-0.820029
8h_vs_0h	leuD	N900_RS02075	0.940551	0.0266177	-0.108582			24h_vs_8h	N900_RS12570	type II secretion system F family protein	0.511172	0.291433	-0.221899			48h_vs_24h	N900_RS06295	response regulator	0.0987707	1.00537	-0.819268
8h_vs_0h	DUF3709 domain-containing protein	N900_RS20040	1	0	-0.108522			24h_vs_8h	N900_RS07035	zot	0.805956	0.0936887	-0.221296			48h_vs_24h	N900_RS15970	DUF1289 domain-containing protein	0.256729	0.590526	-0.819132
8h_vs_0h	prepilin-type N-terminal cleavage/methylation domain-containing protein	N900_RS12560	0.968776	0.0137767	-0.108479			24h_vs_8h	N900_RS10445	trmJ	0.712495	0.147218	-0.220383			48h_vs_24h	N900_RS08365	hypothetical protein	0.752671	0.123395	-0.818739
8h_vs_0h	DUF1460 domain-containing protein	N900_RS07620	0.900815	0.0453642	-0.108451			24h_vs_8h	N900_RS15730	hypothetical protein	0.680376	0.167251	-0.220273			48h_vs_24h	N900_RS17220	response regulator	0.0208105	1.68172	-0.818208
8h_vs_0h	ABC transporter substrate-binding protein	N900_RS01415	0.938236	0.0276878	-0.108375			24h_vs_8h	N900_RS10005	tcpF	0.167417	0.776201	-0.220237			48h_vs_24h	N900_RS12315	oxidative damage protection protein	0.595039	0.225454	-0.817958
8h_vs_0h	tyrS	N900_RS12245	0.807924	0.0926295	-0.108257			24h_vs_8h	N900_RS17165	modB	0.447701	0.349012	-0.220214			48h_vs_24h	N900_RS08425	cmoB	0.0574571	1.24066	-0.816981
8h_vs_0h	DUF645 family protein	N900_RS19550	1	0	-0.108091			24h_vs_8h	N900_RS14350	pstA	0.308482	0.51077	-0.219863			48h_vs_24h	N900_RS16265	sensor histidine kinase KdpD	0.0420293	1.37645	-0.815954
8h_vs_0h	DNA mismatch repair protein	N900_RS11320	0.992726	0.0031704	-0.107508			24h_vs_8h	N900_RS17020	secF	0.433913	0.362597	-0.219172			48h_vs_24h	N900_RS13670	DUF3630 family protein	0.447635	0.349076	-0.814342
8h_vs_0h	MOSC domain-containing protein	N900_RS18115	0.610764	0.214126	-0.106617			24h_vs_8h	N900_RS15570	DUF645 family protein	0.918179	0.0370728	-0.219089			48h_vs_24h	N900_RS06355	galM	0.0567397	1.24611	-0.814043
8h_vs_0h	DUF3316 domain-containing protein	N900_RS14675	0.508547	0.293669	-0.106485			24h_vs_8h	N900_RS15725	hypothetical protein	0.250787	0.600695	-0.218557			48h_vs_24h	N900_RS19075	hypothetical protein	0.798234	0.0978698	-0.814
8h_vs_0h	methyl-accepting chemotaxis protein	N900_RS07280	0.814866	0.0889137	-0.106356			24h_vs_8h	N900_RS02030	HD-GYP domain-containing protein	0.129531	0.887627	-0.218356			48h_vs_24h	N900_RS07690	response regulator	0.126442	0.898108	-0.812922
8h_vs_0h	queG	N900_RS12900	0.918126	0.0370975	-0.106326			24h_vs_8h	N900_RS00950	cysQ	0.415884	0.381028	-0.218333			48h_vs_24h	N900_RS19535	acetyltransferase	0.634122	0.197827	-0.810904
8h_vs_0h	L-ribulose-5-phosphate 3-epimerase	N900_RS15140	0.980771	0.00843226	-0.106248			24h_vs_8h	N900_RS17190	hypothetical protein	0.212692	0.672249	-0.218102			48h_vs_24h	N900_RS07625	outer membrane beta-barrel protein	0.0137281	1.86239	-0.810903
8h_vs_0h	malG	N900_RS18200	0.827769	0.082091	-0.106221			24h_vs_8h	N900_RS06400	ankyrin repeat domain-containing protein	0.67983	0.1676	-0.217878			48h_vs_24h	N900_RS05805	yciA	0.487208	0.312286	-0.810767
8h_vs_0h	hypothetical protein	N900_RS07090	0.965007	0.0154695	-0.106201			24h_vs_8h	N900_RS06135	Bcr/CflA family multidrug efflux MFS transporter	0.444811	0.351824	-0.217824			48h_vs_24h	N900_RS00625	dapF	1	0	-0.81065
8h_vs_0h	coaE	N900_RS02390	1	0	-0.10616			24h_vs_8h	N900_RS15140	L-ribulose-5-phosphate 3-epimerase	0.717497	0.14418	-0.217811			48h_vs_24h	N900_RS00845	typA	0.0424164	1.37247	-0.810034
8h_vs_0h	SpoOM-related protein	N900_RS00190	0.897108	0.0471551	-0.105755			24h_vs_8h	N900_RS07420	hsp70 family protein	0.177719	0.750266	-0.215865			48h_vs_24h	N900_RS07760	CoA pyrophosphatase	0.378908	0.421466	-0.808904
8h_vs_0h	rapZ	N900_RS01850	0.810448	0.0912751	-0.10567			24h_vs_8h	N900_RS14785	DUF3820 family protein	0.766978	0.115217	-0.215447			48h_vs_24h	N900_RS10305	2,3-dihydro-2,3-dihydroxybenzoate dehydrogenase	0.0877767	1.05662	-0.808492
8h_vs_0h	NupC/NupG family nucleoside CNT transporter	N900_RS02750	0.619106	0.208235	-0.105534			24h_vs_8h	N900_RS14335	methyl-accepting chemotaxis protein	0.593681	0.226447	-0.215418			48h_vs_24h	N900_RS03220	lpxD	0.743795	0.128547	-0.808069
8h_vs_0h	rimO	N900_RS01425	0.883345	0.0538695	-0.105213			24h_vs_8h	N900_RS02135	rpiA	1	0	-0.215056			48h_vs_24h	N900_RS08380	trpD	0.12008	0.920531	-0.807994
8h_vs_0h	hypothetical protein	N900_RS14600	0.99921	0.000343064	-0.105148			24h_vs_8h	N900_RS16625	pyrimidine 5'-nucleotidase	0.638286	0.194985	-0.214822			48h_vs_24h	N900_RS14530	tssF	0.00755572	2.12172	-0.807818
8h_vs_0h	methyl-accepting chemotaxis protein	N900_RS17405	0.8164	0.0880972	-0.105053			24h_vs_8h	N900_RS03625	DUF2069 domain-containing protein	0.857119	0.066959	-0.2147			48h_vs_24h	N900_RS01835	pmbA	0.0262564	1.58076	-0.806509
8h_vs_0h	YjhT family mutarotase	N900_RS05480	0.67256	0.172269	-0.105026			24h_vs_8h	N900_RS12640	alanine--glyoxylate aminotransferase family protein	0.304975	0.515735	-0.214648			48h_vs_24h	N900_RS04355	YchF/TatD family DNA exonuclease	0.0347575	1.45895	-0.806447
8h_vs_0h	threonylcarbamoyl-AMP synthase	N900_RS00260	0.934381	0.0294758	-0.104967			24h_vs_8h	N900_RS05450	DctP family TRAP transporter solute-binding subunit	0.43498	0.36153	-0.214542			48h_vs_24h	N900_RS14100	Hcp family type VI secretion system effector	0.274069	0.56214	-0.8063
8h_vs_0h	HAD family hydrolase	N900_RS17525	0.536688	0.270278	-0.104948			24h_vs_8h	N900_RS14515	tssB	0.439384	0.357155	-0.214451			48h_vs_24h	N900_RS09680	MetQ/NlpA family lipoprotein	0.0174177	1.75901	-0.806095
8h_vs_0h	PepSY domain-containing protein	N900_RS17960	0.854957	0.0680556	-0.104471			24h_vs_8h	N900_RS19620	hypothetical protein	0.292321	0.53414	-0.214446			48h_vs_24h	N900_RS02715	deoxyribonuclease IV	0.151888	0.818476	-0.805601
8h_vs_0h	brxL	N900_RS11160	0.970617	0.0129523	-0.104058			24h_vs_8h	N900_RS09490	lipA	0.908784	0.0415395	-0.214433			48h_vs_24h	N900_RS13525	3-deoxy-D-manno-octulosonic acid kinase	0.379993	0.420225	-0.805524
8h_vs_0h	DUF1338 domain-containing protein	N900_RS01450	0.561173	0.250903	-0.10379			24h_vs_8h	N900_RS17210	hypothetical protein	0.475009	0.323298	-0.214148			48h_vs_24h	N900_RS10630	outer membrane protein assembly factor BamD	0.506256	0.29563	-0.804775
8h_vs_0h	ABC transporter permease	N900_RS08720	0.589297	0.229666	-0.103672			24h_vs_8h	N900_RS09100	moaB	0.743594	0.128664	-0.213881			48h_vs_24h	N900_RS09880	hypothetical protein	0.101726	0.99257	-0.804608
8h_vs_0h	hypothetical protein	N900_RS20080	1	0	-0.103286			24h_vs_8h	N900_RS18935	phosphoethanolamine transferase	0.417671	0.379165	-0.213789			48h_vs_24h	N900_RS06035	mgtE	0.0182741	1.73816	-0.804054
8h_vs_0h	ABC transporter substrate-binding protein	N900_RS05990	0.917578	0.037357	-0.103195			24h_vs_8h	N900_RS10035	tcpC	0.423904	0.372733	-0.213737			48h_vs_24h	N900_RS06655	hypothetical protein	0.282081	0.549626	-0.803435
8h_vs_0h	type II toxin-antitoxin system RelE/ParE family toxin	N900_RS15980	0.691948	0.159926	-0.102889			24h_vs_8h	N900_RS03590	hypothetical protein	0.783018	0.106228	-0.213701			48h_vs_24h	N900_RS03890	fabB	0.662008	0.179137	-0.803375
8h_vs_0h	fkpB	N900_RS10735	0.716701	0.144662	-0.102742			24h_vs_8h	N900_RS12405	hypothetical protein	0.875896	0.0575474	-0.213591			48h_vs_24h	N900_RS01355	pilM	0.0727862	1.13795	-0.803349
8h_vs_0h	hypothetical protein	N900_RS16055	0.483262	0.315818	-0.102663			24h_vs_8h	N900_RS01480	ABC transporter ATP-binding protein	0.543233	0.265013	-0.213274			48h_vs_24h	N900_RS13445	gmd	0.0019554	2.70876	-0.803034
8h_vs_0h	fieF	N900_RS01110	0.952218	0.0212635	-0.102567			24h_vs_8h	N900_RS18830	transglutaminase-like cysteine peptidase	0.756362	0.12127	-0.212974			48h_vs_24h	N900_RS02425	fldB	0.0885383	1.05287	-0.802648
8h_vs_0h	metN	N900_RS09670	0.990544	0.00412627	-0.102247			24h_vs_8h	N900_RS19335	hypothetical protein	0.654045	0.184392	-0.212937			48h_vs_24h	N900_RS09675	ABC transporter permease	0.0410985	1.38617	-0.802188
8h_vs_0h	JAB domain-containing protein	N900_RS13570	0.817635	0.0874404	-0.102062			24h_vs_8h	N900_RS04375	patatin family protein	0.431261	0.36526	-0.212526			48h_vs_24h	N900_RS11955	cysT	0.0912976	1.03954	-0.800549
8h_vs_0h	hypothetical protein	N900_RS04620	0.992734	0.00316701	-0.101918			24h_vs_8h	N900_RS10065	tcpI	0.569846	0.244242	-0.21237			48h_vs_24h	N900_RS07365	yegD	0.151964	0.81826	-0.800454
8h_vs_0h	LysM peptidoglycan-binding domain-containing protein	N900_RS00230	0.777498	0.1093	-0.101485			24h_vs_8h	N900_RS05945	vexK	0.233821	0.631117	-0.212022			48h_vs_24h	N900_RS11080	nucleotidyl transferase AbiEii/AbiGii toxin family protein	0.00857645	2.06669	-0.800002
8h_vs_0h	rep	N900_RS13850	0.590014	0.229138	-0.10129			24h_vs_8h	N900_RS09815	tsaA	0.90297	0.0443267	-0.211722			48h_vs_24h	N900_RS09770	hypothetical protein	0.256777	0.590444	-0.799889
8h_vs_0h	NAD(P)-dependent oxidoreductase	N900_RS14060	0.69314	0.159179	-0.101159			24h_vs_8h	N900_RS17805	hypothetical protein	0.853762	0.0686631	-0.211503			48h_vs_24h	N900_RS13770	helix-turn-helix transcriptional regulator	0.325656	0.487241	-0.798227
8h_vs_0h	NfeD family protein	N900_RS09335	0.703759	0.152576	-0.101115			24h_vs_8h	N900_RS18955	SDR family oxidoreductase	0.596578	0.224332	-0.210885			48h_vs_24h	N900_RS06570	flagellar motor protein MotA	0.127591	0.894179	-0.798196
8h_vs_0h	thymidine kinase	N900_RS08405	0.701357	0.154061	-0.100995			24h_vs_8h	N900_RS12655	sodium:proton antiporter	0.292437	0.533968	-0.210866			48h_vs_24h	N900_RS06410	DUF2309 family protein	0.0217173	1.66319	-0.798018
8h_vs_0h	diguanylate cyclase	N900_RS03055	0.883959	0.0535677	-0.100976			24h_vs_8h	N900_RS06605	vcmA	0.471482	0.326535	-0.21046			48h_vs_24h	N900_RS15305	serine hydroxymethyltransferase	0.0827608	1.08218	-0.797388
8h_vs_0h	co-chaperone YbbN	N900_RS09325	0.946287	0.0239773	-0.100938			24h_vs_8h	N900_RS09595	lipopolysaccharide biosynthesis protein	0.263885	0.578586	-0.209559			48h_vs_24h	N900_RS00385	rRNA small subunit methyltransferase J	0.184619	0.733725	-0.796497
8h_vs_0h	ppk2	N900_RS10515	0.890169	0.0505277	-0.100665			24h_vs_8h	N900_RS14475	oxidoreductase	0.436095	0.360419	-0.209268			48h_vs_24h	N900_RS17685	LysR family transcriptional regulator	0.0249094	1.60364	-0.796412
8h_vs_0h	carbonate dehydratase	N900_RS11695	0.98246	0.00768502	-0.100483			24h_vs_8h	N900_RS14170	methyl-accepting chemotaxis protein	0.403181	0.3945	-0.209116			48h_vs_24h	N900_RS14710	lhgO	0.0371944	1.42952	-0.794899
8h_vs_0h	hypothetical protein	N900_RS17805	0.547619	0.261521	-0.100431			24h_vs_8h	N900_RS14505	type VI secretion system PAAR protein	0.525299	0.279594	-0.209112			48h_vs_24h	N900_RS05720	torR	0.116725	0.932837	-0.794581
8h_vs_0h	beta-N-acetylhexosaminidase	N900_RS11575	0.984445	0.00680871	-0.10027			24h_vs_8h	N900_RS19930	DUF3709 domain-containing protein	0.757834	0.120426	-0.209071			48h_vs_24h	N900_RS15155	L-ribulose-5-phosphate 4-epimerase	0.0705083	1.15176	-0.793961
8h_vs_0h	mrcB	N900_RS11630	0.972269	0.0122136	-0.100205			24h_vs_8h	N900_RS08085	membrane protein	0.708281	0.149795	-0.208959			48h_vs_24h	N900_RS09585	serine acetyltransferase	0.0860054	1.06547	-0.793769
8h_vs_0h	potassium uptake protein TrkH	N900_RS13930	0.91821	0.0370579	-0.100126			24h_vs_8h	N900_RS08255	isoprenylcysteine carboxylmethyltransferase family protein	0.70909	0.149299	-0.208698			48h_vs_24h	N900_RS15985	DNA-binding transcriptional regulator	0.589769	0.229318	-0.793334
8h_vs_0h	ROK family protein	N900_RS04385	0.709552	0.149016	-0.100096			24h_vs_8h	N900_RS03895	4-phosphoerythronate dehydrogenase	0.992892	0.00309804	-0.208651			48h_vs_24h	N900_RS05885	DUF2927 domain-containing protein	0.0700614	1.15452	-0.792977
8h_vs_0h	hypothetical protein	N900_RS06655	0.849152	0.0710147	-0.099833			24h_vs_8h	N900_RS10655	yjjX	0.355604	0.449033	-0.208007			48h_vs_24h	N900_RS11685	ABC transporter ATP-binding protein	0.00959152	2.01811	-0.792423
8h_vs_0h	nudC	N900_RS12995	0.988343	0.00509242	-0.0992323			24h_vs_8h	N900_RS08015	glycine cleavage system protein R	0.512518	0.290291	-0.207546			48h_vs_24h	N900_RS19490	DUF3265 domain-containing protein	0.236242	0.626643	-0.792285
8h_vs_0h	LysR family transcriptional regulator	N900_RS02870	0.911552	0.0402184	-0.0990729			24h_vs_8h	N900_RS06480	ABC transporter permease	0.320988	0.493511	-0.2072			48h_vs_24h	N900_RS13210	accC	1	0	-0.790498
8h_vs_0h	beta-galactosidase	N900_RS02820	0.830271	0.0807799	-0.0989881			24h_vs_8h	N900_RS16875	beta-phosphoglucomutase family hydrolase	0.672653	0.172209	-0.207124			48h_vs_24h	N900_RS02160	FAD-dependent 2-octaprenylphenol hydroxylase	1	0	-0.789786
8h_vs_0h	DUF2057 domain-containing protein	N900_RS05105	0.75163	0.123996	-0.0984823			24h_vs_8h	N900_RS19310	hypothetical protein	0.924463	0.0341106	-0.206821			48h_vs_24h	N900_RS06405	superoxide dismutase family protein	0.467611	0.330115	-0.789169
8h_vs_0h	AMP-binding protein	N900_RS18965	0.943827	0.0251076	-0.0984487			24h_vs_8h	N900_RS13730	hypothetical protein	0.255249	0.593036	-0.206688			48h_vs_24h	N900_RS03080	aminoacyl-histidine dipeptidase	0.126981	0.896261	-0.788174
8h_vs_0h	hypothetical protein	N900_RS02895	0.93197	0.0305979	-0.0983874			24h_vs_8h	N900_RS07905	hypothetical protein	0.76077	0.118747	-0.206652			48h_vs_24h	N900_RS06115	response regulator transcription factor	0.0959918	1.01777	-0.787966
8h_vs_0h	tssE	N900_RS14525	0.926355	0.0332227	-0.0982533			24h_vs_8h	N900_RS18435	alkene reductase	0.442156	0.354425	-0.206119			48h_vs_24h	N900_RS16350	site-2 protease family protein	0.24967	0.602634	-0.787615
8h_vs_0h	prepilin-type N-terminal cleavage/methylation domain-containing protein	N900_RS09900	0.793403	0.100506	-0.0980145			24h_vs_8h	N900_RS14720	peptide deformylase	0.880677	0.0551835	-0.205937			48h_vs_24h	N900_RS15135	hypothetical protein	0.294057	0.531569	-0.787313
8h_vs_0h	radC	N900_RS05415	0.627624	0.202301	-0.097893			24h_vs_8h	N900_RS17345	artP	0.880477	0.055282	-0.205636			48h_vs_24h	N900_RS06685	ABC transporter permease subunit	0.107477	0.968686	-0.786306
8h_vs_0h	hypothetical protein	N900_RS15725	0.859788	0.0656085	-0.0978058			24h_vs_8h	N900_RS04220	DUF3413 domain-containing protein	0.195748	0.708304	-0.205324			48h_vs_24h	N900_RS09540	hypothetical protein	0.272925	0.563956	-0.786219
8h_vs_0h	hypothetical protein	N900_RS15500	0.990057	0.00433963	-0.0976878			24h_vs_8h	N900_RS01980	rapA	0.664508	0.177499	-0.205066			48h_vs_24h	N900_RS18220	speG	0.0164493	1.78385	-0.783799
8h_vs_0h	hypothetical protein	N900_RS11120	0.971053	0.012757	-0.0976497			24h_vs_8h	N900_RS08750	glutathione S-transferase family protein	0.357972	0.446151	-0.205038			48h_vs_24h	N900_RS18645	amino acid ABC transporter permease	0.00913505	2.03929	-0.782387
8h_vs_0h	tesB	N900_RS08905	0.547581	0.261551	-0.0975938			24h_vs_8h	N900_RS02340	hldE	1	0	-0.204864			48h_vs_24h	N900_RS06465	cytochrome ubiquinol oxidase subunit I	0.0584373	1.23331	-0.782355
8h_vs_0h	envZ	N900_RS00995	0.767786	0.11476	-0.0973365			24h_vs_8h	N900_RS13345	D-2-hydroxyacid dehydrogenase	0.749016	0.125509	-0.204583			48h_vs_24h	N900_RS10285	Fe(3+)-siderophore ABC transporter permease	0.0119024	1.92437	-0.781967
8h_vs_0h	DUF2607 domain-containing protein	N900_RS01760	0.967205	0.0144814	-0.0970158			24h_vs_8h	N900_RS13250	bifunctional 4-hydroxy-2-oxoglutarate aldolase/2-dehydro-3-deoxy-phosphogluconate aldolase	0.725707	0.139239	-0.204413			48h_vs_24h	N900_RS16290	EAL domain-containing protein	0.0437489	1.35903	-0.781902
8h_vs_0h	DotU family type IV/VI secretion system protein	N900_RS14555	0.927434	0.0327171	-0.0969154			24h_vs_8h	N900_RS08105	purT	0.57445	0.240748	-0.204403			48h_vs_24h	N900_RS08230	formimidoylglutamase	0.228474	0.641163	-0.780895
8h_vs_0h	DUF3265 domain-containing protein	N900_RS19945	0.745674	0.127451	-0.0967229			24h_vs_8h	N900_RS06045	EAL domain-containing protein	0.38308	0.416711	-0.204361			48h_vs_24h	N900_RS02700	thrB	0.10375	0.984012	-0.780334
8h_vs_0h	hslR	N900_RS00885	0.791488	0.101556	-0.0960893			24h_vs_8h	N900_RS03430	molecular chaperone	0.73518	0.133606	-0.204114			48h_vs_24h	N900_RS07380	hypothetical protein	0.603929	0.219014	-0.778541
8h_vs_0h	prepilin peptidase	N900_RS05085	0.985039	0.00654665	-0.096052			24h_vs_8h	N900_RS14435	DUF134 domain-containing protein	0.643448	0.191487	-0.204059			48h_vs_24h	N900_RS09985	acfC	0.0737877	1.13202	-0.7781
8h_vs_0h	serine acetyltransferase	N900_RS09585	0.824996	0.083548	-0.0960434			24h_vs_8h	N900_RS02680	DUF3293 domain-containing protein	0.591185	0.228277	-0.203923			48h_vs_24h	N900_RS04510	DTW domain-containing protein	0.0467678	1.33005	-0.776861
8h_vs_0h	trmJ	N900_RS10445	0.864202	0.0633848	-0.0960094			24h_vs_8h	N900_RS19400	general secretion pathway protein GspI	1	0	-0.203822			48h_vs_24h	N900_RS06740	formate dehydrogenase subunit alpha	0.00081523	3.08872	-0.77628
8h_vs_0h	PTS sugar transporter subunit IIB	N900_RS07860	0.802108	0.0957673	-0.0950632			24h_vs_8h	N900_RS19285	glyoxalase	0.534241	0.272263	-0.202844			48h_vs_24h	N900_RS15370	integron integrase	0.0318067	1.49748	-0.775021
8h_vs_0h	hypothetical protein	N900_RS19620	0.894203	0.0485637	-0.0949438			24h_vs_8h	N900_RS04260	DMT family transporter	0.54273	0.265416	-0.202684			48h_vs_24h	N900_RS06245	hypothetical protein	0.304772	0.516025	-0.774088
8h_vs_0h	phosphoglucomutase/phosphomannomutase family protein	N900_RS11585	0.844177	0.0735666	-0.0949131			24h_vs_8h	N900_RS01210	DUF805 domain-containing protein	0.748512	0.125801	-0.202305			48h_vs_24h	N900_RS13680	rarD	0.0186043	1.73039	-0.774038
8h_vs_0h	DUF3149 domain-containing protein	N900_RS03355	0.901416	0.0450747	-0.094786			24h_vs_8h	N900_RS09780	DUF3301 domain-containing protein	0.736444	0.13286	-0.20208			48h_vs_24h	N900_RS08600	hflD	0.645779	0.189916	-0.771386
8h_vs_0h	narQ	N900_RS16930	0.989267	0.0046863	-0.0946873			24h_vs_8h	N900_RS08715	ABC transporter ATP-binding protein	0.656613	0.18269	-0.201879			48h_vs_24h	N900_RS10775	Na/Pi cotransporter family protein	0.026412	1.5782	-0.770902
8h_vs_0h	nagK	N900_RS06645	0.648041	0.188397	-0.0945771			24h_vs_8h	N900_RS11645	sfsA	0.587044	0.231329	-0.201645			48h_vs_24h	N900_RS11730	BON domain-containing protein	0.128999	0.889412	-0.770474
8h_vs_0h	hypothetical protein	N900_RS05600	0.910036	0.0409414	-0.0945641			24h_vs_8h	N900_RS13650	ABC transporter ATP-binding protein	0.344077	0.463344	-0.20072			48h_vs_24h	N900_RS00995	envZ	0.00479164	2.31952	-0.769572
8h_vs_0h	phosphoenolpyruvate carboxylase	N900_RS01300	0.965855	0.0150879	-0.0944999			24h_vs_8h	N900_RS03060	sodium-dependent transporter	0.304107	0.516974	-0.200491			48h_vs_24h	N900_RS10540	ppk1	0.00799736	2.09705	-0.76888
8h_vs_0h	DUF882 domain-containing protein	N900_RS07920	0.870108	0.0604267	-0.094464			24h_vs_8h	N900_RS03960	Nif3-like dinuclear metal center hexameric protein	0.376705	0.423999	-0.199996			48h_vs_24h	N900_RS09555	hypothetical protein	0.0101761	1.99242	-0.768311
8h_vs_0h	phosphogluconate dehydratase	N900_RS13235	0.914352	0.0388865	-0.0943563			24h_vs_8h	N900_RS00565	yihI	0.438627	0.357904	-0.199944			48h_vs_24h	N900_RS14705	TRAP transporter permease	0.00884188	2.05346	-0.768056
8h_vs_0h	glycerophosphoryl diester phosphodiesterase	N900_RS06535	0.81568	0.0884802	-0.0933911			24h_vs_8h	N900_RS06790	rsmF	0.789377	0.102716	-0.199928			48h_vs_24h	N900_RS07225	DUF4123 domain-containing protein	0.0373947	1.42719	-0.76751
8h_vs_0h	iron-containing alcohol dehydrogenase	N900_RS17055	0.850999	0.0700711	-0.093336			24h_vs_8h	N900_RS16480	TonB-dependent hemoglobin/transferrin/lactoferrin family receptor	0.0987237	1.00558	-0.199758			48h_vs_24h	N900_RS02105	glycosyl transferase	0.0502478	1.29888	-0.767493
8h_vs_0h	hypothetical protein	N900_RS05410	0.750966	0.124379	-0.0931896			24h_vs_8h	N900_RS15930	hypothetical protein	0.61846	0.208688	-0.199341			48h_vs_24h	N900_RS19510	DUF3265 domain-containing protein	0.328293	0.483738	-0.767286
8h_vs_0h	hypothetical protein	N900_RS19750	0.763745	0.117052	-0.0930992			24h_vs_8h	N900_RS13265	peptidase	0.676807	0.169535	-0.199166			48h_vs_24h	N900_RS14480	rhodanese-like domain-containing protein	0.253643	0.595777	-0.76713
8h_vs_0h	hybrid sensor histidine kinase/response regulator	N900_RS13170	0.980388	0.00860195	-0.0922877			24h_vs_8h	N900_RS06345	UDP-glucose--hexose-1-phosphate uridylyltransferase	0.607932	0.216145	-0.198718			48h_vs_24h	N900_RS14960	hypothetical protein	0.0544355	1.26412	-0.767088
8h_vs_0h	nucleotidyl transferase AbiEii/AbiGii toxin family protein	N900_RS11080	0.858418	0.066301	-0.0916936			24h_vs_8h	N900_RS02400	type II secretion system F family protein	0.824	0.0840729	-0.198582			48h_vs_24h	N900_RS05530	flagellar motor protein MotB	0.0276232	1.55873	-0.766521
8h_vs_0h	general secretion pathway protein GspB	N900_RS02305	0.819248	0.0865844	-0.0906375			24h_vs_8h	N900_RS07880	response regulator transcription factor	0.72947	0.136992	-0.19856			48h_vs_24h	N900_RS14435	DUF134 domain-containing protein	0.421343	0.375364	-0.766401
8h_vs_0h	pflB	N900_RS05040	0.830145	0.0808459	-0.0906246			24h_vs_8h	N900_RS06685	ABC transporter permease subunit	0.543701	0.26464	-0.198558			48h_vs_24h	N900_RS13710	23S rRNA (adenine(2030)-N(6))-methyltransferase RlmJ	0.0438521	1.35801	-0.766284
8h_vs_0h	YdcF family protein	N900_RS16570	0.76886	0.114153	-0.089972			24h_vs_8h	N900_RS09680	MetQ/NlpA family lipoprotein	0.880757	0.055144	-0.198542			48h_vs_24h	N900_RS16500	M48 family metallopeptidase	0.608085	0.216036	-0.766202
8h_vs_0h	methyl-accepting chemotaxis protein	N900_RS07285	0.947107	0.0236011	-0.0895571			24h_vs_8h	N900_RS06015	ABC transporter ATP-binding protein	0.62098	0.206922	-0.198458			48h_vs_24h	N900_RS14180	PhoX family phosphatase	0.0471101	1.32689	-0.766043
8h_vs_0h	methyl-accepting chemotaxis protein	N900_RS18775	0.756421	0.121236	-0.0892842			24h_vs_8h	N900_RS12630	uvrA	0.284612	0.545746	-0.198192			48h_vs_24h	N900_RS07775	queD	0.061749	1.20937	-0.765913
8h_vs_0h	sucA	N900_RS03990	0.663014	0.178477	-0.0890759			24h_vs_8h	N900_RS10775	Na/Pi cotransporter family protein	0.463115	0.334311	-0.198083			48h_vs_24h	N900_RS06285	hypothetical protein	0.228719	0.640698	-0.7659
8h_vs_0h	yccS	N900_RS17130	0.96669	0.014713	-0.0888638			24h_vs_8h	N900_RS00230	LysM peptidoglycan-binding domain-containing protein	0.336696	0.472762	-0.197952			48h_vs_24h	N900_RS07960	MFS transporter	0.0647974	1.18844	-0.765698
8h_vs_0h	helicase	N900_RS05540	0.670954	0.173307	-0.088537			24h_vs_8h	N900_RS16365	hypothetical protein	0.968409	0.0139412	-0.197856			48h_vs_24h	N900_RS04560	benzoate/H(+) symporter BenE family transporter	0.227808	0.642432	-0.765179
8h_vs_0h	molecular chaperone	N900_RS06730	0.863085	0.0639462	-0.088528			24h_vs_8h	N900_RS10085	peptidase M66	0.0537609	1.26953	-0.197763			48h_vs_24h	N900_RS03385	gltX	0.714659	0.145901	-0.764855
8h_vs_0h	ulaR	N900_RS15170	0.87043	0.060266	-0.088397			24h_vs_8h	N900_RS17575	MaoC family dehydratase	0.710238	0.148596	-0.197456			48h_vs_24h	N900_RS16915	nuclear transport factor 2 family protein	0.186453	0.729431	-0.763907
8h_vs_0h	LacI family DNA-binding transcriptional regulator	N900_RS16920	0.98334	0.00729642	-0.0883595			24h_vs_8h	N900_RS11195	hypothetical protein	0.70834	0.149758	-0.19738			48h_vs_24h	N900_RS05170	ybgC	0.248937	0.60391	-0.761249
8h_vs_0h	GGDEF domain-containing protein	N900_RS08885	0.993608	0.00278471	-0.0882909			24h_vs_8h	N900_RS00425	DMT family transporter	0.350899	0.454818	-0.197032			48h_vs_24h	N900_RS10075	hypothetical protein	0.0205062	1.68811	-0.760881
8h_vs_0h	hypothetical protein	N900_RS18695	0.814233	0.0892513	-0.0880308			24h_vs_8h	N900_RS13515	hypothetical protein	0.529215	0.276368	-0.196962			48h_vs_24h	N900_RS06180	saccharopine dehydrogenase family protein	0.139497	0.855436	-0.760541
8h_vs_0h	hypothetical protein	N900_RS17195	0.884339	0.0533814	-0.0880182			24h_vs_8h	N900_RS03700	helix-turn-helix domain-containing protein	0.885663	0.0527316	-0.196194			48h_vs_24h	N900_RS18260	GGDEF domain-containing protein	0.111425	0.953016	-0.759627
8h_vs_0h	hypothetical protein	N900_RS15940	0.567514	0.246023	-0.0879943			24h_vs_8h	N900_RS07995	2Fe-2S iron-sulfur cluster binding domain-containing protein	0.876882	0.0570591	-0.195591			48h_vs_24h	N900_RS11185	DUF1819 family protein	0.0726295	1.13889	-0.759591
8h_vs_0h	torR	N900_RS05720	0.880888	0.0550793	-0.08781			24h_vs_8h	N900_RS12700	assimilatory sulfite reductase (NADPH) flavoprotein subunit	0.27729	0.557065	-0.195244			48h_vs_24h	N900_RS06095	hypothetical protein	0.174373	0.758522	-0.759237
8h_vs_0h	sppA	N900_RS04445	0.876552	0.0572222	-0.0877641			24h_vs_8h	N900_RS02850	GNAT family N-acetyltransferase	0.458918	0.338265	-0.195182			48h_vs_24h	N900_RS11205	hypothetical protein	0.411398	0.385738	-0.758489
8h_vs_0h	GntR family transcriptional regulator	N900_RS07600	0.935602	0.0289087	-0.0877264			24h_vs_8h	N900_RS05320	DUF2787 domain-containing protein	0.670241	0.173769	-0.194595			48h_vs_24h	N900_RS03150	pgpA	1	0	-0.757104
8h_vs_0h	lpoB	N900_RS04910	0.280211	0.552514	-0.0873338			24h_vs_8h	N900_RS12285	DUF4426 domain-containing protein	0.760769	0.118747	-0.194412			48h_vs_24h	N900_RS12630	uvrA	0.0015473	2.81043	-0.757014
8h_vs_0h	hypothetical protein	N900_RS16405	0.960551	0.0174796	-0.0870213			24h_vs_8h	N900_RS06305	chemotaxis protein CheV	0.736045	0.133096	-0.194314			48h_vs_24h	N900_RS08015	glycine cleavage system protein R	0.601257	0.22094	-0.756489
8h_vs_0h	MarR family transcriptional regulator	N900_RS18255	0.655736	0.183271	-0.0865936			24h_vs_8h	N900_RS16635	elbB	0.759032	0.11974	-0.194226			48h_vs_24h	N900_RS14410	MFS transporter	0.00238049	2.62333	-0.756447
8h_vs_0h	integron integrase	N900_RS15370	0.717757	0.144023	-0.086471			24h_vs_8h	N900_RS14310	S9 family peptidase	0.477918	0.320646	-0.193956			48h_vs_24h	N900_RS17795	aldo/keto reductase family oxidoreductase	0.195424	0.709021	-0.755807
8h_vs_0h	hypothetical protein	N900_RS10925	0.737704	0.132118	-0.0864468			24h_vs_8h	N900_RS06375	alsS	0.393207	0.405379	-0.193884			48h_vs_24h	N900_RS04925	NAD(P)/FAD-dependent oxidoreductase	0.130007	0.886032	-0.755631
8h_vs_0h	GGDEF domain-containing protein	N900_RS07450	0.843079	0.0741317	-0.0861549			24h_vs_8h	N900_RS07540	maiA	0.554635	0.255993	-0.193883			48h_vs_24h	N900_RS15085	iron(III) ABC transporter permease	0.0341211	1.46698	-0.75524
8h_vs_0h	PilZ domain-containing protein	N900_RS10675	0.880118	0.055459	-0.0859179			24h_vs_8h	N900_RS08480	lysine exporter LysO family protein	0.488587	0.311058	-0.193204			48h_vs_24h	N900_RS06755	hypothetical protein	0.24248	0.615323	-0.754677
8h_vs_0h	Lrp/AsnC family transcriptional regulator	N900_RS18770	0.996305	0.00160748	-0.0858103			24h_vs_8h	N900_RS03340	GGDEF domain-containing protein	0.573348	0.241582	-0.192645			48h_vs_24h	N900_RS03630	wrbA	0.0345374	1.46171	-0.754544
8h_vs_0h	hypothetical protein	N900_RS15065	0.79626	0.0989449	-0.0857134			24h_vs_8h	N900_RS06940	hypothetical protein	0.832801	0.0794587	-0.192273			48h_vs_24h	N900_RS10635	raiA	0.0935749	1.02884	-0.753983
8h_vs_0h	ABC transporter ATP-binding protein	N900_RS16535	0.525041	0.279807	-0.0855076			24h_vs_8h	N900_RS02410	pilin	0.724049	0.140232	-0.192085			48h_vs_24h	N900_RS12480	rraB	0.0818342	1.08707	-0.753717
8h_vs_0h	NAD(P)H-binding protein	N900_RS05825	0.866401	0.0622808	-0.0854954			24h_vs_8h	N900_RS04835	tRNA isopentenyl-2-thiomethyl-A-37 hydroxylase MiaE	0.410934	0.386228	-0.191798			48h_vs_24h	N900_RS06375	alsS	0.0078358	2.10592	-0.753086
8h_vs_0h	ABC transporter permease	N900_RS01745	0.521124	0.283059	-0.085406			24h_vs_8h	N900_RS09590	hypothetical protein	0.519649	0.28429	-0.191765			48h_vs_24h	N900_RS14690	sigma-54-dependent Fis family transcriptional regulator	0.172687	0.76274	-0.750695
8h_vs_0h	plsY	N900_RS12030	0.73057	0.136338	-0.085169			24h_vs_8h	N900_RS15280	hypothetical protein	0.670604	0.173534	-0.191712			48h_vs_24h	N900_RS14065	methyl-accepting chemotaxis protein	0.00524618	2.28016	-0.749142
8h_vs_0h	traL	N900_RS11115	0.797556	0.0982386	-0.0850932			24h_vs_8h	N900_RS16520	glutathione S-transferase	0.900069	0.0457243	-0.191663			48h_vs_24h	N900_RS11605	ammonium transporter	0.0197988	1.70336	-0.748921
8h_vs_0h	L-cystine transporter	N900_RS08075	0.505355	0.296403	-0.0849786			24h_vs_8h	N900_RS18745	3,4-dihydroxy-2-butanone-4-phosphate synthase	0.632778	0.198748	-0.191295			48h_vs_24h	N900_RS16715	AbrB family transcriptional regulator	0.123428	0.908586	-0.747852
8h_vs_0h	YjiH family protein	N900_RS14370	0.810524	0.0912342	-0.0846787			24h_vs_8h	N900_RS07150	DUF2987 domain-containing protein	0.527937	0.277418	-0.190647			48h_vs_24h	N900_RS15215	DUF3404 domain-containing protein	0.00532047	2.27405	-0.747322
8h_vs_0h	EAL domain-containing protein	N900_RS00815	0.818684	0.0868837	-0.0846094			24h_vs_8h	N900_RS10090	aldehyde dehydrogenase	0.222302	0.653057	-0.190338			48h_vs_24h	N900_RS06830	pepN	0.00135703	2.86741	-0.74723
8h_vs_0h	thiH	N900_RS00350	0.875762	0.0576141	-0.0846072			24h_vs_8h	N900_RS06390	DUF417 family protein	0.764772	0.116468	-0.190112			48h_vs_24h	N900_RS16260	nifJ	0.00126003	2.89962	-0.746833
8h_vs_0h	helix-turn-helix transcriptional regulator	N900_RS05235	0.891667	0.0497974	-0.0846054			24h_vs_8h	N900_RS09715	xni	0.361965	0.441334	-0.190079			48h_vs_24h	N900_RS09290	htpG	0.0131485	1.88112	-0.746482
8h_vs_0h	dicarboxylate/amino acid:cation symporter	N900_RS14425	0.73466	0.133914	-0.0844509			24h_vs_8h	N900_RS12295	hemW	0.621875	0.206297	-0.190036			48h_vs_24h	N900_RS09815	tsaA	0.0338412	1.47055	-0.74513
8h_vs_0h	TIGR04219 family outer membrane beta-barrel protein	N900_RS12715	0.894236	0.0485476	-0.0844269			24h_vs_8h	N900_RS10115	type II toxin-antitoxin system HipA family toxin	0.234046	0.630699	-0.189963			48h_vs_24h	N900_RS13775	hypothetical protein	0.812014	0.0904367	-0.744922
8h_vs_0h	ABC transporter permease	N900_RS11550	0.861773	0.0646069	-0.0843117			24h_vs_8h	N900_RS18035	methyl-accepting chemotaxis protein	0.614872	0.211215	-0.189889			48h_vs_24h	N900_RS18035	methyl-accepting chemotaxis protein	0.00178831	2.74756	-0.74269
8h_vs_0h	ggt	N900_RS13685	0.91628	0.0379719	-0.0842226			24h_vs_8h	N900_RS09095	moaC	0.859683	0.0656616	-0.189782			48h_vs_24h	N900_RS00610	cyaY	0.920713	0.0358757	-0.742655
8h_vs_0h	sialidase	N900_RS05425	0.942952	0.0255105	-0.0839534			24h_vs_8h	N900_RS14460	hypothetical protein	0.279653	0.55338	-0.189754			48h_vs_24h	N900_RS15465	DUF1289 domain-containing protein	0.364614	0.438167	-0.741699
8h_vs_0h	hypothetical protein	N900_RS09515	0.757989	0.120337	-0.0837058			24h_vs_8h	N900_RS01375	type IV pilus secretin PilQ family protein	0.361619	0.441748	-0.189376			48h_vs_24h	N900_RS13505	hypothetical protein	0.00229784	2.63868	-0.741373
8h_vs_0h	non-ribosomal peptide synthetase	N900_RS03410	0.854883	0.0680935	-0.0835368			24h_vs_8h	N900_RS03610	ybaK	0.651238	0.18626	-0.189239			48h_vs_24h	N900_RS16480	TonB-dependent hemoglobin/transferrin/lactoferrin family receptor	0.0045396	2.34298	-0.741124
8h_vs_0h	efflux RND transporter periplasmic adaptor subunit	N900_RS06495	0.791734	0.101421	-0.0835274			24h_vs_8h	N900_RS13240	gluconokinase	0.693383	0.159027	-0.189205			48h_vs_24h	N900_RS09145	rsxB	1	0	-0.739182
8h_vs_0h	tsaA	N900_RS09815	0.656781	0.182579	-0.0835248			24h_vs_8h	N900_RS08985	fadJ	0.178184	0.74913	-0.189196			48h_vs_24h	N900_RS13640	fhuB	0.0369152	1.43279	-0.739058
8h_vs_0h	hypothetical protein	N900_RS09555	0.672084	0.172576	-0.0833403			24h_vs_8h	N900_RS03260	cytochrome c	0.434481	0.362029	-0.188906			48h_vs_24h	N900_RS15270	D-alanyl-D-alanine carboxypeptidase	0.109839	0.959245	-0.738786
8h_vs_0h	guanylate cyclase	N900_RS17140	0.868492	0.0612344	-0.083273			24h_vs_8h	N900_RS15785	GNAT family N-acetyltransferase	0.57381	0.241232	-0.188897			48h_vs_24h	N900_RS16665	moeB	0.0625044	1.20409	-0.738745
8h_vs_0h	ABC transporter permease	N900_RS17775	0.910576	0.040684	-0.0830824			24h_vs_8h	N900_RS01675	DUF2780 domain-containing protein	0.757159	0.120813	-0.188293			48h_vs_24h	N900_RS09265	asparagine synthase B	0.0143853	1.84208	-0.73845
8h_vs_0h	transporter substrate-binding domain-containing protein	N900_RS06335	0.752566	0.123456	-0.0828872			24h_vs_8h	N900_RS16305	YceI family protein	0.923538	0.0345453	-0.187942			48h_vs_24h	N900_RS06590	hypothetical protein	0.122845	0.910642	-0.737697
8h_vs_0h	Si-specific NAD(P)(+) transhydrogenase	N900_RS00745	0.822997	0.0846015	-0.0826816			24h_vs_8h	N900_RS11380	nlpI	0.415818	0.381096	-0.187681			48h_vs_24h	N900_RS13560	rpmG	1	0	-0.737206
8h_vs_0h	glutathione S-transferase	N900_RS16520	0.938994	0.0273371	-0.082629			24h_vs_8h	N900_RS05465	N-acetylneuraminate lyase	0.361133	0.442333	-0.187457			48h_vs_24h	N900_RS11815	signal recognition particle protein	0.648226	0.188273	-0.736895
8h_vs_0h	nucleotidyltransferase family protein	N900_RS15770	0.868996	0.0609824	-0.0825112			24h_vs_8h	N900_RS17410	galE	0.242495	0.615298	-0.187372			48h_vs_24h	N900_RS05750	Lrp/AsnC family transcriptional regulator	0.400944	0.396916	-0.735978
8h_vs_0h	hypothetical protein	N900_RS08840	0.914514	0.0388095	-0.0824395			24h_vs_8h	N900_RS15645	hypothetical protein	0.515669	0.287629	-0.186986			48h_vs_24h	N900_RS02790	PilZ domain-containing protein	0.00993766	2.00272	-0.735615
8h_vs_0h	nusB	N900_RS03140	0.888998	0.0510994	-0.082096			24h_vs_8h	N900_RS10355	alanyl-tRNA editing protein	0.418043	0.378779	-0.18665			48h_vs_24h	N900_RS14440	triacylglycerol lipase	0.12024	0.919952	-0.735281
8h_vs_0h	DNA-binding protein HU-beta	N900_RS04790	0.65479	0.183898	-0.0819958			24h_vs_8h	N900_RS06820	carboxy terminal-processing peptidase	0.368943	0.43304	-0.186209			48h_vs_24h	N900_RS01305	argE	0.0544737	1.26381	-0.735168
8h_vs_0h	GGDEF domain-containing protein	N900_RS06360	0.812728	0.090055	-0.081712			24h_vs_8h	N900_RS08320	GGDEF domain-containing protein	0.560859	0.251146	-0.186208			48h_vs_24h	N900_RS18305	diguanylate cyclase	0.00122192	2.91296	-0.733928
8h_vs_0h	hypothetical protein	N900_RS17785	0.913557	0.0392645	-0.0815522			24h_vs_8h	N900_RS07055	toxin-activating lysine-acyltransferase	0.602002	0.220402	-0.185525			48h_vs_24h	N900_RS01490	kefB	0.0200078	1.6988	-0.73363
8h_vs_0h	adenosine deaminase	N900_RS00810	0.770449	0.113256	-0.0814792			24h_vs_8h	N900_RS08875	ArsJ-associated glyceraldehyde-3-phosphate dehydrogenase	0.534192	0.272303	-0.185359			48h_vs_24h	N900_RS02745	TatD family deoxyribonuclease	0.0586848	1.23147	-0.731393
8h_vs_0h	DUF386 domain-containing protein	N900_RS06530	0.879022	0.0560001	-0.0814048			24h_vs_8h	N900_RS11985	protein-L-isoaspartate(D-aspartate) O-methyltransferase	0.843264	0.0740366	-0.184792			48h_vs_24h	N900_RS18565	DUF3081 domain-containing protein	0.255493	0.59262	-0.730154
8h_vs_0h	speF	N900_RS18755	0.927632	0.0326243	-0.0809551			24h_vs_8h	N900_RS10125	class I SAM-dependent methyltransferase	0.776709	0.109742	-0.184788			48h_vs_24h	N900_RS11670	panB	1	0	-0.728988
8h_vs_0h	znuC	N900_RS04015	0.884432	0.0533358	-0.0809515			24h_vs_8h	N900_RS05775	hypothetical protein	0.421195	0.375517	-0.184715			48h_vs_24h	N900_RS15200	hypothetical protein	0.0509957	1.29247	-0.728871
8h_vs_0h	GNAT family N-acetyltransferase	N900_RS12125	0.627932	0.202088	-0.0805476			24h_vs_8h	N900_RS18230	SM-20	0.820492	0.0859254	-0.184632			48h_vs_24h	N900_RS04280	hypothetical protein	0.22562	0.646623	-0.728475
8h_vs_0h	ubiD	N900_RS13140	1	0	-0.0798024			24h_vs_8h	N900_RS07275	PAS domain S-box protein	0.628177	0.201918	-0.184593			48h_vs_24h	N900_RS18170	helix-turn-helix transcriptional regulator	0.0435066	1.36144	-0.728425
8h_vs_0h	purN	N900_RS03325	0.897305	0.0470598	-0.0797556			24h_vs_8h	N900_RS02260	GGDEF domain-containing protein	0.397899	0.400227	-0.184323			48h_vs_24h	N900_RS19160	hypothetical protein	0.0772925	1.11186	-0.728364
8h_vs_0h	torC	N900_RS05850	0.657004	0.182432	-0.079285			24h_vs_8h	N900_RS09565	WecB/TagA/CpsF family glycosyltransferase	0.729093	0.137217	-0.184264			48h_vs_24h	N900_RS14525	tssE	0.287215	0.541793	-0.727333
8h_vs_0h	DUF1349 domain-containing protein	N900_RS15615	0.601465	0.22079	-0.0792081			24h_vs_8h	N900_RS13525	3-deoxy-D-manno-octulosonic acid kinase	0.631304	0.199761	-0.184104			48h_vs_24h	N900_RS11550	ABC transporter permease	0.0382985	1.41682	-0.727255
8h_vs_0h	alkylphosphonate utilization protein	N900_RS16345	0.988581	0.00498758	-0.0791447			24h_vs_8h	N900_RS12015	undecaprenyl-diphosphate phosphatase	0.3928	0.405828	-0.184027			48h_vs_24h	N900_RS15610	hypothetical protein	0.108634	0.964035	-0.726947
8h_vs_0h	cold-shock protein	N900_RS14800	0.438659	0.357873	-0.0787048			24h_vs_8h	N900_RS00840	hypothetical protein	0.643669	0.191337	-0.183593			48h_vs_24h	N900_RS11350	SCP2 domain-containing protein	0.1022	0.990547	-0.726481
8h_vs_0h	methyl-accepting chemotaxis protein	N900_RS16880	0.77353	0.111523	-0.0786577			24h_vs_8h	N900_RS15220	cupin domain-containing protein	0.593648	0.226471	-0.183422			48h_vs_24h	N900_RS08730	DNA-binding protein VF530	0.409896	0.387326	-0.726414
8h_vs_0h	MarR family transcriptional regulator	N900_RS07875	0.836929	0.0773114	-0.0785585			24h_vs_8h	N900_RS16850	aminoimidazole riboside kinase	0.706668	0.150785	-0.183269			48h_vs_24h	N900_RS14570	tagO	0.647792	0.188565	-0.725849
8h_vs_0h	recombinase family protein	N900_RS17515	0.957717	0.018763	-0.0784516			24h_vs_8h	N900_RS17760	sensor histidine kinase	0.209395	0.679033	-0.18323			48h_vs_24h	N900_RS00990	ompR	0.16415	0.784759	-0.725668
8h_vs_0h	oxidoreductase	N900_RS14725	0.857377	0.0668281	-0.0783928			24h_vs_8h	N900_RS01295	PadR family transcriptional regulator	0.41314	0.383903	-0.182869			48h_vs_24h	N900_RS02620	btuF	0.182679	0.738312	-0.725573
8h_vs_0h	gloA	N900_RS09175	0.762265	0.117894	-0.0783221			24h_vs_8h	N900_RS15615	DUF1349 domain-containing protein	0.315783	0.500612	-0.182811			48h_vs_24h	N900_RS08735	DUF412 domain-containing protein	0.109783	0.959466	-0.725094
8h_vs_0h	PilN domain-containing protein	N900_RS01360	0.590422	0.228838	-0.0775763			24h_vs_8h	N900_RS09915	dnaK	0.938222	0.0276943	-0.182665			48h_vs_24h	N900_RS16925	response regulator	0.445667	0.35099	-0.723659
8h_vs_0h	transporter substrate-binding domain-containing protein	N900_RS06665	0.568402	0.245344	-0.0775545			24h_vs_8h	N900_RS10930	helix-turn-helix transcriptional regulator	0.736304	0.132943	-0.182647			48h_vs_24h	N900_RS04020	znuA	0.00083522	3.0782	-0.723596
8h_vs_0h	ribonuclease T	N900_RS09195	0.734064	0.134266	-0.0775261			24h_vs_8h	N900_RS10240	hypothetical protein	0.830694	0.0805589	-0.182361			48h_vs_24h	N900_RS15715	hypothetical protein	0.197923	0.703505	-0.722818
8h_vs_0h	DUF3103 family protein	N900_RS06080	0.54693	0.262068	-0.0775009			24h_vs_8h	N900_RS13720	site-specific integrase	0.372546	0.42882	-0.182292			48h_vs_24h	N900_RS11610	glnK	0.892188	0.0495437	-0.722575
8h_vs_0h	hypothetical protein	N900_RS04900	0.978775	0.00931735	-0.0771802			24h_vs_8h	N900_RS15980	type II toxin-antitoxin system RelE/ParE family toxin	0.683625	0.165182	-0.182292			48h_vs_24h	N900_RS17040	sensor domain-containing diguanylate cyclase	0.00575306	2.2401	-0.722407
8h_vs_0h	DUF4160 domain-containing protein	N900_RS16125	0.999595	0.000176114	-0.076855			24h_vs_8h	N900_RS02250	hypothetical protein	0.560531	0.2514	-0.182263			48h_vs_24h	N900_RS14905	PAS domain-containing protein	0.365165	0.437511	-0.72079
8h_vs_0h	bifunctional diguanylate cyclase/phosphodiesterase	N900_RS04720	0.634642	0.197472	-0.0767681			24h_vs_8h	N900_RS06210	type I secretion C-terminal target domain-containing protein	0.129968	0.886163	-0.181968			48h_vs_24h	N900_RS00140	ilvE	0.0662206	1.17901	-0.720453
8h_vs_0h	LD-carboxypeptidase	N900_RS15840	0.814084	0.0893307	-0.0766095			24h_vs_8h	N900_RS15975	DUF1196 domain-containing protein	0.940019	0.0268633	-0.181924			48h_vs_24h	N900_RS04270	ribonuclease E	0.340657	0.467682	-0.718991
8h_vs_0h	vceB	N900_RS07250	0.541156	0.266678	-0.076511			24h_vs_8h	N900_RS02620	btuF	0.836932	0.0773098	-0.181765			48h_vs_24h	N900_RS15120	phosphoribosyl-AMP cyclohydrolase	0.156813	0.804618	-0.717451
8h_vs_0h	artM	N900_RS17330	0.879664	0.0556834	-0.0760697			24h_vs_8h	N900_RS10345	xseA	0.18939	0.722642	-0.181708			48h_vs_24h	N900_RS03405	siderophore-interacting protein	0.457601	0.339513	-0.716954
8h_vs_0h	acyltransferase	N900_RS00160	0.929072	0.0319506	-0.0759353			24h_vs_8h	N900_RS19370	HNH endonuclease	0.852094	0.0695126	-0.181247			48h_vs_24h	N900_RS18355	ABC transporter ATP-binding protein	0.0131299	1.88174	-0.716472
8h_vs_0h	cysZ	N900_RS09365	0.815926	0.0883494	-0.0759063			24h_vs_8h	N900_RS18125	AraC family transcriptional regulator	0.641106	0.19307	-0.180986			48h_vs_24h	N900_RS06520	LacI family DNA-binding transcriptional regulator	0.215825	0.665899	-0.715706
8h_vs_0h	L-2,4-diaminobutyric acid acetyltransferase	N900_RS17650	0.615764	0.210585	-0.0758484			24h_vs_8h	N900_RS08310	DUF3392 domain-containing protein	0.571004	0.243361	-0.180961			48h_vs_24h	N900_RS08285	hypothetical protein	0.410948	0.386213	-0.715529
8h_vs_0h	pntB	N900_RS16420	0.921271	0.0356128	-0.075729			24h_vs_8h	N900_RS07440	ABC transporter substrate-binding protein	0.313548	0.503695	-0.18078			48h_vs_24h	N900_RS00210	trkA	1	0	-0.71528
8h_vs_0h	GGDEF domain-containing protein	N900_RS14795	0.968008	0.014121	-0.0753829			24h_vs_8h	N900_RS16550	ABC transporter substrate-binding protein	0.711626	0.147748	-0.180726			48h_vs_24h	N900_RS10940	helix-turn-helix transcriptional regulator	0.23347	0.631769	-0.714662
8h_vs_0h	methyl-accepting chemotaxis protein	N900_RS03655	0.873825	0.0585757	-0.0753397			24h_vs_8h	N900_RS18625	aroG	0.462287	0.335088	-0.180575			48h_vs_24h	N900_RS08360	PHP domain-containing protein	0.0390092	1.40883	-0.714227
8h_vs_0h	DeoR/GlpR transcriptional regulator	N900_RS12140	0.86225	0.0643669	-0.0753262			24h_vs_8h	N900_RS18725	methyl-accepting chemotaxis protein	0.488378	0.311244	-0.180321			48h_vs_24h	N900_RS15165	PTS ascorbate-specific subunit IIBC	0.0401712	1.39609	-0.713615
8h_vs_0h	hypothetical protein	N900_RS15610	0.981872	0.00794502	-0.0749748			24h_vs_8h	N900_RS07460	queE	0.834844	0.0783948	-0.180274			48h_vs_24h	N900_RS01815	thiamine ABC transporter substrate binding subunit	0.215423	0.666707	-0.713328
8h_vs_0h	hypothetical protein	N900_RS13725	0.965678	0.0151675	-0.0749615			24h_vs_8h	N900_RS06490	TolC family protein	0.501716	0.299542	-0.180214			48h_vs_24h	N900_RS04405	rlmA	0.0663492	1.17816	-0.71321
8h_vs_0h	moaD	N900_RS09090	1	0	-0.0749297			24h_vs_8h	N900_RS18685	Gfo/Idh/MocA family oxidoreductase	0.66486	0.17727	-0.179919			48h_vs_24h	N900_RS15660	LysE family translocator	0.00749667	2.12513	-0.712715
8h_vs_0h	LysE family translocator	N900_RS15660	0.912645	0.0396979	-0.074673			24h_vs_8h	N900_RS06310	hypothetical protein	0.670648	0.173505	-0.179807			48h_vs_24h	N900_RS15070	class II glutamine amidotransferase	0.0433882	1.36263	-0.709307
8h_vs_0h	traV	N900_RS11095	0.616747	0.209893	-0.0746544			24h_vs_8h	N900_RS16895	L-serine ammonia-lyase	0.609726	0.214865	-0.179406			48h_vs_24h	N900_RS18660	M23 family metallopeptidase	0.0830655	1.08058	-0.708983
8h_vs_0h	csrD	N900_RS12610	0.757971	0.120347	-0.0746338			24h_vs_8h	N900_RS09995	tcpJ	0.405544	0.391962	-0.179263			48h_vs_24h	N900_RS16190	ATP-dependent zinc protease	0.114892	0.93971	-0.70893
8h_vs_0h	hypothetical protein	N900_RS13520	0.832543	0.0795933	-0.0743343			24h_vs_8h	N900_RS03375	DUF411 domain-containing protein	0.705651	0.15141	-0.178709			48h_vs_24h	N900_RS10990	AAA domain-containing protein	0.167885	0.774989	-0.707002
8h_vs_0h	TDT family transporter	N900_RS02875	0.738469	0.131668	-0.0742524			24h_vs_8h	N900_RS15030	GGDEF domain-containing protein	0.439963	0.356584	-0.178232			48h_vs_24h	N900_RS05935	efflux RND transporter periplasmic adaptor subunit	0.0940233	1.02676	-0.706985
8h_vs_0h	GGDEF domain-containing protein	N900_RS08150	0.842364	0.0745	-0.0737406			24h_vs_8h	N900_RS18045	hutX	0.688748	0.161939	-0.178207			48h_vs_24h	N900_RS00615	lipoprotein	0.397124	0.401074	-0.706921
8h_vs_0h	hypothetical protein	N900_RS11125	0.971462	0.0125744	-0.0736487			24h_vs_8h	N900_RS06970	helix-turn-helix transcriptional regulator	0.691967	0.159915	-0.177891			48h_vs_24h	N900_RS09095	moaC	0.0617695	1.20923	-0.706912
8h_vs_0h	hisF	N900_RS08545	0.673032	0.171964	-0.0734526			24h_vs_8h	N900_RS02840	zinc transporter ZntB	0.633917	0.197967	-0.177803			48h_vs_24h	N900_RS01500	peptidylprolyl isomerase	0.0542374	1.2657	-0.70601
8h_vs_0h	PTS sucrose transporter subunit IIBC	N900_RS16835	0.507078	0.294926	-0.0734356			24h_vs_8h	N900_RS16420	pntB	0.434227	0.362283	-0.177567			48h_vs_24h	N900_RS16395	Solitary outer membrane autotransporter beta-barrel domain	0.031952	1.4955	-0.705913
8h_vs_0h	paraquat-inducible protein A	N900_RS06800	0.977635	0.00982309	-0.0733576			24h_vs_8h	N900_RS01895	calcium/sodium antiporter	0.682538	0.165873	-0.177374			48h_vs_24h	N900_RS12250	helix-turn-helix transcriptional regulator	0.08974	1.04701	-0.70587
8h_vs_0h	pyrC	N900_RS18120	0.895172	0.0480936	-0.0730105			24h_vs_8h	N900_RS01680	peptidylprolyl isomerase	0.821302	0.0854973	-0.176745			48h_vs_24h	N900_RS04580	MFS transporter	0.015543	1.80847	-0.70517
8h_vs_0h	hypothetical protein	N900_RS19365	0.85004	0.0705608	-0.073005			24h_vs_8h	N900_RS15850	hypothetical protein	0.554634	0.255994	-0.176373			48h_vs_24h	N900_RS14870	norR	0.0940922	1.02645	-0.704936
8h_vs_0h	ABC transporter permease	N900_RS05985	0.902522	0.0445423	-0.0729854			24h_vs_8h	N900_RS07335	multidrug efflux SMR transporter	0.792293	0.101114	-0.17629			48h_vs_24h	N900_RS04515	deoxyguanosinetriphosphate triphosphohydrolase family protein	0.139684	0.854854	-0.704882
8h_vs_0h	MotA/TolQ/ExbB proton channel family protein	N900_RS18060	0.897858	0.0467922	-0.0728246			24h_vs_8h	N900_RS06340	MFS transporter	0.300472	0.522196	-0.175572			48h_vs_24h	N900_RS16195	fruA	0.0306029	1.51424	-0.703709
8h_vs_0h	tRNA cytosine(34) acetyltransferase TmcA	N900_RS18975	0.601365	0.220862	-0.072666			24h_vs_8h	N900_RS00680	HDOD domain-containing protein	0.708347	0.149754	-0.17556			48h_vs_24h	N900_RS09085	moaE	0.740311	0.130586	-0.703699
8h_vs_0h	acetyltransferase	N900_RS20070	0.89828	0.0465883	-0.0726212			24h_vs_8h	N900_RS15955	VOC family protein	0.431392	0.365128	-0.175357			48h_vs_24h	N900_RS11455	rlmE	0.219346	0.658869	-0.702879
8h_vs_0h	DUF412 domain-containing protein	N900_RS08735	0.830677	0.0805678	-0.0725411			24h_vs_8h	N900_RS07435	diguanylate cyclase	0.587355	0.231099	-0.175187			48h_vs_24h	N900_RS09830	DUF533 domain-containing protein	0.12404	0.906438	-0.702182
8h_vs_0h	methyl-accepting chemotaxis protein	N900_RS08020	0.670646	0.173507	-0.0722662			24h_vs_8h	N900_RS04045	HIT domain-containing protein	0.74217	0.129497	-0.175131			48h_vs_24h	N900_RS04290	septum formation inhibitor Maf	0.27579	0.559421	-0.702159
8h_vs_0h	sigma-54-dependent Fis family transcriptional regulator	N900_RS05270	0.662218	0.178999	-0.0720483			24h_vs_8h	N900_RS14535	tssG	0.488659	0.310994	-0.174879			48h_vs_24h	N900_RS02885	recB	0.628728	0.201537	-0.701958
8h_vs_0h	hypothetical protein	N900_RS00390	0.744993	0.127848	-0.0720257			24h_vs_8h	N900_RS10010	tcpE	0.254811	0.593783	-0.173927			48h_vs_24h	N900_RS11190	WYL domain-containing protein	0.0137267	1.86243	-0.701848
8h_vs_0h	SDR family oxidoreductase	N900_RS06370	0.692342	0.15968	-0.071657			24h_vs_8h	N900_RS16940	mycothiol reductase	0.70622	0.15106	-0.17387			48h_vs_24h	N900_RS00560	class I SAM-dependent methyltransferase	0.0120928	1.91747	-0.701457
8h_vs_0h	dncV	N900_RS13750	0.935289	0.0290543	-0.0714513			24h_vs_8h	N900_RS16900	sodium/solute symporter	0.436582	0.359934	-0.173818			48h_vs_24h	N900_RS11315	integrase family protein	0.100348	0.998493	-0.700637
8h_vs_0h	hypothetical protein	N900_RS04765	0.795842	0.0991729	-0.0713654			24h_vs_8h	N900_RS12275	YggT family protein	0.70669	0.150771	-0.173814			48h_vs_24h	N900_RS18285	alpha-ketoglutarate-dependent dioxygenase AlkB	0.440159	0.35639	-0.69992
8h_vs_0h	inner membrane protein YpjD	N900_RS11820	0.98945	0.00460613	-0.0707468			24h_vs_8h	N900_RS08465	hypothetical protein	0.486989	0.312481	-0.173793			48h_vs_24h	N900_RS06745	4Fe-4S dicluster domain-containing protein	0.193517	0.713281	-0.699495
8h_vs_0h	ompR	N900_RS00990	0.989224	0.00470553	-0.0707341			24h_vs_8h	N900_RS04975	DNA internalization-related competence protein ComEC/Rec2	0.134348	0.871769	-0.173771			48h_vs_24h	N900_RS06920	helix-turn-helix transcriptional regulator	0.186709	0.728834	-0.69904
8h_vs_0h	MFS transporter	N900_RS16980	0.869863	0.0605491	-0.0706264			24h_vs_8h	N900_RS07760	CoA pyrophosphatase	0.326464	0.486165	-0.173581			48h_vs_24h	N900_RS17425	allophanate hydrolase subunit 1	0.0605183	1.21811	-0.698416
8h_vs_0h	hypothetical protein	N900_RS16095	0.851063	0.0700384	-0.0705043			24h_vs_8h	N900_RS14080	malT	0.56792	0.245713	-0.173128			48h_vs_24h	N900_RS03900	Aspartate-semialdehyde dehydrogenase 2	0.112061	0.950547	-0.698094
8h_vs_0h	outer membrane protein assembly factor BamD	N900_RS10630	0.840979	0.0752147	-0.0703666			24h_vs_8h	N900_RS10375	hisS	0.94245	0.0257417	-0.17286			48h_vs_24h	N900_RS15015	emrD	0.00233297	2.63209	-0.697949
8h_vs_0h	purT	N900_RS08105	0.850561	0.0702947	-0.0702091			24h_vs_8h	N900_RS19325	hypothetical protein	0.559136	0.252482	-0.172812			48h_vs_24h	N900_RS11675	panC	0.613456	0.212217	-0.697011
8h_vs_0h	parC	N900_RS02375	1	0	-0.0700359			24h_vs_8h	N900_RS00325	thiC	0.425697	0.370899	-0.172797			48h_vs_24h	N900_RS09530	outer membrane beta-barrel protein	0.149385	0.825694	-0.696323
8h_vs_0h	ABC transporter permease	N900_RS06480	0.791386	0.101612	-0.0698612			24h_vs_8h	N900_RS17200	NirD/YgiW/YdeI family stress tolerance protein	0.562168	0.250134	-0.172703			48h_vs_24h	N900_RS19200	hypothetical protein	0.445688	0.350969	-0.695218
8h_vs_0h	hypothetical protein	N900_RS10820	0.837375	0.0770802	-0.0698045			24h_vs_8h	N900_RS07230	tssI	0.198943	0.701272	-0.1722			48h_vs_24h	N900_RS07755	pabB	0.0942781	1.02559	-0.694657
8h_vs_0h	RNA pseudouridine synthase	N900_RS01985	0.909634	0.0411332	-0.0695792			24h_vs_8h	N900_RS10460	secD	0.323202	0.490526	-0.172126			48h_vs_24h	N900_RS06055	collagenase	0.0022235	2.65296	-0.6943
8h_vs_0h	DTW domain-containing protein	N900_RS00650	0.728477	0.137584	-0.0694775			24h_vs_8h	N900_RS01720	cysD	0.695355	0.157793	-0.172096			48h_vs_24h	N900_RS17170	modA	0.470216	0.327703	-0.694213
8h_vs_0h	hypothetical protein	N900_RS04730	0.609525	0.215008	-0.0694391			24h_vs_8h	N900_RS12345	methyl-accepting chemotaxis protein	0.549673	0.259896	-0.171649			48h_vs_24h	N900_RS18575	sel1 repeat family protein	0.373157	0.428108	-0.69218
8h_vs_0h	heme biosynthesis operon protein HemX	N900_RS00585	0.518251	0.285459	-0.0691725			24h_vs_8h	N900_RS04405	rlmA	0.554359	0.256209	-0.171533			48h_vs_24h	N900_RS06870	DUF3466 family protein	0.881773	0.0546431	-0.691688
8h_vs_0h	hypothetical protein	N900_RS18515	0.856114	0.0674683	-0.0691492			24h_vs_8h	N900_RS05460	TRAP transporter large permease	0.364065	0.438821	-0.171482			48h_vs_24h	N900_RS07435	diguanylate cyclase	0.0747928	1.12614	-0.691479
8h_vs_0h	WYL domain-containing protein	N900_RS11190	0.7572	0.12079	-0.0691365			24h_vs_8h	N900_RS06980	DNA-binding protein	0.839536	0.0759606	-0.171068			48h_vs_24h	N900_RS18110	methyl-accepting chemotaxis protein	0.0132092	1.87912	-0.68984
8h_vs_0h	ccoP	N900_RS07110	0.886642	0.0522516	-0.0691268			24h_vs_8h	N900_RS00330	thiamine phosphate synthase	0.778635	0.108666	-0.170994			48h_vs_24h	N900_RS06525	RidA family protein	0.700679	0.154481	-0.689399
8h_vs_0h	manA	N900_RS05225	0.847625	0.0717964	-0.0688179			24h_vs_8h	N900_RS01150	malate dehydrogenase	0.524008	0.280662	-0.170836			48h_vs_24h	N900_RS09520	polysaccharide biosynthesis tyrosine autokinase	0.00124944	2.90329	-0.689387
8h_vs_0h	type IV pilus secretin PilQ family protein	N900_RS01375	0.817074	0.0877385	-0.0686856			24h_vs_8h	N900_RS02740	yaaA	0.48989	0.309902	-0.170778			48h_vs_24h	N900_RS11555	ABC transporter ATP-binding protein	0.0487357	1.31215	-0.689314
8h_vs_0h	helix-turn-helix transcriptional regulator	N900_RS15250	0.892207	0.0495342	-0.0684549			24h_vs_8h	N900_RS03900	Aspartate-semialdehyde dehydrogenase 2	0.493612	0.306615	-0.170701			48h_vs_24h	N900_RS13645	iron-siderophore ABC transporter substrate-binding protein	0.101112	0.995198	-0.6888
8h_vs_0h	succinylglutamate desuccinylase/aspartoacylase family protein	N900_RS03065	0.647323	0.188879	-0.0683574			24h_vs_8h	N900_RS14215	DUF368 domain-containing protein	0.491196	0.308745	-0.170586			48h_vs_24h	N900_RS18085	TetR/AcrR family transcriptional regulator	0.437845	0.35868	-0.687453
8h_vs_0h	deoC	N900_RS02760	0.939838	0.0269471	-0.068315			24h_vs_8h	N900_RS10845	tRNA1(Val) (adenine(37)-N6)-methyltransferase	0.58015	0.23646	-0.170119			48h_vs_24h	N900_RS15035	thermolabile hemolysin	0.0175756	1.75509	-0.686864
8h_vs_0h	hypothetical protein	N900_RS15950	0.748271	0.125941	-0.0682514			24h_vs_8h	N900_RS11840	insulinase family protein	0.615717	0.210619	-0.170104			48h_vs_24h	N900_RS11145	phosphohydrolase	0.0315049	1.50162	-0.685797
8h_vs_0h	ATP-binding protein	N900_RS18345	0.925383	0.0336783	-0.0682371			24h_vs_8h	N900_RS10235	response regulator	0.56227	0.250055	-0.169824			48h_vs_24h	N900_RS05295	NYN domain-containing protein	0.145958	0.835772	-0.685487
8h_vs_0h	histone deacetylase	N900_RS04205	0.965766	0.0151282	-0.0681262			24h_vs_8h	N900_RS08615	hypothetical protein	0.49787	0.302884	-0.169806			48h_vs_24h	N900_RS08400	dicarboxylate/amino acid:cation symporter	0.036208	1.4412	-0.685477
8h_vs_0h	RidA family protein	N900_RS06525	1	0	-0.0680772			24h_vs_8h	N900_RS13680	rarD	0.692284	0.159716	-0.169802			48h_vs_24h	N900_RS06730	molecular chaperone	0.165153	0.782113	-0.684665
8h_vs_0h	hypothetical protein	N900_RS18350	0.988255	0.0051311	-0.0680171			24h_vs_8h	N900_RS03035	DUF2884 family protein	0.858041	0.0664918	-0.169656			48h_vs_24h	N900_RS09705	GGDEF domain-containing protein	0.0177108	1.75176	-0.684203
8h_vs_0h	ABC transporter substrate-binding protein	N900_RS07440	0.70902	0.149341	-0.0677356			24h_vs_8h	N900_RS17615	magnesium transporter	0.420504	0.37623	-0.16957			48h_vs_24h	N900_RS18525	Na+/H+ antiporter NhaD	0.095909	1.01814	-0.68413
8h_vs_0h	DUF2061 domain-containing protein	N900_RS12470	0.993627	0.00277677	-0.0677191			24h_vs_8h	N900_RS03695	ArsC family reductase	0.833775	0.0789512	-0.169416			48h_vs_24h	N900_RS17695	drug/metabolite DMT transporter permease	0.101251	0.994601	-0.682809
8h_vs_0h	formate--tetrahydrofolate ligase	N900_RS16645	0.899771	0.0458681	-0.0676798			24h_vs_8h	N900_RS00105	TMEM165/GDT1 family protein	0.854919	0.068075	-0.168857			48h_vs_24h	N900_RS02810	HD-GYP domain-containing protein	0.03987	1.39935	-0.682345
8h_vs_0h	1-acyl-sn-glycerol-3-phosphate acyltransferase	N900_RS04705	0.530102	0.275641	-0.0676682			24h_vs_8h	N900_RS14340	phosphate ABC transporter substrate-binding protein	0.821062	0.0856239	-0.168791			48h_vs_24h	N900_RS02680	DUF3293 domain-containing protein	0.270565	0.567729	-0.682201
8h_vs_0h	VOC family protein	N900_RS15580	0.72081	0.142179	-0.067534			24h_vs_8h	N900_RS10015	tcpT	0.468557	0.329238	-0.168608			48h_vs_24h	N900_RS11030	IS21 family transposase	0.0145967	1.83574	-0.682187
8h_vs_0h	miaB	N900_RS09400	0.941138	0.0263469	-0.0672436			24h_vs_8h	N900_RS14595	tssI	0.156308	0.806018	-0.168355			48h_vs_24h	N900_RS16625	pyrimidine 5'-nucleotidase	0.047894	1.31972	-0.681071
8h_vs_0h	argH	N900_RS01325	0.963218	0.0162753	-0.0671535			24h_vs_8h	N900_RS18835	EAL domain-containing protein	0.494165	0.306128	-0.168349			48h_vs_24h	N900_RS04730	hypothetical protein	0.423663	0.372979	-0.681026
8h_vs_0h	DedA family protein	N900_RS16825	0.401454	0.396365	-0.0671361			24h_vs_8h	N900_RS11735	sspB	0.717238	0.144337	-0.168305			48h_vs_24h	N900_RS17640	L-ectoine synthase	0.376337	0.424424	-0.680786
8h_vs_0h	hypothetical protein	N900_RS14155	0.856604	0.0672201	-0.0670882			24h_vs_8h	N900_RS09345	hypothetical protein	0.47507	0.323242	-0.168225			48h_vs_24h	N900_RS01715	cobA	0.073062	1.13631	-0.680456
8h_vs_0h	site-specific integrase	N900_RS11220	0.575263	0.240133	-0.0666531			24h_vs_8h	N900_RS14320	hypothetical protein	0.276426	0.558422	-0.168093			48h_vs_24h	N900_RS11520	AI-2E family transporter	0.0414933	1.38202	-0.680302
8h_vs_0h	Hsp70 family protein	N900_RS07415	0.829388	0.0812421	-0.0662635			24h_vs_8h	N900_RS18975	tRNA cytosine(34) acetyltransferase TmcA	0.565095	0.247879	-0.167882			48h_vs_24h	N900_RS15210	response regulator transcription factor	0.126382	0.898314	-0.680265
8h_vs_0h	hypothetical protein	N900_RS15330	0.845547	0.0728624	-0.0662485			24h_vs_8h	N900_RS02870	LysR family transcriptional regulator	0.802325	0.0956497	-0.16769			48h_vs_24h	N900_RS10910	thioredoxin family protein	0.255725	0.592227	-0.679678
8h_vs_0h	CinA family nicotinamide mononucleotide deamidase-related protein	N900_RS08005	0.991485	0.00371364	-0.0652876			24h_vs_8h	N900_RS07430	hypothetical protein	0.793553	0.100424	-0.167602			48h_vs_24h	N900_RS12070	tyrosine-type recombinase/integrase	0.0270061	1.56854	-0.679304
8h_vs_0h	Na/Pi cotransporter family protein	N900_RS10775	0.963017	0.0163661	-0.0651389			24h_vs_8h	N900_RS06485	ABC transporter permease	0.584041	0.233556	-0.167471			48h_vs_24h	N900_RS06175	aminotransferase class III-fold pyridoxal phosphate-dependent enzyme	0.00871989	2.05949	-0.678787
8h_vs_0h	NADH oxidase	N900_RS16790	0.768198	0.114527	-0.0648596			24h_vs_8h	N900_RS06405	superoxide dismutase family protein	0.68711	0.162974	-0.167436			48h_vs_24h	N900_RS08545	hisF	0.329686	0.481899	-0.6786
8h_vs_0h	zinc transporter ZntB	N900_RS02840	0.984222	0.00690674	-0.0645467			24h_vs_8h	N900_RS11965	cysM	0.52355	0.281042	-0.167285			48h_vs_24h	N900_RS05430	nagA	0.00971373	2.01261	-0.67849
8h_vs_0h	SgrR family transcriptional regulator	N900_RS06065	0.824722	0.0836923	-0.0645342			24h_vs_8h	N900_RS19305	hypothetical protein	0.857116	0.0669606	-0.167081			48h_vs_24h	N900_RS09965	accessory colonization factor AcfD	1.6e-05	4.79591	-0.677682
8h_vs_0h	tRNA glutamyl-Q(34) synthetase GluQRS	N900_RS11655	0.975893	0.010598	-0.0645135			24h_vs_8h	N900_RS05115	EAL domain-containing protein	0.399815	0.398141	-0.166674			48h_vs_24h	N900_RS15805	N-acetyltransferase	0.120577	0.918735	-0.677519
8h_vs_0h	hypothetical protein	N900_RS15600	0.74293	0.129052	-0.064008			24h_vs_8h	N900_RS08470	TfoX/Sxy family DNA transformation protein	0.732701	0.135073	-0.166503			48h_vs_24h	N900_RS16200	pfkB	0.0658089	1.18172	-0.677209
8h_vs_0h	GNAT family N-acetyltransferase	N900_RS00865	0.888584	0.0513017	-0.0639905			24h_vs_8h	N900_RS04825	lapB	1	0	-0.166483			48h_vs_24h	N900_RS03130	bifunctional 3,4-dihydroxy-2-butanone-4-phosphate synthase/GTP cyclohydrolase II	0.126896	0.896553	-0.676051
8h_vs_0h	glutamate-1-semialdehyde 2,1-aminomutase	N900_RS11510	1	0	-0.0637248			24h_vs_8h	N900_RS05435	N-acetylmannosamine kinase	0.51097	0.291605	-0.166108			48h_vs_24h	N900_RS06595	DNA ligase	0.165714	0.780642	-0.675888
8h_vs_0h	hypothetical protein	N900_RS18530	0.945399	0.024385	-0.0634836			24h_vs_8h	N900_RS11720	YraN family protein	0.740016	0.130759	-0.166071			48h_vs_24h	N900_RS05520	type I restriction endonuclease subunit R	0.00015104	3.8209	-0.675693
8h_vs_0h	fdhD	N900_RS06710	0.832777	0.0794715	-0.0634572			24h_vs_8h	N900_RS14195	sstT	0.417974	0.378851	-0.165907			48h_vs_24h	N900_RS10915	integron integrase	0.0287868	1.54081	-0.675606
8h_vs_0h	alpha/beta hydrolase	N900_RS16090	0.819253	0.0865817	-0.0633647			24h_vs_8h	N900_RS19735	hypothetical protein	0.848412	0.0713933	-0.165831			48h_vs_24h	N900_RS11920	aspartate kinase	0.515744	0.287565	-0.674966
8h_vs_0h	HlyD family type I secretion periplasmic adaptor subunit	N900_RS18825	0.896143	0.0476226	-0.0633609			24h_vs_8h	N900_RS07845	6-phospho-beta-glucosidase	0.451074	0.345752	-0.16574			48h_vs_24h	N900_RS18060	MotA/TolQ/ExbB proton channel family protein	0.364918	0.437805	-0.674914
8h_vs_0h	ABC transporter ATP-binding protein	N900_RS08760	0.834406	0.0786226	-0.0633158			24h_vs_8h	N900_RS18070	hemin ABC transporter substrate-binding protein	0.715825	0.145193	-0.165455			48h_vs_24h	N900_RS17845	hypothetical protein	0.931074	0.031016	-0.674486
8h_vs_0h	GGDEF domain-containing protein	N900_RS15030	0.641844	0.19257	-0.0631093			24h_vs_8h	N900_RS16755	nfsB	0.651339	0.186193	-0.165379			48h_vs_24h	N900_RS08070	msrB	0.0864316	1.06333	-0.673386
8h_vs_0h	hypothetical protein	N900_RS14455	0.950456	0.022068	-0.0630754			24h_vs_8h	N900_RS14115	hypothetical protein	0.209346	0.679136	-0.165124			48h_vs_24h	N900_RS06715	DUF3305 domain-containing protein	0.415611	0.381313	-0.673232
8h_vs_0h	TonB-dependent siderophore receptor	N900_RS13655	0.661236	0.179644	-0.0630531			24h_vs_8h	N900_RS14510	sel1 repeat family protein	0.814189	0.0892749	-0.164542			48h_vs_24h	N900_RS14795	GGDEF domain-containing protein	0.00188494	2.7247	-0.673219
8h_vs_0h	rluF	N900_RS03345	0.686756	0.163198	-0.0625912			24h_vs_8h	N900_RS03365	hypothetical protein	0.772461	0.112123	-0.163549			48h_vs_24h	N900_RS07085	histidine kinase	0.131952	0.879585	-0.672624
8h_vs_0h	hydroxymethylglutaryl-CoA reductase	N900_RS17155	0.584674	0.233086	-0.0625496			24h_vs_8h	N900_RS05480	YjhT family mutarotase	0.15024	0.823215	-0.163531			48h_vs_24h	N900_RS15110	acetate kinase	0.17061	0.767996	-0.672524
8h_vs_0h	conjugal transfer protein TraF	N900_RS17230	0.457382	0.339721	-0.0624017			24h_vs_8h	N900_RS17565	DUF3024 domain-containing protein	0.649665	0.18731	-0.162284			48h_vs_24h	N900_RS18735	LysR family transcriptional regulator	0.0570896	1.24344	-0.672318
8h_vs_0h	hypothetical protein	N900_RS02190	1	0	-0.0623971			24h_vs_8h	N900_RS16140	type II toxin-antitoxin system mRNA interferase toxin, RelE/StbE family	0.814964	0.0888614	-0.162257			48h_vs_24h	N900_RS15820	DUF645 family protein	0.631475	0.199644	-0.672245
8h_vs_0h	cysD	N900_RS01720	0.804251	0.0946082	-0.0621579			24h_vs_8h	N900_RS05605	hypothetical protein	0.418732	0.378064	-0.16217			48h_vs_24h	N900_RS08645	nuclear transport factor 2 family protein	0.157718	0.802118	-0.672228
8h_vs_0h	hypothetical protein	N900_RS15705	0.652087	0.185694	-0.0620419			24h_vs_8h	N900_RS19160	hypothetical protein	0.749319	0.125334	-0.161793			48h_vs_24h	N900_RS03030	dinB	0.0446331	1.35034	-0.670913
8h_vs_0h	CatB-related O-acetyltransferase	N900_RS15190	0.992988	0.00305591	-0.0610448			24h_vs_8h	N900_RS03400	TonB-dependent siderophore receptor	0.204397	0.689526	-0.161656			48h_vs_24h	N900_RS05930	pspC	0.409147	0.388121	-0.670803
8h_vs_0h	ribose-phosphate pyrophosphokinase	N900_RS03560	1	0	-0.0609291			24h_vs_8h	N900_RS12530	hypothetical protein	0.275031	0.560619	-0.161562			48h_vs_24h	N900_RS12060	rpoD	1	0	-0.670595
8h_vs_0h	ABC transporter ATP-binding protein	N900_RS17780	0.549522	0.260015	-0.0609015			24h_vs_8h	N900_RS10420	hscB	0.793648	0.100372	-0.160992			48h_vs_24h	N900_RS11945	sulfate/molybdate ABC transporter ATP-binding protein	0.260242	0.584623	-0.669696
8h_vs_0h	chemotaxis protein CheV	N900_RS04390	0.99266	0.00319935	-0.0608663			24h_vs_8h	N900_RS14345	pstC	0.59919	0.222436	-0.160566			48h_vs_24h	N900_RS15890	hypothetical protein	0.128538	0.89097	-0.668606
8h_vs_0h	TolC family protein	N900_RS06280	0.955761	0.0196506	-0.0602478			24h_vs_8h	N900_RS12255	PilT/PilU family type 4a pilus ATPase	0.636427	0.196252	-0.160556			48h_vs_24h	N900_RS20105	MutL protein	0.344159	0.46324	-0.668596
8h_vs_0h	yeiP	N900_RS08205	0.896138	0.0476253	-0.0601312			24h_vs_8h	N900_RS06370	SDR family oxidoreductase	0.869633	0.0606638	-0.160448			48h_vs_24h	N900_RS02815	chrA	0.0873215	1.05888	-0.668445
8h_vs_0h	GTPase family protein	N900_RS05315	0.936328	0.0285721	-0.0597776			24h_vs_8h	N900_RS13425	ABC transporter ATP-binding protein	0.969444	0.0134773	-0.160348			48h_vs_24h	N900_RS13540	glycosyltransferase family 9 protein	0.36032	0.443312	-0.668193
8h_vs_0h	methyl-accepting chemotaxis protein	N900_RS07245	0.727188	0.138354	-0.0596275			24h_vs_8h	N900_RS07160	hypothetical protein	0.508558	0.29366	-0.160295			48h_vs_24h	N900_RS18655	polymer-forming cytoskeletal protein	0.283764	0.547043	-0.667875
8h_vs_0h	secD	N900_RS10460	0.744422	0.128181	-0.0594866			24h_vs_8h	N900_RS02150	YecA family protein	0.550242	0.259447	-0.160146			48h_vs_24h	N900_RS16790	NADH oxidase	0.102012	0.991349	-0.667848
8h_vs_0h	nfsA	N900_RS10580	0.583071	0.234278	-0.0593506			24h_vs_8h	N900_RS18200	malG	0.50851	0.293701	-0.159995			48h_vs_24h	N900_RS17060	lysoplasmalogenase	0.0206432	1.68522	-0.66761
8h_vs_0h	beta-N-acetylhexosaminidase	N900_RS03370	0.899938	0.0457876	-0.0591995			24h_vs_8h	N900_RS18825	HlyD family type I secretion periplasmic adaptor subunit	0.769008	0.114069	-0.159891			48h_vs_24h	N900_RS07600	GntR family transcriptional regulator	0.053539	1.27133	-0.667447
8h_vs_0h	hypothetical protein	N900_RS13730	0.77448	0.11099	-0.0591231			24h_vs_8h	N900_RS16545	microcin C ABC transporter permease YejB	0.387093	0.412184	-0.159216			48h_vs_24h	N900_RS17760	sensor histidine kinase	0.0513905	1.28912	-0.666928
8h_vs_0h	lpxN	N900_RS13595	0.841177	0.0751127	-0.0589556			24h_vs_8h	N900_RS18695	hypothetical protein	0.719347	0.143062	-0.158906			48h_vs_24h	N900_RS16215	exonuclease SbcCD subunit D	0.024437	1.61195	-0.666841
8h_vs_0h	hypothetical protein	N900_RS13515	0.67781	0.168892	-0.0589172			24h_vs_8h	N900_RS07415	Hsp70 family protein	0.576742	0.239018	-0.158875			48h_vs_24h	N900_RS05265	aldehyde dehydrogenase	0.0370561	1.43114	-0.666698
8h_vs_0h	hypothetical protein	N900_RS17910	0.745223	0.127714	-0.0581723			24h_vs_8h	N900_RS05550	tyrosine-type recombinase/integrase	0.482603	0.31641	-0.158793			48h_vs_24h	N900_RS12870	hflX	0.00973141	2.01182	-0.666251
8h_vs_0h	recO	N900_RS02235	0.908899	0.0414846	-0.0581532			24h_vs_8h	N900_RS14830	DUF58 domain-containing protein	0.889811	0.0507021	-0.158615			48h_vs_24h	N900_RS18705	sulfite exporter TauE/SafE family protein	0.0434261	1.36225	-0.666042
8h_vs_0h	pspF	N900_RS05915	0.996954	0.00132469	-0.0581481			24h_vs_8h	N900_RS02730	DUF3545 family protein	0.588598	0.230181	-0.158506			48h_vs_24h	N900_RS00045	amino acid ABC transporter permease	0.245443	0.61005	-0.66601
8h_vs_0h	phosphate/phosphite/phosphonate ABC transporter substrate-binding protein	N900_RS08780	0.900618	0.0454594	-0.0578034			24h_vs_8h	N900_RS12605	MSHA biogenesis protein MshI	0.51384	0.289172	-0.158283			48h_vs_24h	N900_RS02850	GNAT family N-acetyltransferase	0.149227	0.826152	-0.665858
8h_vs_0h	DMT family transporter	N900_RS16580	0.836236	0.0776711	-0.0574994			24h_vs_8h	N900_RS02955	RNA polymerase sigma factor	0.47356	0.324625	-0.157731			48h_vs_24h	N900_RS14655	nucleoside phosphorylase	0.38549	0.413987	-0.66429
8h_vs_0h	brxC	N900_RS11175	0.877422	0.0567913	-0.0574324			24h_vs_8h	N900_RS14165	arginase	0.301545	0.520648	-0.157548			48h_vs_24h	N900_RS06290	sensor histidine kinase	0.0394692	1.40374	-0.664142
8h_vs_0h	glgC	N900_RS17045	0.640783	0.193289	-0.0572472			24h_vs_8h	N900_RS05410	hypothetical protein	0.613212	0.212389	-0.157314			48h_vs_24h	N900_RS16390	gamma-glutamyltransferase family protein	0.170522	0.768219	-0.664075
8h_vs_0h	Fe(3+) ions import ATP-binding protein FbpC	N900_RS16995	0.818935	0.0867505	-0.057232			24h_vs_8h	N900_RS10885	hypothetical protein	0.79764	0.0981933	-0.15723			48h_vs_24h	N900_RS02895	hypothetical protein	0.322561	0.491388	-0.664057
8h_vs_0h	thermolabile hemolysin	N900_RS15035	0.926606	0.0331049	-0.0570872			24h_vs_8h	N900_RS12315	oxidative damage protection protein	0.76457	0.116583	-0.15686			48h_vs_24h	N900_RS10105	IS481-like element ISVch1 family transposase	0.0242024	1.61614	-0.663443
8h_vs_0h	outer membrane beta-barrel protein	N900_RS07625	0.591161	0.228294	-0.0570391			24h_vs_8h	N900_RS07220	lipase	0.268984	0.570273	-0.156685			48h_vs_24h	N900_RS16310	focA	0.126834	0.896764	-0.663186
8h_vs_0h	LD-carboxypeptidase	N900_RS15575	0.874428	0.0582761	-0.0568326			24h_vs_8h	N900_RS12070	tyrosine-type recombinase/integrase	0.479295	0.319397	-0.156586			48h_vs_24h	N900_RS12290	XTP/dITP diphosphatase	0.27183	0.565702	-0.66305
8h_vs_0h	aroQ	N900_RS13200	0.497381	0.303311	-0.0568274			24h_vs_8h	N900_RS01100	response regulator	0.687989	0.162419	-0.155956			48h_vs_24h	N900_RS12410	threonine/serine exporter ThrE family protein	0.185441	0.731794	-0.661719
8h_vs_0h	rsfS	N900_RS09445	0.90056	0.0454873	-0.0568163			24h_vs_8h	N900_RS13340	DUF416 family protein	0.750193	0.124827	-0.155787			48h_vs_24h	N900_RS19810	inovirus Gp2 family protein	0.388397	0.410725	-0.660814
8h_vs_0h	helD	N900_RS17125	0.30856	0.51066	-0.05681			24h_vs_8h	N900_RS13765	vspR	0.623143	0.205412	-0.155145			48h_vs_24h	N900_RS10905	conjugal transfer protein TraH	0.0337056	1.4723	-0.660775
8h_vs_0h	long-chain fatty acid--CoA ligase	N900_RS02115	0.895567	0.047902	-0.0567239			24h_vs_8h	N900_RS00260	threonylcarbamoyl-AMP synthase	0.790884	0.101887	-0.154905			48h_vs_24h	N900_RS15030	GGDEF domain-containing protein	0.189526	0.722332	-0.660002
8h_vs_0h	sodium-dependent transporter	N900_RS04365	0.761763	0.11818	-0.0564305			24h_vs_8h	N900_RS02085	leuB	0.720292	0.142491	-0.154875			48h_vs_24h	N900_RS14325	DUF1566 domain-containing protein	0.0235199	1.62857	-0.659407
8h_vs_0h	uroporphyrinogen-III synthase	N900_RS00590	1	0	-0.056413			24h_vs_8h	N900_RS18470	AraC family transcriptional regulator	0.44116	0.355404	-0.154457			48h_vs_24h	N900_RS14510	sel1 repeat family protein	0.0329473	1.48218	-0.658589
8h_vs_0h	response regulator	N900_RS07080	0.796637	0.0987394	-0.0563507			24h_vs_8h	N900_RS16905	MFS transporter	0.369625	0.432239	-0.154086			48h_vs_24h	N900_RS10120	helix-turn-helix transcriptional regulator	0.589993	0.229153	-0.65803
8h_vs_0h	purH	N900_RS13300	0.882181	0.0544423	-0.0563083			24h_vs_8h	N900_RS00985	greB	0.817303	0.0876168	-0.15407			48h_vs_24h	N900_RS09465	septal ring lytic transglycosylase RlpA family protein	0.0910574	1.04068	-0.65764
8h_vs_0h	inovirus Gp2 family protein	N900_RS12100	0.977837	0.00973342	-0.0562257			24h_vs_8h	N900_RS18215	malK	0.581661	0.23533	-0.153942			48h_vs_24h	N900_RS14740	sodium:proton antiporter	0.0754756	1.12219	-0.657501
8h_vs_0h	vesC	N900_RS06060	0.3254	0.487582	-0.0561018			24h_vs_8h	N900_RS19960	hypothetical protein	0.835564	0.0780202	-0.153855			48h_vs_24h	N900_RS10955	primase	0.0476931	1.32154	-0.657479
8h_vs_0h	D-hexose-6-phosphate mutarotase	N900_RS04415	0.942799	0.025581	-0.0559821			24h_vs_8h	N900_RS06095	hypothetical protein	0.848281	0.07146	-0.153795			48h_vs_24h	N900_RS14075	YibL family ribosome-associated protein	0.461474	0.335853	-0.657468
8h_vs_0h	accessory colonization factor AcfD	N900_RS09965	0.383553	0.416175	-0.0555272			24h_vs_8h	N900_RS01820	thiP	0.538378	0.268912	-0.153607			48h_vs_24h	N900_RS04565	helix-turn-helix domain-containing protein	0.147121	0.832326	-0.657114
8h_vs_0h	response regulator	N900_RS06050	0.767102	0.115147	-0.0554159			24h_vs_8h	N900_RS01815	thiamine ABC transporter substrate binding subunit	0.867335	0.0618131	-0.153479			48h_vs_24h	N900_RS11965	cysM	0.307461	0.51221	-0.656902
8h_vs_0h	sspB	N900_RS11735	0.794387	0.099968	-0.0550149			24h_vs_8h	N900_RS00570	DUF2489 domain-containing protein	0.731452	0.135814	-0.153474			48h_vs_24h	N900_RS06680	energy-coupling factor ABC transporter ATP-binding protein	0.0748158	1.12601	-0.65624
8h_vs_0h	chemotaxis response regulator protein-glutamate methylesterase	N900_RS18865	0.674821	0.170812	-0.054949			24h_vs_8h	N900_RS17080	MFS transporter	0.846813	0.0722126	-0.152051			48h_vs_24h	N900_RS08990	fadI	0.0995378	1.00201	-0.655983
8h_vs_0h	treB	N900_RS09655	0.431971	0.364545	-0.054846			24h_vs_8h	N900_RS06420	LysR family transcriptional regulator	0.476798	0.321665	-0.151936			48h_vs_24h	N900_RS18325	DUF2850 domain-containing protein	0.11983	0.921433	-0.654952
8h_vs_0h	VOC family protein	N900_RS15955	0.951962	0.0213805	-0.0547039			24h_vs_8h	N900_RS06920	helix-turn-helix transcriptional regulator	0.415901	0.38101	-0.15189			48h_vs_24h	N900_RS12105	MarR family transcriptional regulator	0.0565717	1.2474	-0.654725
8h_vs_0h	hsp70 family protein	N900_RS07420	0.749884	0.125006	-0.0546442			24h_vs_8h	N900_RS17235	DUF480 domain-containing protein	0.609625	0.214937	-0.151835			48h_vs_24h	N900_RS10485	CBS domain-containing protein	0.286352	0.5431	-0.654335
8h_vs_0h	hypothetical protein	N900_RS13745	0.681888	0.166287	-0.0545103			24h_vs_8h	N900_RS06675	mobA	0.710327	0.148542	-0.151503			48h_vs_24h	N900_RS04650	molybdopterin guanine dinucleotide-containing S/N-oxide reductase	0.0434744	1.36177	-0.653834
8h_vs_0h	L-tyrosine/L-tryptophan isonitrile synthase family protein	N900_RS04655	0.95485	0.0200646	-0.0543835			24h_vs_8h	N900_RS08380	trpD	0.43736	0.359161	-0.151056			48h_vs_24h	N900_RS19435	DUF3709 domain-containing protein	0.624678	0.204344	-0.653774
8h_vs_0h	5-carboxymethyl-2-hydroxymuconate Delta-isomerase	N900_RS01205	0.431326	0.365194	-0.0540737			24h_vs_8h	N900_RS14560	tssH	0.726244	0.138918	-0.151036			48h_vs_24h	N900_RS18465	LysE family translocator	0.189867	0.72155	-0.653695
8h_vs_0h	cod	N900_RS07865	0.770378	0.113296	-0.0537022			24h_vs_8h	N900_RS16515	thiol:disulfide oxidoreductase	0.709297	0.149172	-0.15084			48h_vs_24h	N900_RS08550	1-(5-phosphoribosyl)-5-[(5- phosphoribosylamino)methylideneamino]imidazole-4- carboxamide isomerase	0.79078	0.101944	-0.65288
8h_vs_0h	sensor domain-containing diguanylate cyclase	N900_RS16380	0.750265	0.124785	-0.0536859			24h_vs_8h	N900_RS06300	transporter substrate-binding domain-containing protein	0.703151	0.152951	-0.150733			48h_vs_24h	N900_RS15340	hypothetical protein	0.0173294	1.76122	-0.652405
8h_vs_0h	hypothetical protein	N900_RS19685	0.628092	0.201977	-0.0535837			24h_vs_8h	N900_RS02655	gltB	0.521334	0.282884	-0.150584			48h_vs_24h	N900_RS12965	DMT family transporter	0.0825213	1.08343	-0.651686
8h_vs_0h	lipocalin family protein	N900_RS15860	0.828448	0.0817349	-0.0534578			24h_vs_8h	N900_RS04390	chemotaxis protein CheV	0.852211	0.0694529	-0.150387			48h_vs_24h	N900_RS08705	dusC	0.197209	0.705074	-0.651541
8h_vs_0h	hypothetical protein	N900_RS09570	0.798498	0.097726	-0.0532574			24h_vs_8h	N900_RS16005	CatB-related O-acetyltransferase	0.638555	0.194802	-0.15029			48h_vs_24h	N900_RS11295	umuC	0.0438774	1.35776	-0.651153
8h_vs_0h	TAXI family TRAP transporter solute-binding subunit	N900_RS14700	0.935076	0.0291531	-0.0531584			24h_vs_8h	N900_RS16675	sseA	0.690986	0.160531	-0.15004			48h_vs_24h	N900_RS18590	glgX	0.00448322	2.34841	-0.651074
8h_vs_0h	feoB	N900_RS04035	0.517701	0.285921	-0.0525512			24h_vs_8h	N900_RS13245	GntP family permease	0.888758	0.0512165	-0.149946			48h_vs_24h	N900_RS17455	tesA	0.0740439	1.13051	-0.650995
8h_vs_0h	hypothetical protein	N900_RS08995	0.826115	0.0829592	-0.0524771			24h_vs_8h	N900_RS11640	alpha/beta fold hydrolase	0.564481	0.248351	-0.149859			48h_vs_24h	N900_RS04025	AraC family transcriptional regulator	0.00021602	3.6655	-0.650554
8h_vs_0h	sensor histidine kinase	N900_RS14685	0.933091	0.0300759	-0.0524614			24h_vs_8h	N900_RS06515	6-phospho-beta-glucosidase	0.897688	0.0468746	-0.148496			48h_vs_24h	N900_RS06760	cobB	0.163908	0.7854	-0.650542
8h_vs_0h	pyk	N900_RS17085	0.9884	0.00506747	-0.0524174			24h_vs_8h	N900_RS19655	DUF1289 domain-containing protein	0.781115	0.107285	-0.148259			48h_vs_24h	N900_RS18235	heavy metal-binding domain-containing protein	0.749476	0.125242	-0.650449
8h_vs_0h	msrB	N900_RS08070	0.943433	0.0252891	-0.0522875			24h_vs_8h	N900_RS18970	thermostable hemolysin	0.730515	0.136371	-0.14824			48h_vs_24h	N900_RS09685	hypothetical protein	0.388056	0.411106	-0.650089
8h_vs_0h	GNAT family N-acetyltransferase	N900_RS00540	0.76149	0.118336	-0.0522818			24h_vs_8h	N900_RS06690	tungsten ABC transporter substrate-binding protein	0.698475	0.155849	-0.148176			48h_vs_24h	N900_RS15160	PTS ascorbate transporter subunit IIA	0.316439	0.499709	-0.649301
8h_vs_0h	STAS domain-containing protein	N900_RS14375	0.981791	0.00798097	-0.0521577			24h_vs_8h	N900_RS02095	TetR/AcrR family transcriptional regulator	0.791524	0.101536	-0.148138			48h_vs_24h	N900_RS16875	beta-phosphoglucomutase family hydrolase	0.382199	0.417711	-0.649286
8h_vs_0h	ABC transporter ATP-binding protein	N900_RS05050	0.919021	0.0366746	-0.0521203			24h_vs_8h	N900_RS09200	Na+/H+ antiporter family protein	0.590145	0.229041	-0.148076			48h_vs_24h	N900_RS11380	nlpI	0.0185732	1.73111	-0.648656
8h_vs_0h	DUF1425 domain-containing protein	N900_RS04905	0.769597	0.113737	-0.0519268			24h_vs_8h	N900_RS08870	phosphatase	0.660347	0.180228	-0.147667			48h_vs_24h	N900_RS10245	DOPA 4,5-dioxygenase	0.282008	0.549739	-0.647075
8h_vs_0h	DUF3709 domain-containing protein	N900_RS15585	0.937229	0.0281541	-0.0518883			24h_vs_8h	N900_RS17160	modC	0.673719	0.171521	-0.14741			48h_vs_24h	N900_RS08885	GGDEF domain-containing protein	0.00172737	2.76261	-0.646945
8h_vs_0h	hypothetical protein	N900_RS07905	1	0	-0.0516979			24h_vs_8h	N900_RS00515	glpG	0.517252	0.286297	-0.147166			48h_vs_24h	N900_RS16075	GNAT family N-acetyltransferase	0.0658962	1.18114	-0.646689
8h_vs_0h	DUF3732 domain-containing protein	N900_RS12120	0.937455	0.0280494	-0.0509232			24h_vs_8h	N900_RS04920	alpha/beta hydrolase	0.768841	0.114164	-0.147076			48h_vs_24h	N900_RS19620	hypothetical protein	0.352929	0.452313	-0.646299
8h_vs_0h	LysR family transcriptional regulator	N900_RS06420	0.786351	0.104383	-0.0509113			24h_vs_8h	N900_RS19405	DUF3265 domain-containing protein	0.609794	0.214817	-0.14694			48h_vs_24h	N900_RS11985	protein-L-isoaspartate(D-aspartate) O-methyltransferase	0.157765	0.801989	-0.646237
8h_vs_0h	hypothetical protein	N900_RS15715	0.985699	0.00625577	-0.050843			24h_vs_8h	N900_RS05220	L-alanine exporter AlaE	0.435735	0.360777	-0.146914			48h_vs_24h	N900_RS05585	mechanosensitive ion channel	0.00164365	2.78419	-0.646223
8h_vs_0h	DeoR/GlpR family transcriptional regulator	N900_RS18185	0.891758	0.0497529	-0.050813			24h_vs_8h	N900_RS03515	flagellin	0.646218	0.189621	-0.14688			48h_vs_24h	N900_RS02920	tcdA	0.0431732	1.36479	-0.646141
8h_vs_0h	hypothetical protein	N900_RS19095	0.758361	0.120124	-0.0507377			24h_vs_8h	N900_RS07920	DUF882 domain-containing protein	0.78543	0.104892	-0.146598			48h_vs_24h	N900_RS15710	hypothetical protein	0.165731	0.780596	-0.646075
8h_vs_0h	lipocalin family protein	N900_RS19500	0.715952	0.145116	-0.0504757			24h_vs_8h	N900_RS08720	ABC transporter permease	0.664685	0.177384	-0.146542			48h_vs_24h	N900_RS09200	Na+/H+ antiporter family protein	0.027124	1.56665	-0.645837
8h_vs_0h	dinF	N900_RS00470	0.908033	0.0418981	-0.0501815			24h_vs_8h	N900_RS10295	fepB	0.719362	0.143053	-0.14594			48h_vs_24h	N900_RS14550	tssK	0.0173623	1.76039	-0.643997
8h_vs_0h	DUF1499 domain-containing protein	N900_RS02635	1	0	-0.0501729			24h_vs_8h	N900_RS06950	helix-turn-helix transcriptional regulator	0.462561	0.334831	-0.145824			48h_vs_24h	N900_RS07915	MBL fold metallo-hydrolase	0.153917	0.812712	-0.643786
8h_vs_0h	fructosamine kinase family protein	N900_RS06615	0.763748	0.11705	-0.0499531			24h_vs_8h	N900_RS05035	lipid A deacylase LpxR family protein	0.790687	0.101995	-0.145747			48h_vs_24h	N900_RS09835	YaeP family protein	0.19427	0.711594	-0.642822
8h_vs_0h	phosphate ABC transporter substrate-binding protein	N900_RS14340	0.67574	0.17022	-0.0499316			24h_vs_8h	N900_RS06145	DUF2867 domain-containing protein	0.751417	0.124119	-0.145681			48h_vs_24h	N900_RS04735	YdiU family protein	0.00853766	2.06866	-0.642794
8h_vs_0h	sensor histidine kinase	N900_RS06290	0.897465	0.0469823	-0.0499252			24h_vs_8h	N900_RS15380	DUF645 family protein	0.90063	0.0454537	-0.145536			48h_vs_24h	N900_RS05880	DUF2750 domain-containing protein	0.153484	0.813936	-0.642726
8h_vs_0h	rarD	N900_RS13680	0.975464	0.0107888	-0.0495517			24h_vs_8h	N900_RS05475	N-acetylneuraminate epimerase	0.359667	0.444099	-0.145282			48h_vs_24h	N900_RS17590	peptidase	0.238476	0.622556	-0.642627
8h_vs_0h	malT	N900_RS14080	0.713662	0.146507	-0.0492978			24h_vs_8h	N900_RS02940	panE	0.640611	0.193406	-0.145246			48h_vs_24h	N900_RS05345	hypothetical protein	0.0564645	1.24822	-0.642272
8h_vs_0h	murJ	N900_RS10755	1	0	-0.0492238			24h_vs_8h	N900_RS17605	speA	0.463389	0.334054	-0.145141			48h_vs_24h	N900_RS14050	DUF3283 family protein	0.0284136	1.54647	-0.642241
8h_vs_0h	asparagine synthase B	N900_RS09265	0.942972	0.0255011	-0.0490714			24h_vs_8h	N900_RS18580	maltose operon protein	0.507403	0.294647	-0.144915			48h_vs_24h	N900_RS08445	serC	0.87988	0.0555766	-0.641715
8h_vs_0h	amino acid ABC transporter substrate-binding protein	N900_RS07475	0.800284	0.096756	-0.0490524			24h_vs_8h	N900_RS17460	trans-2-enoyl-CoA reductase family protein	0.826888	0.0825535	-0.144822			48h_vs_24h	N900_RS19165	hypothetical protein	0.629101	0.201279	-0.641329
8h_vs_0h	IS3-like element ISVch4 family transposase	N900_RS05405	0.948444	0.0229883	-0.0489488			24h_vs_8h	N900_RS06655	hypothetical protein	0.844364	0.0734703	-0.144786			48h_vs_24h	N900_RS04770	trigger factor	0.234794	0.629314	-0.641097
8h_vs_0h	hypothetical protein	N900_RS04475	0.794389	0.0999666	-0.0488175			24h_vs_8h	N900_RS06365	EAL domain-containing protein	0.707766	0.150111	-0.144661			48h_vs_24h	N900_RS07310	response regulator	0.0956607	1.01927	-0.64106
8h_vs_0h	hypothetical protein	N900_RS11155	0.800262	0.0967676	-0.0485395			24h_vs_8h	N900_RS06635	sterol desaturase family protein	0.771571	0.112624	-0.144541			48h_vs_24h	N900_RS05225	manA	0.0513581	1.28939	-0.640546
8h_vs_0h	efflux RND transporter periplasmic adaptor subunit	N900_RS05935	0.855538	0.0677607	-0.0485164			24h_vs_8h	N900_RS16780	helix-turn-helix transcriptional regulator	0.678096	0.168709	-0.144495			48h_vs_24h	N900_RS08085	membrane protein	0.199342	0.700401	-0.640421
8h_vs_0h	tcpC	N900_RS10035	0.961169	0.0172001	-0.0484467			24h_vs_8h	N900_RS06530	DUF386 domain-containing protein	0.776405	0.109912	-0.144195			48h_vs_24h	N900_RS14665	glpQ	0.0391122	1.40769	-0.640282
8h_vs_0h	inosine/guanosine kinase	N900_RS17540	0.74597	0.127279	-0.0482983			24h_vs_8h	N900_RS17625	groL	0.368603	0.433441	-0.143947			48h_vs_24h	N900_RS07740	YcjX family protein	0.131022	0.882654	-0.639981
8h_vs_0h	hypothetical protein	N900_RS08110	0.998787	0.000527064	-0.0482645			24h_vs_8h	N900_RS06545	sn-glycerol-3-phosphate import ATP-binding protein UgpC	0.587818	0.230757	-0.143831			48h_vs_24h	N900_RS17115	cytochrome b	0.170911	0.767229	-0.639603
8h_vs_0h	imidazolonepropionase	N900_RS08225	0.961918	0.0168618	-0.0481829			24h_vs_8h	N900_RS04395	hypothetical protein	0.847854	0.0716791	-0.143813			48h_vs_24h	N900_RS03105	proB	0.0901857	1.04486	-0.639284
8h_vs_0h	response regulator transcription factor	N900_RS16970	0.971588	0.0125177	-0.0481752			24h_vs_8h	N900_RS09450	rlmH	0.851584	0.0697725	-0.143646			48h_vs_24h	N900_RS07345	MFS transporter	0.0454659	1.34231	-0.639091
8h_vs_0h	VOC family protein	N900_RS16795	0.943103	0.0254408	-0.0481671			24h_vs_8h	N900_RS14745	NADH dehydrogenase	0.5422	0.265841	-0.143555			48h_vs_24h	N900_RS11305	ParM/StbA family protein	0.171596	0.765494	-0.638928
8h_vs_0h	transporter substrate-binding domain-containing protein	N900_RS06040	0.859287	0.065862	-0.0481234			24h_vs_8h	N900_RS02845	RimK family protein	0.800548	0.0966128	-0.143441			48h_vs_24h	N900_RS06020	HlyD family efflux transporter periplasmic adaptor subunit	0.154372	0.811432	-0.637868
8h_vs_0h	mlaE	N900_RS01910	0.81357	0.0896049	-0.0480166			24h_vs_8h	N900_RS12220	xds	0.531132	0.274798	-0.142934			48h_vs_24h	N900_RS14715	peptidase M66	7.76e-05	4.10998	-0.637232
8h_vs_0h	DUF440 family protein	N900_RS08210	0.852127	0.0694956	-0.0479869			24h_vs_8h	N900_RS10705	anhydro-N-acetylmuramic acid kinase	0.473314	0.324851	-0.142739			48h_vs_24h	N900_RS18625	aroG	0.275485	0.559902	-0.63667
8h_vs_0h	argR	N900_RS12450	0.970902	0.0128247	-0.0478986			24h_vs_8h	N900_RS17335	artQ	0.755829	0.121576	-0.14222			48h_vs_24h	N900_RS03925	LrgB family protein	0.427911	0.368647	-0.636343
8h_vs_0h	hypothetical protein	N900_RS07390	0.866975	0.0619935	-0.047765			24h_vs_8h	N900_RS16605	phnW	0.483519	0.315586	-0.142038			48h_vs_24h	N900_RS09735	thiI	0.400464	0.397436	-0.636296
8h_vs_0h	ettA	N900_RS10670	0.954085	0.020413	-0.0469425			24h_vs_8h	N900_RS00050	amino acid ABC transporter substrate-binding protein	0.566702	0.246645	-0.141959			48h_vs_24h	N900_RS12155	LysR family transcriptional regulator ArgP	0.0736027	1.13311	-0.635909
8h_vs_0h	hypothetical protein	N900_RS17150	0.791952	0.101301	-0.0466801			24h_vs_8h	N900_RS02795	radA	0.78414	0.105607	-0.141167			48h_vs_24h	N900_RS12400	folA	0.567573	0.245978	-0.635095
8h_vs_0h	hypothetical protein	N900_RS13735	0.483405	0.315688	-0.0465964			24h_vs_8h	N900_RS10715	sodium:proton antiporter	0.646666	0.18932	-0.141075			48h_vs_24h	N900_RS16220	SMC family ATPase	0.0523764	1.28086	-0.634574
8h_vs_0h	hypothetical protein	N900_RS12530	0.650431	0.186799	-0.0465466			24h_vs_8h	N900_RS00975	hypothetical protein	0.708225	0.149829	-0.141024			48h_vs_24h	N900_RS18025	GntP family permease	0.00965767	2.01513	-0.634331
8h_vs_0h	exopolyphosphatase	N900_RS16560	0.987539	0.00544579	-0.0463965			24h_vs_8h	N900_RS20050	DUF3265 domain-containing protein	0.78859	0.103149	-0.140351			48h_vs_24h	N900_RS18430	grxB	0.506062	0.295797	-0.633811
8h_vs_0h	outer membrane lipoprotein-sorting protein	N900_RS17770	0.775965	0.110158	-0.0461486			24h_vs_8h	N900_RS10255	D-amino acid dehydrogenase	0.827943	0.0819997	-0.140307			48h_vs_24h	N900_RS04720	bifunctional diguanylate cyclase/phosphodiesterase	0.0135208	1.869	-0.633014
8h_vs_0h	SDR family oxidoreductase	N900_RS08640	0.951434	0.0216214	-0.0459013			24h_vs_8h	N900_RS12600	pilO	0.812716	0.0900612	-0.14015			48h_vs_24h	N900_RS08840	hypothetical protein	0.288577	0.539739	-0.632667
8h_vs_0h	chemotaxis protein CheW	N900_RS04115	0.86983	0.0605657	-0.0458877			24h_vs_8h	N900_RS18015	hypothetical protein	0.573876	0.241182	-0.13992			48h_vs_24h	N900_RS17595	M20/M25/M40 family metallo-hydrolase	0.0291132	1.53591	-0.6318
8h_vs_0h	hypothetical protein	N900_RS17630	0.978463	0.00945566	-0.0457244			24h_vs_8h	N900_RS06935	helix-turn-helix transcriptional regulator	0.869027	0.0609667	-0.139898			48h_vs_24h	N900_RS08960	DUF454 domain-containing protein	0.134121	0.872502	-0.631455
8h_vs_0h	mutS	N900_RS11970	0.737506	0.132234	-0.0456008			24h_vs_8h	N900_RS14730	Na+/H+ antiporter subunit G	0.533653	0.272741	-0.139787			48h_vs_24h	N900_RS05025	pflA	0.0997881	1.00092	-0.631251
8h_vs_0h	extracellular solute-binding protein	N900_RS06560	0.804542	0.0944511	-0.0453844			24h_vs_8h	N900_RS06680	energy-coupling factor ABC transporter ATP-binding protein	0.826128	0.0829528	-0.13971			48h_vs_24h	N900_RS07700	SLC13 family permease	0.0173205	1.76144	-0.631202
8h_vs_0h	modC	N900_RS17160	0.953562	0.0206511	-0.0453568			24h_vs_8h	N900_RS16510	transporter substrate-binding domain-containing protein	0.770207	0.113393	-0.139525			48h_vs_24h	N900_RS10585	DUF1904 domain-containing protein	0.0526914	1.27826	-0.631058
8h_vs_0h	ABC transporter substrate-binding protein	N900_RS11540	0.763722	0.117065	-0.0452343			24h_vs_8h	N900_RS17480	DnaJ domain-containing protein	0.649719	0.187274	-0.139095			48h_vs_24h	N900_RS18610	carbohydrate ABC transporter substrate-binding protein	0.151125	0.820665	-0.629872
8h_vs_0h	elyC	N900_RS05725	0.608557	0.215698	-0.0451035			24h_vs_8h	N900_RS15500	hypothetical protein	0.537536	0.269592	-0.138498			48h_vs_24h	N900_RS04115	chemotaxis protein CheW	0.089561	1.04788	-0.629749
8h_vs_0h	peptidase	N900_RS04500	0.76159	0.118279	-0.0450794			24h_vs_8h	N900_RS09770	hypothetical protein	0.937062	0.0282315	-0.138482			48h_vs_24h	N900_RS16375	DUF3332 domain-containing protein	0.247006	0.607292	-0.629648
8h_vs_0h	NupC/NupG family nucleoside CNT transporter	N900_RS14855	0.792842	0.100813	-0.044811			24h_vs_8h	N900_RS06905	IS256 family transposase	0.369846	0.43198	-0.1384			48h_vs_24h	N900_RS12235	YqgE/AlgH family protein	0.354386	0.450523	-0.62932
8h_vs_0h	uspE	N900_RS07140	0.912369	0.0398295	-0.0445668			24h_vs_8h	N900_RS20105	MutL protein	0.775606	0.110359	-0.138343			48h_vs_24h	N900_RS15530	TIGR03643 family protein	0.400603	0.397286	-0.628919
8h_vs_0h	rsxC	N900_RS09150	0.487366	0.312145	-0.04453			24h_vs_8h	N900_RS08540	bifunctional phosphoribosyl-AMP cyclohydrolase/phosphoribosyl-ATP diphosphatase HisIE	0.876615	0.0571912	-0.138161			48h_vs_24h	N900_RS18130	DUF805 domain-containing protein	0.215998	0.665549	-0.62878
8h_vs_0h	hypothetical protein	N900_RS06755	0.978333	0.00951346	-0.0445121			24h_vs_8h	N900_RS17825	PAS domain S-box protein	0.512191	0.290568	-0.138139			48h_vs_24h	N900_RS11020	endonuclease	0.0901098	1.04523	-0.628091
8h_vs_0h	DUF3360 domain-containing protein	N900_RS05045	0.817892	0.0873038	-0.044464			24h_vs_8h	N900_RS04535	2-succinyl-5-enolpyruvyl-6-hydroxy-3- cyclohexene-1-carboxylic-acid synthase	0.683884	0.165017	-0.13799			48h_vs_24h	N900_RS12140	DeoR/GlpR transcriptional regulator	0.225031	0.647758	-0.627703
8h_vs_0h	rodZ	N900_RS10385	0.935755	0.0288379	-0.0444189			24h_vs_8h	N900_RS16980	MFS transporter	0.74248	0.129315	-0.137824			48h_vs_24h	N900_RS16540	ABC transporter permease	0.127587	0.894194	-0.627487
8h_vs_0h	sensor domain-containing diguanylate cyclase	N900_RS08710	0.752935	0.123242	-0.0443597			24h_vs_8h	N900_RS13875	ilvC	0.601678	0.220636	-0.137777			48h_vs_24h	N900_RS10220	oadA	0.06357	1.19675	-0.627427
8h_vs_0h	SulP family inorganic anion transporter	N900_RS11690	0.965525	0.0152363	-0.0442729			24h_vs_8h	N900_RS04355	YchF/TatD family DNA exonuclease	0.891567	0.0498461	-0.137696			48h_vs_24h	N900_RS07530	response regulator	0.00018242	3.73893	-0.626392
8h_vs_0h	retention module-containing protein	N900_RS17750	0.410676	0.3865	-0.0442228			24h_vs_8h	N900_RS08915	PLP-dependent cysteine synthase family protein	0.386516	0.412833	-0.137693			48h_vs_24h	N900_RS16420	pntB	0.0324364	1.48897	-0.625516
8h_vs_0h	2-succinyl-5-enolpyruvyl-6-hydroxy-3- cyclohexene-1-carboxylic-acid synthase	N900_RS04535	0.697268	0.1566	-0.0441264			24h_vs_8h	N900_RS09320	SDR family oxidoreductase	0.846707	0.0722666	-0.137391			48h_vs_24h	N900_RS17660	phenylalanine 4-monooxygenase	0.0837622	1.07695	-0.625308
8h_vs_0h	kefG	N900_RS01485	0.835769	0.0779137	-0.0440187			24h_vs_8h	N900_RS12290	XTP/dITP diphosphatase	0.683835	0.165048	-0.13738			48h_vs_24h	N900_RS10320	vibB	0.0556066	1.25487	-0.625263
8h_vs_0h	rsmI	N900_RS11710	0.730552	0.136349	-0.0439485			24h_vs_8h	N900_RS00350	thiH	0.852419	0.0693469	-0.137089			48h_vs_24h	N900_RS17450	ABC transporter ATP-binding protein	0.246564	0.60807	-0.624101
8h_vs_0h	hypothetical protein	N900_RS19310	0.885714	0.0527064	-0.0436526			24h_vs_8h	N900_RS09605	serine acetyltransferase	0.640928	0.193191	-0.137005			48h_vs_24h	N900_RS13635	MurR/RpiR family transcriptional regulator	0.0404714	1.39285	-0.623266
8h_vs_0h	electron transport complex subunit E	N900_RS09165	1	0	-0.0435147			24h_vs_8h	N900_RS15025	hypothetical protein	0.770867	0.113021	-0.136978			48h_vs_24h	N900_RS01140	O-succinylhomoserine (thiol)-lyase	0.0438268	1.35826	-0.622993
8h_vs_0h	hypothetical protein	N900_RS16135	0.539618	0.267914	-0.0435052			24h_vs_8h	N900_RS15290	IS200/IS605-like element IS1004 family transposase	0.816541	0.0880219	-0.136723			48h_vs_24h	N900_RS16930	narQ	0.081698	1.08779	-0.622761
8h_vs_0h	TatD family deoxyribonuclease	N900_RS02745	0.86489	0.063039	-0.0434186			24h_vs_8h	N900_RS14470	pncB	0.809653	0.0917009	-0.136705			48h_vs_24h	N900_RS07385	hypothetical protein	0.541029	0.266779	-0.621772
8h_vs_0h	metR	N900_RS05785	0.648644	0.187994	-0.0433989			24h_vs_8h	N900_RS09955	tyrosine-type recombinase/integrase	0.596699	0.224245	-0.136347			48h_vs_24h	N900_RS09130	uvrB	0.0132178	1.87884	-0.6215
8h_vs_0h	fatty acid cis/trans isomerase	N900_RS16360	0.521721	0.282561	-0.0431686			24h_vs_8h	N900_RS02885	recB	0.606866	0.216907	-0.13613			48h_vs_24h	N900_RS03210	bamA	0.844067	0.0736233	-0.620375
8h_vs_0h	hypothetical protein	N900_RS18160	0.817106	0.0877217	-0.043156			24h_vs_8h	N900_RS18235	heavy metal-binding domain-containing protein	0.582503	0.234702	-0.136069			48h_vs_24h	N900_RS11155	hypothetical protein	0.0820524	1.08591	-0.619541
8h_vs_0h	NAD(P)H nitroreductase	N900_RS08980	0.978774	0.00931776	-0.0430959			24h_vs_8h	N900_RS10020	tcpS	0.680959	0.166879	-0.135759			48h_vs_24h	N900_RS19640	DUF1196 domain-containing protein	0.787238	0.103894	-0.619457
8h_vs_0h	vexK	N900_RS05945	0.953495	0.0206815	-0.0429319			24h_vs_8h	N900_RS02365	yqiA	0.872239	0.0593646	-0.13564			48h_vs_24h	N900_RS09605	serine acetyltransferase	0.159549	0.797106	-0.619324
8h_vs_0h	thioredoxin family protein	N900_RS10910	0.968996	0.0136778	-0.0428523			24h_vs_8h	N900_RS16475	LysR family transcriptional regulator	0.693753	0.158795	-0.135556			48h_vs_24h	N900_RS15395	type B-5 chloramphenicol O-acetyltransferase CatB9	0.247012	0.607282	-0.619285
8h_vs_0h	DUF1289 domain-containing protein	N900_RS15970	0.914891	0.0386304	-0.0425792			24h_vs_8h	N900_RS04530	isochorismate synthase MenF	0.813272	0.0897642	-0.135388			48h_vs_24h	N900_RS14475	oxidoreductase	0.103086	0.986801	-0.619086
8h_vs_0h	carbonic anhydrase	N900_RS15285	0.737343	0.13233	-0.0421972			24h_vs_8h	N900_RS10360	der	0.575128	0.240236	-0.135056			48h_vs_24h	N900_RS12270	pyrroline-5-carboxylate reductase	0.121664	0.914839	-0.618784
8h_vs_0h	hypothetical protein	N900_RS19215	0.920514	0.0359698	-0.0421381			24h_vs_8h	N900_RS19235	hypothetical protein	0.772483	0.112111	-0.135004			48h_vs_24h	N900_RS13380	glycosyltransferase	0.068297	1.1656	-0.618372
8h_vs_0h	MotA/TolQ/ExbB proton channel family protein	N900_RS06575	0.541261	0.266594	-0.042073			24h_vs_8h	N900_RS17880	dsdC	0.618252	0.208834	-0.134926			48h_vs_24h	N900_RS02845	RimK family protein	0.0740928	1.13022	-0.61819
8h_vs_0h	HDOD domain-containing protein	N900_RS00680	0.669217	0.174433	-0.0419623			24h_vs_8h	N900_RS05765	EAL domain-containing protein	0.652427	0.185468	-0.134723			48h_vs_24h	N900_RS15935	DUF2806 domain-containing protein	0.132268	0.878547	-0.617614
8h_vs_0h	fliE	N900_RS03770	0.271108	0.566858	-0.0419			24h_vs_8h	N900_RS15685	type II toxin-antitoxin system RelE/ParE family toxin	0.486425	0.312984	-0.13461			48h_vs_24h	N900_RS11635	hrpB	0.0578953	1.23736	-0.617502
8h_vs_0h	DEAD/DEAH box helicase	N900_RS18420	0.719972	0.142684	-0.0418489			24h_vs_8h	N900_RS11475	dacB	0.406634	0.390796	-0.134506			48h_vs_24h	N900_RS09310	phosphodiesterase	0.174611	0.75793	-0.617407
8h_vs_0h	hemolysin III family protein	N900_RS00195	0.918063	0.0371273	-0.0412452			24h_vs_8h	N900_RS00470	dinF	0.42481	0.371806	-0.134205			48h_vs_24h	N900_RS13075	birA	0.47701	0.321473	-0.616918
8h_vs_0h	metE	N900_RS05790	0.82917	0.0813562	-0.0411719			24h_vs_8h	N900_RS04850	methyltransferase	0.476438	0.321994	-0.134184			48h_vs_24h	N900_RS10015	tcpT	0.0382809	1.41702	-0.616407
8h_vs_0h	conjugal transfer protein TraH	N900_RS10905	0.980598	0.00850921	-0.0411489			24h_vs_8h	N900_RS15970	DUF1289 domain-containing protein	0.613314	0.212317	-0.134113			48h_vs_24h	N900_RS12125	GNAT family N-acetyltransferase	0.00193138	2.71413	-0.616193
8h_vs_0h	DASH family cryptochrome	N900_RS05285	0.760302	0.119014	-0.0409632			24h_vs_8h	N900_RS04730	hypothetical protein	0.799949	0.0969379	-0.133945			48h_vs_24h	N900_RS00070	DNA topoisomerase (ATP-hydrolyzing) subunit B	0.737788	0.132068	-0.615014
8h_vs_0h	hypothetical protein	N900_RS11205	0.941613	0.0261274	-0.0409487			24h_vs_8h	N900_RS03585	prmC	0.787238	0.103894	-0.133843			48h_vs_24h	N900_RS15185	alpha-amylase	0.00806079	2.09362	-0.61468
8h_vs_0h	inosine/guanosine kinase	N900_RS08590	0.624153	0.204709	-0.0408296			24h_vs_8h	N900_RS16800	GNAT family N-acetyltransferase	0.781677	0.106973	-0.13371			48h_vs_24h	N900_RS08375	aminodeoxychorismate/anthranilate synthase component II	0.266627	0.574097	-0.614341
8h_vs_0h	FAD-binding oxidoreductase	N900_RS08260	0.976431	0.0103583	-0.0407802			24h_vs_8h	N900_RS14155	hypothetical protein	0.722009	0.141457	-0.133666			48h_vs_24h	N900_RS07620	DUF1460 domain-containing protein	0.00789735	2.10252	-0.613825
8h_vs_0h	MarR family transcriptional regulator	N900_RS18490	0.645084	0.190384	-0.0404206			24h_vs_8h	N900_RS19215	hypothetical protein	0.451454	0.345386	-0.133441			48h_vs_24h	N900_RS01430	aminodeoxychorismate/anthranilate synthase component II	0.479505	0.319207	-0.612644
8h_vs_0h	CadC family transcriptional regulator	N900_RS13285	0.877247	0.0568779	-0.0403377			24h_vs_8h	N900_RS15855	GNAT family N-acetyltransferase	0.765403	0.11611	-0.133135			48h_vs_24h	N900_RS11785	DegQ family serine endoprotease	3.63e-06	5.4401	-0.612343
8h_vs_0h	cysN	N900_RS01725	0.902238	0.044679	-0.0403143			24h_vs_8h	N900_RS03640	M48 family metallopeptidase	0.726253	0.138912	-0.133103			48h_vs_24h	N900_RS12850	SlyX family protein	0.286889	0.542286	-0.611173
8h_vs_0h	acfC	N900_RS09985	0.659264	0.180941	-0.0402201			24h_vs_8h	N900_RS05855	torA	0.37271	0.428629	-0.133083			48h_vs_24h	N900_RS18360	transporter substrate-binding domain-containing protein	0.0843551	1.07389	-0.610823
8h_vs_0h	phenylalanine 4-monooxygenase	N900_RS17660	0.950087	0.0222366	-0.0400328			24h_vs_8h	N900_RS10665	sltY	0.225866	0.64615	-0.132853			48h_vs_24h	N900_RS09550	hemolysin	0.00052943	3.27619	-0.610611
8h_vs_0h	methyl-accepting chemotaxis protein	N900_RS05030	0.614862	0.211222	-0.0399665			24h_vs_8h	N900_RS12095	IS3-like element ISVch4 family transposase	0.585072	0.232791	-0.132774			48h_vs_24h	N900_RS11580	N,N'-diacetylchitobiose phosphorylase	0.00420131	2.37661	-0.610095
8h_vs_0h	hypothetical protein	N900_RS15000	0.960653	0.0174333	-0.0398731			24h_vs_8h	N900_RS19165	hypothetical protein	0.66931	0.174373	-0.131877			48h_vs_24h	N900_RS14920	Na+/H+ antiporter NhaC family protein	0.0835879	1.07786	-0.609365
8h_vs_0h	Fe3+-citrate ABC transporter substrate-binding protein	N900_RS03395	0.99085	0.00399215	-0.0398587			24h_vs_8h	N900_RS00045	amino acid ABC transporter permease	0.612599	0.212824	-0.131737			48h_vs_24h	N900_RS17580	cryptochrome/photolyase family protein	0.0453714	1.34322	-0.609132
8h_vs_0h	TonB-dependent receptor	N900_RS13255	0.906131	0.0428088	-0.0398521			24h_vs_8h	N900_RS18280	sensor domain-containing diguanylate cyclase	0.393576	0.404971	-0.131534			48h_vs_24h	N900_RS05535	transcriptional regulator	0.0174909	1.75719	-0.608529
8h_vs_0h	DUF1196 domain-containing protein	N900_RS19640	1	0	-0.0395867			24h_vs_8h	N900_RS09175	gloA	0.687061	0.163005	-0.131366			48h_vs_24h	N900_RS19955	DUF3265 domain-containing protein	0.457711	0.339409	-0.608372
8h_vs_0h	TetR/AcrR family transcriptional regulator	N900_RS05610	0.704072	0.152383	-0.0395112			24h_vs_8h	N900_RS04525	pyridoxal phosphate-dependent aminotransferase	0.765251	0.116196	-0.131343			48h_vs_24h	N900_RS00180	DUF1040 family protein	0.111765	0.951695	-0.608355
8h_vs_0h	bifunctional diguanylate cyclase/phosphodiesterase	N900_RS11355	0.930158	0.0314434	-0.0395009			24h_vs_8h	N900_RS18260	GGDEF domain-containing protein	0.618694	0.208524	-0.131311			48h_vs_24h	N900_RS12130	ABC transporter substrate-binding protein	0.0547944	1.26126	-0.608143
8h_vs_0h	helix-turn-helix transcriptional regulator	N900_RS18240	0.830663	0.0805749	-0.0394659			24h_vs_8h	N900_RS04610	minD	0.868838	0.061061	-0.131164			48h_vs_24h	N900_RS06085	methyl-accepting chemotaxis protein	0.0259587	1.58572	-0.607887
8h_vs_0h	PilT/PilU family type 4a pilus ATPase	N900_RS12255	0.610644	0.214212	-0.0393867			24h_vs_8h	N900_RS18540	DNA-3-methyladenine glycosylase 2 family protein	0.727742	0.138022	-0.131105			48h_vs_24h	N900_RS06400	ankyrin repeat domain-containing protein	0.0743385	1.12879	-0.606861
8h_vs_0h	hypothetical protein	N900_RS11010	0.818666	0.0868931	-0.0393306			24h_vs_8h	N900_RS08430	ATP-dependent Zn protease	0.561171	0.250904	-0.130672			48h_vs_24h	N900_RS00885	hslR	0.466446	0.331198	-0.606579
8h_vs_0h	alternative ribosome-rescue factor A	N900_RS14885	0.91949	0.0364532	-0.0392367			24h_vs_8h	N900_RS06140	DUF2913 family protein	0.567376	0.246129	-0.13062			48h_vs_24h	N900_RS09575	glycosyltransferase family 4 protein	0.275381	0.560065	-0.606029
8h_vs_0h	methyl-accepting chemotaxis protein	N900_RS18600	0.862029	0.0644781	-0.0391277			24h_vs_8h	N900_RS09505	YitT family protein	0.920183	0.0361257	-0.130493			48h_vs_24h	N900_RS14315	TonB-dependent hemoglobin/transferrin/lactoferrin family receptor	0.00674469	2.17104	-0.605161
8h_vs_0h	tyrA	N900_RS10680	0.714072	0.146258	-0.039058			24h_vs_8h	N900_RS05600	hypothetical protein	0.816415	0.0880889	-0.130419			48h_vs_24h	N900_RS09510	VanZ family protein	0.0763027	1.11746	-0.604626
8h_vs_0h	cysK	N900_RS09370	0.84633	0.07246	-0.0390375			24h_vs_8h	N900_RS05930	pspC	0.847218	0.072005	-0.130318			48h_vs_24h	N900_RS09525	polysaccharide export protein	0.15998	0.795933	-0.60458
8h_vs_0h	cysteine desulfurase-like protein	N900_RS08325	0.866951	0.0620057	-0.0389674			24h_vs_8h	N900_RS01955	pyrB	0.640273	0.193635	-0.130274			48h_vs_24h	N900_RS09980	RDD family protein	0.111518	0.952657	-0.604294
8h_vs_0h	DUF3833 domain-containing protein	N900_RS08610	0.995761	0.0018449	-0.0389531			24h_vs_8h	N900_RS07510	methyltransferase domain-containing protein	0.811208	0.090868	-0.130003			48h_vs_24h	N900_RS15725	hypothetical protein	0.154049	0.812341	-0.603691
8h_vs_0h	ketoacyl-ACP synthase III	N900_RS17290	0.793415	0.1005	-0.038926			24h_vs_8h	N900_RS14680	spindolin	0.548489	0.260832	-0.12994			48h_vs_24h	N900_RS07860	PTS sugar transporter subunit IIB	0.374968	0.426005	-0.603267
8h_vs_0h	pgeF	N900_RS10620	0.782847	0.106323	-0.0389175			24h_vs_8h	N900_RS15860	lipocalin family protein	0.492718	0.307402	-0.129814			48h_vs_24h	N900_RS17165	modB	0.454932	0.342054	-0.603222
8h_vs_0h	GNAT family N-acetyltransferase	N900_RS09785	0.991045	0.00390646	-0.0388676			24h_vs_8h	N900_RS15905	hypothetical protein	0.538157	0.269091	-0.129655			48h_vs_24h	N900_RS04390	chemotaxis protein CheV	0.0131901	1.87975	-0.603099
8h_vs_0h	IS256 family transposase	N900_RS06905	0.953522	0.0206691	-0.0386297			24h_vs_8h	N900_RS06360	GGDEF domain-containing protein	0.399275	0.398727	-0.129387			48h_vs_24h	N900_RS07205	LysE family translocator	0.254587	0.594163	-0.603086
8h_vs_0h	Tim44 domain-containing protein	N900_RS04590	0.938974	0.0273463	-0.0385271			24h_vs_8h	N900_RS12035	alpha/beta fold hydrolase	0.524438	0.280306	-0.129291			48h_vs_24h	N900_RS14840	methyl-accepting chemotaxis protein	0.0411346	1.38579	-0.603079
8h_vs_0h	peptidoglycan DD-metalloendopeptidase family protein	N900_RS11485	0.982582	0.00763104	-0.0385233			24h_vs_8h	N900_RS05745	mukB	0.238389	0.622713	-0.129238			48h_vs_24h	N900_RS09545	O-antigen ligase family protein	0.0315277	1.50131	-0.60243
8h_vs_0h	U32 family peptidase	N900_RS11360	0.821912	0.0851744	-0.0384343			24h_vs_8h	N900_RS05830	TIGR02647 family protein	0.677775	0.168915	-0.129082			48h_vs_24h	N900_RS08220	hutC	0.189418	0.722578	-0.602062
8h_vs_0h	DUF3549 family protein	N900_RS09775	0.912707	0.0396688	-0.0384018			24h_vs_8h	N900_RS18960	iron-containing redox enzyme family protein	0.732132	0.13541	-0.128976			48h_vs_24h	N900_RS09610	wecC	0.0540906	1.26688	-0.601958
8h_vs_0h	nadB	N900_RS02185	0.616909	0.209779	-0.0383999			24h_vs_8h	N900_RS00540	GNAT family N-acetyltransferase	0.80045	0.0966661	-0.128777			48h_vs_24h	N900_RS14720	peptide deformylase	0.268876	0.570448	-0.60152
8h_vs_0h	SPFH/Band 7/PHB domain protein	N900_RS09330	0.979979	0.00878326	-0.0383263			24h_vs_8h	N900_RS18270	DUF3612 domain-containing protein	0.571806	0.242752	-0.128712			48h_vs_24h	N900_RS18695	hypothetical protein	0.0899489	1.046	-0.600928
8h_vs_0h	pepN	N900_RS06830	0.887741	0.0517138	-0.0381446			24h_vs_8h	N900_RS04010	znuB	0.901024	0.0452637	-0.128639			48h_vs_24h	N900_RS09930	recN	0.0844996	1.07315	-0.600735
8h_vs_0h	cueR	N900_RS09340	0.933958	0.0296725	-0.0379322			24h_vs_8h	N900_RS13510	hypothetical protein	0.596578	0.224333	-0.128491			48h_vs_24h	N900_RS06550	ugpE	0.1951	0.709743	-0.599818
8h_vs_0h	yehT	N900_RS10695	0.461522	0.335808	-0.0375639			24h_vs_8h	N900_RS16370	OFA family MFS transporter	0.478028	0.320547	-0.128368			48h_vs_24h	N900_RS17175	cobyric acid synthase	0.12866	0.890557	-0.599741
8h_vs_0h	thrA	N900_RS02695	0.855918	0.067568	-0.0375124			24h_vs_8h	N900_RS01965	argF	0.698603	0.15577	-0.128114			48h_vs_24h	N900_RS15920	sulfate ABC transporter substrate-binding protein	0.0672235	1.17248	-0.59944
8h_vs_0h	LOG family protein	N900_RS09710	0.758484	0.120054	-0.0374214			24h_vs_8h	N900_RS14700	TAXI family TRAP transporter solute-binding subunit	0.695668	0.157598	-0.127861			48h_vs_24h	N900_RS00185	hypothetical protein	0.728168	0.137768	-0.59941
8h_vs_0h	AbgT family transporter	N900_RS09875	0.740225	0.130636	-0.0372811			24h_vs_8h	N900_RS02700	thrB	0.423246	0.373407	-0.127852			48h_vs_24h	N900_RS07830	mdoH	0.026432	1.57787	-0.599023
8h_vs_0h	recR	N900_RS08940	0.948353	0.0230301	-0.0372438			24h_vs_8h	N900_RS12825	tusC	0.889065	0.0510665	-0.127656			48h_vs_24h	N900_RS15335	type VI secretion system PAAR protein	0.044301	1.35359	-0.598384
8h_vs_0h	chitinase	N900_RS04640	0.954954	0.0200175	-0.0370353			24h_vs_8h	N900_RS02660	TIGR01212 family radical SAM protein	0.388367	0.410758	-0.127613			48h_vs_24h	N900_RS01365	pilO	0.147055	0.83252	-0.598194
8h_vs_0h	amino acid ABC transporter ATP-binding protein	N900_RS18630	0.592994	0.22695	-0.0370232			24h_vs_8h	N900_RS18620	DUF3297 family protein	0.880757	0.0551438	-0.12759			48h_vs_24h	N900_RS04660	LysR family transcriptional regulator	0.00911416	2.04028	-0.597865
8h_vs_0h	mltF	N900_RS09860	0.536995	0.27003	-0.037005			24h_vs_8h	N900_RS00560	class I SAM-dependent methyltransferase	0.745618	0.127484	-0.127273			48h_vs_24h	N900_RS06010	ABC transporter permease	0.043538	1.36113	-0.59767
8h_vs_0h	fadB	N900_RS13940	0.363034	0.440052	-0.0369443			24h_vs_8h	N900_RS06235	M48 family metallopeptidase	0.732624	0.135119	-0.127008			48h_vs_24h	N900_RS14335	methyl-accepting chemotaxis protein	0.0326462	1.48617	-0.597621
8h_vs_0h	hmpA	N900_RS14875	0.956929	0.0191202	-0.0368066			24h_vs_8h	N900_RS17490	hypothetical protein	0.438839	0.357695	-0.126885			48h_vs_24h	N900_RS15595	VOC family protein	0.169612	0.770542	-0.596931
8h_vs_0h	spermidine/putrescine ABC transporter substrate-binding protein	N900_RS18980	0.724553	0.13993	-0.0366583			24h_vs_8h	N900_RS05690	alpha/beta hydrolase	0.833225	0.0792379	-0.126793			48h_vs_24h	N900_RS11105	conjugal transfer protein TraK	0.185099	0.732595	-0.596892
8h_vs_0h	hypothetical protein	N900_RS01235	0.937694	0.0279388	-0.0363749			24h_vs_8h	N900_RS00645	sensor domain-containing phosphodiesterase	0.758294	0.120162	-0.126475			48h_vs_24h	N900_RS10035	tcpC	0.00065581	3.18322	-0.596607
8h_vs_0h	DUF496 family protein	N900_RS17245	0.514977	0.288212	-0.0363219			24h_vs_8h	N900_RS13405	acyl-CoA reductase	0.257216	0.589702	-0.126147			48h_vs_24h	N900_RS14230	N-acetyltransferase	0.339883	0.46867	-0.596084
8h_vs_0h	fabF	N900_RS04330	0.907986	0.0419208	-0.0356751			24h_vs_8h	N900_RS15340	hypothetical protein	0.597827	0.223424	-0.126079			48h_vs_24h	N900_RS10315	(2,3-dihydroxybenzoyl)adenylate synthase	0.0497672	1.30306	-0.595543
8h_vs_0h	thiamine phosphate synthase	N900_RS00330	0.735241	0.13357	-0.0353241			24h_vs_8h	N900_RS17090	torS	0.695693	0.157582	-0.125962			48h_vs_24h	N900_RS08390	trpB	0.169035	0.772023	-0.595534
8h_vs_0h	acyltransferase	N900_RS18100	0.812409	0.0902253	-0.0353131			24h_vs_8h	N900_RS12245	tyrS	0.795275	0.0994827	-0.125954			48h_vs_24h	N900_RS06785	S1 RNA-binding domain-containing protein	0.0875363	1.05781	-0.595343
8h_vs_0h	prepilin peptidase	N900_RS16710	0.671602	0.172888	-0.0351812			24h_vs_8h	N900_RS09075	CBS domain-containing protein	0.779304	0.108293	-0.125508			48h_vs_24h	N900_RS07450	GGDEF domain-containing protein	0.0200495	1.6979	-0.594543
8h_vs_0h	murein hydrolase activator EnvC	N900_RS12975	0.66557	0.176807	-0.0350916			24h_vs_8h	N900_RS08145	GNAT family N-acetyltransferase	0.437171	0.359349	-0.125484			48h_vs_24h	N900_RS16845	glycoside hydrolase family 32 protein	0.00276029	2.55905	-0.59443
8h_vs_0h	peptidase M66	N900_RS10085	0.974958	0.0110139	-0.0349964			24h_vs_8h	N900_RS14565	AAA domain-containing protein	0.561796	0.250422	-0.125266			48h_vs_24h	N900_RS00855	virulence factor BrkB family protein	0.0928752	1.0321	-0.594381
8h_vs_0h	iron-regulated protein A	N900_RS07935	0.851727	0.0696998	-0.0349775			24h_vs_8h	N900_RS06055	collagenase	0.414936	0.382019	-0.125251			48h_vs_24h	N900_RS16795	VOC family protein	0.169617	0.77053	-0.593898
8h_vs_0h	ABC transporter substrate-binding protein	N900_RS05055	0.860437	0.0652807	-0.034664			24h_vs_8h	N900_RS10995	endonuclease	0.519452	0.284454	-0.125133			48h_vs_24h	N900_RS11215	hypothetical protein	0.190388	0.72036	-0.593545
8h_vs_0h	type I DNA topoisomerase	N900_RS05675	1	0	-0.0345475			24h_vs_8h	N900_RS12130	ABC transporter substrate-binding protein	0.73108	0.136035	-0.124846			48h_vs_24h	N900_RS09900	prepilin-type N-terminal cleavage/methylation domain-containing protein	0.397608	0.400544	-0.593508
8h_vs_0h	AsmA family protein	N900_RS00870	0.988986	0.00480983	-0.0345462			24h_vs_8h	N900_RS14285	phrB	0.560441	0.25147	-0.124646			48h_vs_24h	N900_RS05455	TRAP transporter small permease	0.136648	0.864396	-0.593459
8h_vs_0h	PTS fructose transporter subunit IIA	N900_RS05240	0.605087	0.218182	-0.0344804			24h_vs_8h	N900_RS00630	DUF484 family protein	0.751002	0.124359	-0.124537			48h_vs_24h	N900_RS20070	acetyltransferase	0.416453	0.380434	-0.593448
8h_vs_0h	LysR family transcriptional regulator	N900_RS06505	0.979948	0.008797	-0.0344762			24h_vs_8h	N900_RS08625	class I SAM-dependent methyltransferase	0.517842	0.285803	-0.124445			48h_vs_24h	N900_RS18215	malK	0.22116	0.655294	-0.592877
8h_vs_0h	dtpA	N900_RS09275	0.945308	0.0244268	-0.034257			24h_vs_8h	N900_RS15950	hypothetical protein	0.637768	0.195338	-0.124427			48h_vs_24h	N900_RS19385	hypothetical protein	0.255605	0.59243	-0.592458
8h_vs_0h	pssA	N900_RS13095	1	0	-0.0341756			24h_vs_8h	N900_RS12100	inovirus Gp2 family protein	0.550734	0.259058	-0.124328			48h_vs_24h	N900_RS05965	sodium-dependent transporter	0.013766	1.86119	-0.592249
8h_vs_0h	mlaF	N900_RS01905	0.970303	0.0130927	-0.0341191			24h_vs_8h	N900_RS18535	methylated-DNA--[protein]-cysteine S-methyltransferase	0.489513	0.310235	-0.124283			48h_vs_24h	N900_RS04915	phosphotransferase	0.0457897	1.33923	-0.591998
8h_vs_0h	oxidative stress defense protein	N900_RS12150	0.945583	0.0243002	-0.0340794			24h_vs_8h	N900_RS03425	hypothetical protein	0.304022	0.517095	-0.123477			48h_vs_24h	N900_RS07420	hsp70 family protein	0.040212	1.39564	-0.591997
8h_vs_0h	pabC	N900_RS04335	0.609025	0.215365	-0.0339098			24h_vs_8h	N900_RS01405	phosphoglycolate phosphatase	0.656763	0.182591	-0.123474			48h_vs_24h	N900_RS02075	leuD	0.186815	0.728587	-0.591836
8h_vs_0h	hypothetical protein	N900_RS08890	0.951122	0.0217639	-0.0338958			24h_vs_8h	N900_RS18065	biopolymer transporter ExbD	0.767441	0.114955	-0.12335			48h_vs_24h	N900_RS16695	tkt	0.382846	0.416976	-0.591808
8h_vs_0h	ABC transporter permease	N900_RS06010	0.847227	0.0720003	-0.0338586			24h_vs_8h	N900_RS07345	MFS transporter	0.400014	0.397925	-0.12313			48h_vs_24h	N900_RS10930	helix-turn-helix transcriptional regulator	0.162365	0.789506	-0.59172
8h_vs_0h	dsbB	N900_RS04870	0.788249	0.103336	-0.0338571			24h_vs_8h	N900_RS05915	pspF	0.710187	0.148627	-0.122869			48h_vs_24h	N900_RS05525	anti-phage defense ZorAB system ZorA	0.0220019	1.65754	-0.591664
8h_vs_0h	hypothetical protein	N900_RS15730	0.636728	0.196046	-0.0337733			24h_vs_8h	N900_RS10675	PilZ domain-containing protein	0.821773	0.0852479	-0.12283			48h_vs_24h	N900_RS11565	hypothetical protein	0.0463779	1.33369	-0.591032
8h_vs_0h	sensor domain-containing diguanylate cyclase	N900_RS18280	0.929551	0.0317268	-0.033747			24h_vs_8h	N900_RS05965	sodium-dependent transporter	0.557044	0.254111	-0.122615			48h_vs_24h	N900_RS11025	AAA family ATPase	0.104184	0.982198	-0.590801
8h_vs_0h	hypothetical protein	N900_RS18105	0.815335	0.0886637	-0.0336863			24h_vs_8h	N900_RS09105	moaA	0.869232	0.0608645	-0.122604			48h_vs_24h	N900_RS18635	amino acid ABC transporter permease	0.226985	0.644002	-0.58924
8h_vs_0h	hypothetical protein	N900_RS11565	0.95212	0.0213081	-0.033493			24h_vs_8h	N900_RS01685	peptidoglycan-binding protein LysM	0.822604	0.0848093	-0.121703			48h_vs_24h	N900_RS16510	transporter substrate-binding domain-containing protein	0.155181	0.809161	-0.589051
8h_vs_0h	mechanosensitive ion channel family protein	N900_RS14865	0.838835	0.0763236	-0.0334855			24h_vs_8h	N900_RS18425	LysR family transcriptional regulator	0.855031	0.0680179	-0.1212			48h_vs_24h	N900_RS07390	hypothetical protein	0.418423	0.378385	-0.588826
8h_vs_0h	helix-turn-helix domain-containing protein	N900_RS04565	0.918485	0.036928	-0.0332643			24h_vs_8h	N900_RS15590	hypothetical protein	0.396489	0.401769	-0.121106			48h_vs_24h	N900_RS09765	truC	0.260845	0.583618	-0.588651
8h_vs_0h	DUF3800 domain-containing protein	N900_RS16115	0.733133	0.134817	-0.0332276			24h_vs_8h	N900_RS20110	hypothetical protein	0.865202	0.0628825	-0.121062			48h_vs_24h	N900_RS09760	1-deoxy-D-xylulose-5-phosphate synthase	1	0	-0.588075
8h_vs_0h	peptidyl-prolyl cis-trans isomerase	N900_RS02970	0.967927	0.0141575	-0.0331578			24h_vs_8h	N900_RS00870	AsmA family protein	0.592186	0.227542	-0.120714			48h_vs_24h	N900_RS05870	hypothetical protein	0.136211	0.865787	-0.587081
8h_vs_0h	NAD(P)/FAD-dependent oxidoreductase	N900_RS00420	0.340791	0.467512	-0.0329596			24h_vs_8h	N900_RS06450	DMT family protein	0.336732	0.472716	-0.120214			48h_vs_24h	N900_RS16415	Re/Si-specific NAD(P)(+) transhydrogenase subunit alpha	0.0202243	1.69413	-0.586628
8h_vs_0h	FNR family transcription factor	N900_RS07135	0.697769	0.156288	-0.0329459			24h_vs_8h	N900_RS14695	hypothetical protein	0.961635	0.0169896	-0.119909			48h_vs_24h	N900_RS16805	YHS domain-containing protein	0.201702	0.69529	-0.586251
8h_vs_0h	D-2-hydroxyacid dehydrogenase	N900_RS13345	0.886814	0.0521674	-0.0329455			24h_vs_8h	N900_RS19885	acetyltransferase	0.910574	0.0406849	-0.119858			48h_vs_24h	N900_RS17375	cytochrome c	0.19863	0.701954	-0.586019
8h_vs_0h	copper homeostasis protein CutC	N900_RS10510	0.838792	0.0763456	-0.0328748			24h_vs_8h	N900_RS09335	NfeD family protein	0.594549	0.225812	-0.119757			48h_vs_24h	N900_RS04410	DUF2860 domain-containing protein	0.033317	1.47733	-0.585718
8h_vs_0h	ABC transporter ATP-binding protein	N900_RS01750	0.61049	0.214321	-0.0328289			24h_vs_8h	N900_RS18840	type I secretion system permease/ATPase	0.581178	0.235691	-0.119734			48h_vs_24h	N900_RS02820	beta-galactosidase	0.0320716	1.49388	-0.585579
8h_vs_0h	protein-L-isoaspartate(D-aspartate) O-methyltransferase	N900_RS11985	0.838423	0.0765369	-0.0319704			24h_vs_8h	N900_RS11680	ABC transporter permease	0.904219	0.0437266	-0.119692			48h_vs_24h	N900_RS14360	GGDEF domain-containing protein	0.0649683	1.1873	-0.58546
8h_vs_0h	hflK	N900_RS12865	0.657258	0.182264	-0.0317628			24h_vs_8h	N900_RS14965	IS200/IS605-like element IS1004 family transposase	0.759194	0.119647	-0.119675			48h_vs_24h	N900_RS03065	succinylglutamate desuccinylase/aspartoacylase family protein	0.352879	0.452374	-0.585457
8h_vs_0h	ATP-dependent zinc protease	N900_RS16190	0.934932	0.0292199	-0.0314842			24h_vs_8h	N900_RS02815	chrA	0.756021	0.121466	-0.119543			48h_vs_24h	N900_RS16095	hypothetical protein	0.018787	1.72614	-0.585444
8h_vs_0h	IS3-like element ISVch4 family transposase	N900_RS17495	0.907725	0.0420457	-0.0312151			24h_vs_8h	N900_RS19365	hypothetical protein	0.937811	0.0278845	-0.119493			48h_vs_24h	N900_RS07655	hypothetical protein	0.127313	0.895128	-0.585161
8h_vs_0h	sodium:proton antiporter	N900_RS14740	0.921233	0.0356304	-0.0311157			24h_vs_8h	N900_RS18730	SDR family oxidoreductase	0.872522	0.0592236	-0.119445			48h_vs_24h	N900_RS12115	hypothetical protein	0.15271	0.816134	-0.583712
8h_vs_0h	hypothetical protein	N900_RS02250	0.808298	0.0924284	-0.0310842			24h_vs_8h	N900_RS13750	dncV	0.450134	0.346658	-0.119386			48h_vs_24h	N900_RS14565	AAA domain-containing protein	0.220404	0.656781	-0.583317
8h_vs_0h	SLC13 family permease	N900_RS07700	0.954798	0.0200886	-0.0309867			24h_vs_8h	N900_RS10265	alkyl/aryl-sulfatase	0.523284	0.281262	-0.119085			48h_vs_24h	N900_RS12720	pspG	0.36944	0.432456	-0.583018
8h_vs_0h	MFS transporter	N900_RS07960	0.860335	0.0653322	-0.0308115			24h_vs_8h	N900_RS11610	glnK	0.523263	0.28128	-0.119011			48h_vs_24h	N900_RS17200	NirD/YgiW/YdeI family stress tolerance protein	0.367615	0.434606	-0.582895
8h_vs_0h	MBL fold metallo-hydrolase	N900_RS18690	0.70265	0.153261	-0.0306366			24h_vs_8h	N900_RS01300	phosphoenolpyruvate carboxylase	0.246819	0.607621	-0.118836			48h_vs_24h	N900_RS11065	hypothetical protein	0.25406	0.595064	-0.582633
8h_vs_0h	chemotaxis protein CheA	N900_RS07315	0.841426	0.0749841	-0.0304064			24h_vs_8h	N900_RS14240	HlyD family secretion protein	0.770088	0.11346	-0.118786			48h_vs_24h	N900_RS18410	methyl-accepting chemotaxis protein	0.0281614	1.55035	-0.581747
8h_vs_0h	ABC transporter ATP-binding protein	N900_RS01480	0.977194	0.0100192	-0.030382			24h_vs_8h	N900_RS17400	amino acid permease	0.479237	0.31945	-0.118728			48h_vs_24h	N900_RS11075	DsbC family protein	0.485621	0.313703	-0.581476
8h_vs_0h	dprA	N900_RS00235	0.909076	0.0413996	-0.0299261			24h_vs_8h	N900_RS17455	tesA	0.845677	0.0727957	-0.118554			48h_vs_24h	N900_RS09975	M23 family metallopeptidase	0.144993	0.838654	-0.581309
8h_vs_0h	trpCF	N900_RS08385	0.915349	0.0384132	-0.0298324			24h_vs_8h	N900_RS04340	mltG	0.867503	0.0617291	-0.11849			48h_vs_24h	N900_RS17860	cytochrome bd oxidase subunit I	0.020394	1.6905	-0.581092
8h_vs_0h	NADP(H)-dependent aldo-keto reductase	N900_RS10815	0.850775	0.0701851	-0.0296758			24h_vs_8h	N900_RS08950	DNA polymerase III subunit gamma/tau	0.881884	0.0545883	-0.11825			48h_vs_24h	N900_RS15320	DUF4102 domain-containing protein	0.090308	1.04427	-0.581089
8h_vs_0h	OmpA family protein	N900_RS08275	0.969795	0.0133202	-0.0294544			24h_vs_8h	N900_RS08100	AEC family transporter	0.57421	0.240929	-0.118024			48h_vs_24h	N900_RS15840	LD-carboxypeptidase	0.0645866	1.18986	-0.581086
8h_vs_0h	DDE-type integrase/transposase/recombinase	N900_RS05350	0.742806	0.129124	-0.0294067			24h_vs_8h	N900_RS05380	hypothetical protein	0.770152	0.113423	-0.118001			48h_vs_24h	N900_RS04540	menH	0.132449	0.87795	-0.580973
8h_vs_0h	hypothetical protein	N900_RS10075	0.404656	0.392914	-0.0293626			24h_vs_8h	N900_RS02895	hypothetical protein	0.8443	0.0735031	-0.117933			48h_vs_24h	N900_RS06370	SDR family oxidoreductase	0.159185	0.798098	-0.580759
8h_vs_0h	Crp/Fnr family transcriptional regulator	N900_RS14660	0.948356	0.0230285	-0.0293409			24h_vs_8h	N900_RS18545	DoxX family protein	0.630271	0.200473	-0.117913			48h_vs_24h	N900_RS07155	glucosaminidase	0.0961561	1.01702	-0.580711
8h_vs_0h	EAL domain-containing protein	N900_RS12075	0.712111	0.147453	-0.0290814			24h_vs_8h	N900_RS10980	DUF3150 domain-containing protein	0.861537	0.0647261	-0.117897			48h_vs_24h	N900_RS01690	DMT family transporter	0.483566	0.315545	-0.57982
8h_vs_0h	TIGR02808 family protein	N900_RS16960	1	0	-0.0289581			24h_vs_8h	N900_RS00390	hypothetical protein	0.642405	0.192191	-0.117703			48h_vs_24h	N900_RS17885	linear amide C-N hydrolase	0.358067	0.446036	-0.579698
8h_vs_0h	tripartite tricarboxylate transporter TctB family protein	N900_RS07610	0.994259	0.00250046	-0.0288869			24h_vs_8h	N900_RS04245	Aspartate-semialdehyde dehydrogenase 1	0.534496	0.272055	-0.117672			48h_vs_24h	N900_RS08105	purT	0.0425501	1.3711	-0.57869
8h_vs_0h	fepB	N900_RS10295	0.802911	0.0953326	-0.0288774			24h_vs_8h	N900_RS09705	GGDEF domain-containing protein	0.745815	0.127369	-0.117415			48h_vs_24h	N900_RS18450	hypothetical protein	0.583305	0.234104	-0.578673
8h_vs_0h	phosphatase	N900_RS17975	0.859587	0.0657104	-0.0288076			24h_vs_8h	N900_RS11915	csrA	1	0	-0.117311			48h_vs_24h	N900_RS06845	pyrD	0.144223	0.840965	-0.577835
8h_vs_0h	methyl-accepting chemotaxis protein	N900_RS16860	0.305383	0.515155	-0.0287789			24h_vs_8h	N900_RS16255	potassium transporter Kup	0.479162	0.319518	-0.116957			48h_vs_24h	N900_RS02280	mazG	0.228077	0.641918	-0.577743
8h_vs_0h	GNAT family N-acetyltransferase	N900_RS16045	0.913913	0.0390952	-0.0287172			24h_vs_8h	N900_RS13725	hypothetical protein	0.583909	0.233655	-0.116815			48h_vs_24h	N900_RS01100	response regulator	0.394607	0.403835	-0.577157
8h_vs_0h	fliL	N900_RS03805	0.991525	0.00369624	-0.0284621			24h_vs_8h	N900_RS10130	DEAD/DEAH box helicase	0.527762	0.277562	-0.116686			48h_vs_24h	N900_RS09595	lipopolysaccharide biosynthesis protein	0.0651327	1.1862	-0.577155
8h_vs_0h	TetR/AcrR family transcriptional regulator	N900_RS02095	0.805409	0.0939837	-0.0284227			24h_vs_8h	N900_RS14740	sodium:proton antiporter	0.833111	0.079297	-0.116672			48h_vs_24h	N900_RS12095	IS3-like element ISVch4 family transposase	0.0199992	1.69899	-0.576848
8h_vs_0h	lysA	N900_RS00620	0.620042	0.207579	-0.028392			24h_vs_8h	N900_RS04685	acyltransferase family protein	0.487764	0.311791	-0.116426			48h_vs_24h	N900_RS17865	cydB	0.0210182	1.67741	-0.576343
8h_vs_0h	PrkA family serine protein kinase	N900_RS05010	0.606873	0.216902	-0.027948			24h_vs_8h	N900_RS03990	sucA	0.903602	0.0440228	-0.116417			48h_vs_24h	N900_RS14160	IclR family transcriptional regulator	0.117225	0.93098	-0.576189
8h_vs_0h	DUF2309 family protein	N900_RS06410	0.908408	0.0417189	-0.0279101			24h_vs_8h	N900_RS17665	acetoacetate--CoA ligase	0.474324	0.323925	-0.116329			48h_vs_24h	N900_RS06390	DUF417 family protein	0.0919872	1.03627	-0.575507
8h_vs_0h	hupA	N900_RS13315	0.846059	0.0725991	-0.0276407			24h_vs_8h	N900_RS17185	hypothetical protein	0.641318	0.192926	-0.1163			48h_vs_24h	N900_RS09515	hypothetical protein	0.320816	0.493743	-0.575471
8h_vs_0h	uracil-DNA glycosylase	N900_RS02720	0.868403	0.0612786	-0.0276044			24h_vs_8h	N900_RS13625	murQ	0.609815	0.214802	-0.116169			48h_vs_24h	N900_RS11655	tRNA glutamyl-Q(34) synthetase GluQRS	0.167028	0.77721	-0.575378
8h_vs_0h	methyl-accepting chemotaxis protein	N900_RS18725	0.771365	0.11274	-0.0273078			24h_vs_8h	N900_RS07565	NUDIX domain-containing protein	0.824395	0.0838647	-0.116146			48h_vs_24h	N900_RS13295	hypothetical protein	0.679786	0.167628	-0.574669
8h_vs_0h	AAA domain-containing protein	N900_RS10990	0.872445	0.059262	-0.027149			24h_vs_8h	N900_RS14430	DMT family transporter	0.519043	0.284797	-0.116146			48h_vs_24h	N900_RS07575	propionyl-CoA synthetase	0.0576858	1.23893	-0.574439
8h_vs_0h	mlaA	N900_RS04175	0.719674	0.142864	-0.0269			24h_vs_8h	N900_RS12195	LysR family transcriptional regulator	0.827112	0.0824356	-0.115819			48h_vs_24h	N900_RS06050	response regulator	0.0205879	1.68639	-0.574313
8h_vs_0h	cobU	N900_RS08055	0.807702	0.0927486	-0.0265084			24h_vs_8h	N900_RS02575	carB	0.522392	0.282003	-0.115324			48h_vs_24h	N900_RS06485	ABC transporter permease	0.21629	0.664963	-0.573922
8h_vs_0h	sigma-54-dependent Fis family transcriptional regulator	N900_RS10825	0.883525	0.0537811	-0.0265067			24h_vs_8h	N900_RS12590	mshL	0.864428	0.063271	-0.115188			48h_vs_24h	N900_RS06430	almF	0.701991	0.153668	-0.573513
8h_vs_0h	gbpA	N900_RS17585	0.622599	0.205791	-0.0262924			24h_vs_8h	N900_RS14765	universal stress protein	0.541185	0.266654	-0.115177			48h_vs_24h	N900_RS05600	hypothetical protein	0.037926	1.42106	-0.573358
8h_vs_0h	membrane protein	N900_RS08085	0.837917	0.0767991	-0.0262459			24h_vs_8h	N900_RS12690	phosphoadenylyl-sulfate reductase	0.733382	0.134669	-0.114942			48h_vs_24h	N900_RS15575	LD-carboxypeptidase	0.0748901	1.12558	-0.572021
8h_vs_0h	secE	N900_RS13040	1	0	-0.0258717			24h_vs_8h	N900_RS12520	mreC	0.930884	0.0311046	-0.114894			48h_vs_24h	N900_RS01695	GNAT family N-acetyltransferase	0.329882	0.481641	-0.571812
8h_vs_0h	hypothetical protein	N900_RS10140	0.59419	0.226075	-0.0258149			24h_vs_8h	N900_RS10105	IS481-like element ISVch1 family transposase	0.507872	0.294245	-0.114694			48h_vs_24h	N900_RS02440	recJ	0.0261067	1.58325	-0.571638
8h_vs_0h	pncB	N900_RS14470	0.652556	0.185382	-0.0255502			24h_vs_8h	N900_RS10395	nucleoside-diphosphate kinase	0.824666	0.0837218	-0.114476			48h_vs_24h	N900_RS14585	type VI secretion protein	0.100101	0.999564	-0.571576
8h_vs_0h	queF	N900_RS09695	0.765852	0.115855	-0.025345			24h_vs_8h	N900_RS03410	non-ribosomal peptide synthetase	0.316526	0.499591	-0.114263			48h_vs_24h	N900_RS01470	hydrolase	0.163567	0.786304	-0.571214
8h_vs_0h	DUF4102 domain-containing protein	N900_RS15320	0.701544	0.153945	-0.0250924			24h_vs_8h	N900_RS10140	hypothetical protein	0.59312	0.226857	-0.114194			48h_vs_24h	N900_RS05035	lipid A deacylase LpxR family protein	0.200412	0.698077	-0.571154
8h_vs_0h	mreC	N900_RS12520	1	0	-0.0250743			24h_vs_8h	N900_RS16040	DUF645 family protein	0.697402	0.156517	-0.114113			48h_vs_24h	N900_RS06535	glycerophosphoryl diester phosphodiesterase	0.449684	0.347093	-0.571114
8h_vs_0h	deoxyguanosinetriphosphate triphosphohydrolase family protein	N900_RS15435	0.812551	0.0901496	-0.0250641			24h_vs_8h	N900_RS10155	MFS transporter	0.873232	0.0588702	-0.113934			48h_vs_24h	N900_RS12490	tldD	0.0849538	1.07082	-0.569954
8h_vs_0h	ABC transporter ATP-binding protein	N900_RS11555	0.965898	0.0150686	-0.0249548			24h_vs_8h	N900_RS10270	LysR family transcriptional regulator	0.56334	0.249229	-0.113835			48h_vs_24h	N900_RS15990	GNAT family N-acetyltransferase	0.338792	0.470067	-0.569483
8h_vs_0h	type II secretion system protein	N900_RS12555	0.773871	0.111331	-0.024747			24h_vs_8h	N900_RS14635	rbsK	0.40317	0.394511	-0.113575			48h_vs_24h	N900_RS11615	hypothetical protein	0.114698	0.940442	-0.568117
8h_vs_0h	hypothetical protein	N900_RS09345	0.735298	0.133537	-0.0245347			24h_vs_8h	N900_RS19435	DUF3709 domain-containing protein	0.759515	0.119463	-0.11353			48h_vs_24h	N900_RS16610	aspartate aminotransferase family protein	0.0348858	1.45735	-0.568025
8h_vs_0h	ygfZ	N900_RS02170	1	0	-0.0242949			24h_vs_8h	N900_RS06005	hypothetical protein	0.766766	0.115337	-0.113365			48h_vs_24h	N900_RS17735	LysE family translocator	0.0996816	1.00138	-0.568008
8h_vs_0h	heme biosynthesis protein HemY	N900_RS00580	0.859541	0.0657333	-0.0241404			24h_vs_8h	N900_RS16440	conjugal transfer protein TraF	0.284412	0.546052	-0.113195			48h_vs_24h	N900_RS05480	YjhT family mutarotase	0.0272187	1.56513	-0.566963
8h_vs_0h	lipid A deacylase LpxR family protein	N900_RS05035	0.75533	0.121863	-0.0236506			24h_vs_8h	N900_RS05545	tyrosine-type recombinase/integrase	0.632992	0.198602	-0.113083			48h_vs_24h	N900_RS16640	mscL	0.310001	0.508637	-0.56611
8h_vs_0h	superoxide dismutase	N900_RS01090	0.932639	0.0302863	-0.02361			24h_vs_8h	N900_RS15895	DUF3465 domain-containing protein	0.743462	0.128741	-0.112911			48h_vs_24h	N900_RS02890	recD	0.179803	0.745202	-0.566048
8h_vs_0h	argininosuccinate synthase	N900_RS01320	0.376065	0.424737	-0.0235371			24h_vs_8h	N900_RS03595	tetratricopeptide repeat protein	0.708812	0.149469	-0.112475			48h_vs_24h	N900_RS11140	traD	0.0638938	1.19454	-0.565931
8h_vs_0h	bifunctional acetate--CoA ligase family protein/GNAT family N-acetyltransferase	N900_RS16470	0.6273	0.202525	-0.0230441			24h_vs_8h	N900_RS11560	ABC transporter ATP-binding protein	0.66864	0.174808	-0.1124			48h_vs_24h	N900_RS00255	purE	0.17214	0.764119	-0.565387
8h_vs_0h	DUF4123 domain-containing protein	N900_RS07225	0.914373	0.0388767	-0.0230352			24h_vs_8h	N900_RS17485	DUF2238 domain-containing protein	0.827924	0.0820097	-0.112341			48h_vs_24h	N900_RS11335	rimI	0.050761	1.29447	-0.564856
8h_vs_0h	NADH dehydrogenase	N900_RS14745	0.598518	0.222923	-0.0230072			24h_vs_8h	N900_RS04485	alpha/beta hydrolase	0.858465	0.0662775	-0.112191			48h_vs_24h	N900_RS12405	hypothetical protein	0.182427	0.738912	-0.564267
8h_vs_0h	DUF2986 domain-containing protein	N900_RS05300	0.60331	0.219459	-0.0229043			24h_vs_8h	N900_RS16560	exopolyphosphatase	0.733674	0.134497	-0.111981			48h_vs_24h	N900_RS02855	short-chain dehydrogenase	0.0565767	1.24736	-0.563809
8h_vs_0h	DUF3265 domain-containing protein	N900_RS20015	0.877414	0.0567957	-0.0227046			24h_vs_8h	N900_RS02220	lepB	1	0	-0.111767			48h_vs_24h	N900_RS07840	chbG	0.179861	0.745064	-0.563434
8h_vs_0h	nqrM	N900_RS07660	0.804779	0.0943236	-0.0225148			24h_vs_8h	N900_RS11945	sulfate/molybdate ABC transporter ATP-binding protein	0.840485	0.0754698	-0.111508			48h_vs_24h	N900_RS15440	HNH endonuclease	0.137298	0.862335	-0.563398
8h_vs_0h	pilO	N900_RS12600	0.916903	0.0376766	-0.0224656			24h_vs_8h	N900_RS00655	membrane protein	0.605048	0.21821	-0.111399			48h_vs_24h	N900_RS18375	transporter substrate-binding domain-containing protein	0.101792	0.992287	-0.563364
8h_vs_0h	LrgB family protein	N900_RS03925	0.654383	0.184168	-0.0224253			24h_vs_8h	N900_RS10640	pheA	0.392962	0.40565	-0.111139			48h_vs_24h	N900_RS16110	GNAT family N-acetyltransferase	0.770306	0.113337	-0.562809
8h_vs_0h	nucleoside-diphosphate kinase	N900_RS10395	0.907699	0.0420581	-0.0223317			24h_vs_8h	N900_RS16395	Solitary outer membrane autotransporter beta-barrel domain	0.843763	0.0737797	-0.110909			48h_vs_24h	N900_RS01970	PhoH family protein	0.123199	0.909393	-0.56277
8h_vs_0h	hypothetical protein	N900_RS17035	0.920342	0.0360506	-0.0221367			24h_vs_8h	N900_RS13330	ROK family protein	0.54333	0.264937	-0.110469			48h_vs_24h	N900_RS05540	helicase	8.75e-06	5.05787	-0.562612
8h_vs_0h	YheV family putative metal-binding protein	N900_RS01495	0.801772	0.0959493	-0.0220985			24h_vs_8h	N900_RS08370	anthranilate synthase component 1	0.647558	0.188721	-0.110451			48h_vs_24h	N900_RS15655	hypothetical protein	0.0138346	1.85903	-0.562514
8h_vs_0h	groL	N900_RS17625	0.925604	0.0335746	-0.0218869			24h_vs_8h	N900_RS13745	hypothetical protein	0.605897	0.217601	-0.110238			48h_vs_24h	N900_RS10895	hypothetical protein	0.214212	0.669156	-0.561711
8h_vs_0h	MoxR family ATPase	N900_RS14835	0.890514	0.0503591	-0.0218737			24h_vs_8h	N900_RS00140	ilvE	0.56891	0.244957	-0.110199			48h_vs_24h	N900_RS00125	oxidoreductase	0.260842	0.583622	-0.561668
8h_vs_0h	sensor histidine kinase	N900_RS04760	0.532582	0.273614	-0.0215199			24h_vs_8h	N900_RS18735	LysR family transcriptional regulator	0.786704	0.104189	-0.110119			48h_vs_24h	N900_RS15965	hypothetical protein	0.206827	0.684392	-0.561656
8h_vs_0h	IS256 family transposase	N900_RS11230	0.936178	0.0286417	-0.0214798			24h_vs_8h	N900_RS14925	potassium channel family protein	0.89816	0.0466462	-0.110084			48h_vs_24h	N900_RS18195	hypothetical protein	0.315327	0.501239	-0.560528
8h_vs_0h	peptidase M66	N900_RS14715	0.679813	0.16761	-0.0209026			24h_vs_8h	N900_RS16765	efflux RND transporter periplasmic adaptor subunit	0.783087	0.10619	-0.110021			48h_vs_24h	N900_RS15590	hypothetical protein	0.139311	0.856014	-0.560479
8h_vs_0h	LysR family transcriptional regulator	N900_RS14395	0.992448	0.0032924	-0.0207016			24h_vs_8h	N900_RS18115	MOSC domain-containing protein	0.86841	0.0612752	-0.109659			48h_vs_24h	N900_RS19145	hypothetical protein	0.333231	0.477255	-0.559636
8h_vs_0h	almE	N900_RS06425	0.375699	0.42516	-0.0205706			24h_vs_8h	N900_RS11035	AAA family ATPase	0.810615	0.0911855	-0.109581			48h_vs_24h	N900_RS07645	mglB	0.464539	0.332978	-0.558774
8h_vs_0h	transporter substrate-binding domain-containing protein	N900_RS18360	0.775834	0.110231	-0.0202891			24h_vs_8h	N900_RS04495	rnd	0.310421	0.508049	-0.109413			48h_vs_24h	N900_RS02380	yacG	0.722632	0.141083	-0.558219
8h_vs_0h	hypothetical protein	N900_RS08835	1	0	-0.0202324			24h_vs_8h	N900_RS00755	YijD family membrane protein	0.535086	0.271576	-0.109388			48h_vs_24h	N900_RS03055	diguanylate cyclase	0.0976178	1.01047	-0.55768
8h_vs_0h	DUF4123 domain-containing protein	N900_RS14110	0.890652	0.050292	-0.0201883			24h_vs_8h	N900_RS15385	TIGR03643 family protein	0.490913	0.308995	-0.108911			48h_vs_24h	N900_RS09845	IS200/IS605-like element IS1004 family transposase	0.155813	0.807395	-0.557638
8h_vs_0h	type B-5 chloramphenicol O-acetyltransferase CatB9	N900_RS15395	0.988844	0.00487215	-0.0201604			24h_vs_8h	N900_RS15205	DUF2861 family protein	0.754851	0.122139	-0.108844			48h_vs_24h	N900_RS16045	GNAT family N-acetyltransferase	0.306805	0.513137	-0.557328
8h_vs_0h	helix-turn-helix transcriptional regulator	N900_RS06935	0.891782	0.0497411	-0.0200687			24h_vs_8h	N900_RS05805	yciA	0.650869	0.186506	-0.108612			48h_vs_24h	N900_RS01975	hypothetical protein	0.498358	0.302458	-0.556972
8h_vs_0h	heme anaerobic degradation radical SAM methyltransferase ChuW/HutW	N900_RS18050	0.563815	0.248863	-0.0199333			24h_vs_8h	N900_RS00160	acyltransferase	0.632368	0.19903	-0.108547			48h_vs_24h	N900_RS14925	potassium channel family protein	0.0686686	1.16324	-0.556885
8h_vs_0h	floR	N900_RS11265	0.891026	0.0501094	-0.0194147			24h_vs_8h	N900_RS15630	type II toxin-antitoxin system mRNA interferase toxin, RelE/StbE family	0.849398	0.0708888	-0.108234			48h_vs_24h	N900_RS15050	triacylglycerol lipase	0.205753	0.686653	-0.556878
8h_vs_0h	mechanosensitive ion channel family protein	N900_RS13355	0.656505	0.182762	-0.0193939			24h_vs_8h	N900_RS16530	DNA-binding protein	0.62236	0.205958	-0.108154			48h_vs_24h	N900_RS02610	LysR family transcriptional regulator	0.179814	0.745177	-0.556842
8h_vs_0h	DUF3332 domain-containing protein	N900_RS16375	0.645889	0.189842	-0.0191393			24h_vs_8h	N900_RS16890	dcuC	0.44212	0.35446	-0.107852			48h_vs_24h	N900_RS05210	YecA family protein	0.463584	0.333871	-0.556715
8h_vs_0h	xds	N900_RS01420	0.846763	0.0722379	-0.0189769			24h_vs_8h	N900_RS12890	LysM peptidoglycan-binding domain-containing protein	0.876085	0.057454	-0.107566			48h_vs_24h	N900_RS07255	vceA	0.0761696	1.11822	-0.556608
8h_vs_0h	aminoimidazole riboside kinase	N900_RS16850	0.466308	0.331327	-0.0189493			24h_vs_8h	N900_RS11630	mrcB	0.661741	0.179312	-0.107521			48h_vs_24h	N900_RS07630	mglC	0.0922945	1.03482	-0.556571
8h_vs_0h	alpha-amylase	N900_RS17800	0.508159	0.294	-0.0189338			24h_vs_8h	N900_RS18950	tetratricopeptide repeat protein	0.872944	0.0590137	-0.107443			48h_vs_24h	N900_RS11300	hypothetical protein	0.354752	0.450075	-0.55642
8h_vs_0h	RNA methyltransferase	N900_RS16705	0.993657	0.00276355	-0.0189074			24h_vs_8h	N900_RS10180	citG	0.899487	0.046005	-0.10723			48h_vs_24h	N900_RS05590	DUF4056 domain-containing protein	0.0501421	1.2998	-0.556163
8h_vs_0h	folK	N900_RS12020	0.865275	0.062846	-0.0186475			24h_vs_8h	N900_RS07780	methyl-accepting chemotaxis protein	0.486898	0.312562	-0.107195			48h_vs_24h	N900_RS04710	phosphatidate cytidylyltransferase	0.215129	0.6673	-0.55616
8h_vs_0h	thiazole synthase	N900_RS00345	0.73778	0.132073	-0.0185762			24h_vs_8h	N900_RS06190	OmpA family protein	0.844363	0.0734706	-0.10706			48h_vs_24h	N900_RS15905	hypothetical protein	0.174076	0.759262	-0.556018
8h_vs_0h	ABC transporter substrate-binding protein	N900_RS07900	0.693972	0.158658	-0.0185474			24h_vs_8h	N900_RS03310	acyl-CoA dehydrogenase	0.538527	0.268793	-0.106571			48h_vs_24h	N900_RS11055	hypothetical protein	0.0838519	1.07649	-0.554842
8h_vs_0h	biopolymer transporter ExbD	N900_RS06580	0.57961	0.236864	-0.0184093			24h_vs_8h	N900_RS16010	GNAT family N-acetyltransferase	0.489705	0.310066	-0.10643			48h_vs_24h	N900_RS12555	type II secretion system protein	0.0721423	1.14181	-0.554678
8h_vs_0h	phosphoadenylyl-sulfate reductase	N900_RS12690	0.930734	0.0311742	-0.0183141			24h_vs_8h	N900_RS16590	putative 2-aminoethylphosphonate ABC transporter permease subunit	0.696991	0.156773	-0.106341			48h_vs_24h	N900_RS16055	hypothetical protein	0.0957659	1.01879	-0.554669
8h_vs_0h	NAD(P)/FAD-dependent oxidoreductase	N900_RS10160	0.749545	0.125202	-0.0182841			24h_vs_8h	N900_RS10205	citC	0.66875	0.174736	-0.106287			48h_vs_24h	N900_RS06015	ABC transporter ATP-binding protein	0.250383	0.601395	-0.55447
8h_vs_0h	ABC transporter ATP-binding protein	N900_RS11685	0.964985	0.0154793	-0.0182654			24h_vs_8h	N900_RS06175	aminotransferase class III-fold pyridoxal phosphate-dependent enzyme	0.736597	0.13277	-0.10615			48h_vs_24h	N900_RS11545	ABC transporter permease	0.0738831	1.13146	-0.554289
8h_vs_0h	response regulator transcription factor	N900_RS17755	0.991306	0.00379243	-0.0181952			24h_vs_8h	N900_RS08700	YecA family protein	0.629685	0.200877	-0.106103			48h_vs_24h	N900_RS08080	sbcB	0.0411811	1.3853	-0.554139
8h_vs_0h	maltose operon protein	N900_RS18580	0.875243	0.0578714	-0.018166			24h_vs_8h	N900_RS16705	RNA methyltransferase	0.657889	0.181848	-0.105985			48h_vs_24h	N900_RS02935	DJ-1/PfpI family protein	0.263261	0.579614	-0.553585
8h_vs_0h	response regulator	N900_RS01100	0.961276	0.0171519	-0.0180964			24h_vs_8h	N900_RS09085	moaE	0.231606	0.635251	-0.105665			48h_vs_24h	N900_RS20145	hypothetical protein	0.458544	0.338619	-0.553521
8h_vs_0h	siderophore-interacting protein	N900_RS03405	0.953747	0.020567	-0.0179422			24h_vs_8h	N900_RS18925	ABC transporter permease	0.653359	0.184848	-0.10501			48h_vs_24h	N900_RS18475	AzlC family ABC transporter permease	0.246304	0.608528	-0.553329
8h_vs_0h	hypothetical protein	N900_RS17965	0.889661	0.0507753	-0.0178823			24h_vs_8h	N900_RS06395	catalase	0.65012	0.187007	-0.104675			48h_vs_24h	N900_RS09395	2-octaprenyl-3-methyl-6-methoxy-1,4-benzoquinol hydroxylase	0.725919	0.139112	-0.552558
8h_vs_0h	SIMPL domain-containing protein	N900_RS14805	0.625231	0.20396	-0.0177637			24h_vs_8h	N900_RS08415	DUF72 domain-containing protein	0.843787	0.0737672	-0.104434			48h_vs_24h	N900_RS06145	DUF2867 domain-containing protein	0.0331557	1.47944	-0.552354
8h_vs_0h	DMT family transporter	N900_RS01690	0.827358	0.0823066	-0.0177317			24h_vs_8h	N900_RS16535	ABC transporter ATP-binding protein	0.620993	0.206913	-0.10441			48h_vs_24h	N900_RS02660	TIGR01212 family radical SAM protein	0.316572	0.499528	-0.55213
8h_vs_0h	DNA polymerase III subunit epsilon	N900_RS11200	0.989489	0.00458893	-0.017645			24h_vs_8h	N900_RS15430	HNH endonuclease	0.48689	0.312569	-0.104325			48h_vs_24h	N900_RS08190	DNA polymerase II	0.0178144	1.74923	-0.551855
8h_vs_0h	ABC transporter permease	N900_RS13790	0.69164	0.16012	-0.0174466			24h_vs_8h	N900_RS16865	OmpA family protein	0.642765	0.191948	-0.103695			48h_vs_24h	N900_RS15090	ABC transporter ATP-binding protein	0.323094	0.49067	-0.550477
8h_vs_0h	FAD-binding oxidoreductase	N900_RS18395	0.490477	0.309381	-0.0172642			24h_vs_8h	N900_RS17095	torT	0.589453	0.229551	-0.103448			48h_vs_24h	N900_RS16700	TonB-dependent receptor	0.0200488	1.69791	-0.550456
8h_vs_0h	pilus assembly protein PilW	N900_RS09895	0.85441	0.0683334	-0.0172558			24h_vs_8h	N900_RS01985	RNA pseudouridine synthase	0.628174	0.20192	-0.103284			48h_vs_24h	N900_RS10150	hypothetical protein	0.398207	0.399891	-0.550252
8h_vs_0h	lolA	N900_RS08695	1	0	-0.017246			24h_vs_8h	N900_RS07525	peroxiredoxin	0.6138	0.211973	-0.103041			48h_vs_24h	N900_RS06975	hypothetical protein	0.53925	0.26821	-0.550122
8h_vs_0h	MFS transporter	N900_RS06340	0.904373	0.0436523	-0.016724			24h_vs_8h	N900_RS11130	DUF4400 domain-containing protein	0.604284	0.218759	-0.102788			48h_vs_24h	N900_RS06780	hypothetical protein	0.0663607	1.17809	-0.549989
8h_vs_0h	ftnA	N900_RS00410	0.711526	0.147809	-0.0164498			24h_vs_8h	N900_RS09535	undecaprenyl-phosphate glucose phosphotransferase	0.592761	0.22712	-0.102752			48h_vs_24h	N900_RS13745	hypothetical protein	0.00535962	2.27087	-0.549768
8h_vs_0h	anti-phage defense ZorAB system ZorA	N900_RS05525	0.973029	0.011874	-0.0162194			24h_vs_8h	N900_RS18330	MFS transporter	0.784304	0.105516	-0.102496			48h_vs_24h	N900_RS17325	LysR family transcriptional regulator	0.324034	0.48941	-0.549485
8h_vs_0h	MetQ/NlpA family lipoprotein	N900_RS09680	0.798084	0.0979514	-0.0161266			24h_vs_8h	N900_RS02780	SMP protein	0.729456	0.137001	-0.102259			48h_vs_24h	N900_RS12080	methyl-accepting chemotaxis protein	0.0899863	1.04582	-0.549124
8h_vs_0h	methyl-accepting chemotaxis protein	N900_RS04570	0.876765	0.0571168	-0.0160943			24h_vs_8h	N900_RS04570	methyl-accepting chemotaxis protein	0.661946	0.179178	-0.102253			48h_vs_24h	N900_RS06195	TolC family outer membrane protein	0.0308288	1.51104	-0.549101
8h_vs_0h	DUF2860 domain-containing protein	N900_RS04410	0.671963	0.172654	-0.0160554			24h_vs_8h	N900_RS16245	GTP-binding protein	0.327576	0.484688	-0.102215			48h_vs_24h	N900_RS04715	CDP-alcohol phosphatidyltransferase family protein	0.0715553	1.14536	-0.54865
8h_vs_0h	aspartate kinase	N900_RS17635	0.600849	0.221235	-0.0159179			24h_vs_8h	N900_RS15635	DNA-damage-inducible protein J	0.821709	0.0852819	-0.101932			48h_vs_24h	N900_RS11130	DUF4400 domain-containing protein	0.2427	0.61493	-0.548455
8h_vs_0h	nucleotide pyrophosphatase	N900_RS16170	0.525292	0.279599	-0.0157861			24h_vs_8h	N900_RS16030	type II toxin-antitoxin system RelE/ParE family toxin	0.586503	0.23173	-0.101887			48h_vs_24h	N900_RS02830	tRNA-binding protein	0.296994	0.527252	-0.548093
8h_vs_0h	yigB	N900_RS00640	0.861053	0.0649703	-0.0155256			24h_vs_8h	N900_RS02805	AMP-binding protein	0.607224	0.216651	-0.101741			48h_vs_24h	N900_RS15190	CatB-related O-acetyltransferase	0.298227	0.525453	-0.547355
8h_vs_0h	YecA family protein	N900_RS05210	0.794199	0.100071	-0.0154027			24h_vs_8h	N900_RS15330	hypothetical protein	0.807882	0.0926521	-0.101556			48h_vs_24h	N900_RS15385	TIGR03643 family protein	0.361246	0.442197	-0.546744
8h_vs_0h	MGMT family protein	N900_RS08895	0.751623	0.124	-0.0150061			24h_vs_8h	N900_RS18865	chemotaxis response regulator protein-glutamate methylesterase	0.392726	0.405911	-0.101556			48h_vs_24h	N900_RS02125	ilvN	0.722106	0.141399	-0.546296
8h_vs_0h	inorganic diphosphatase	N900_RS01790	1	0	-0.0149717			24h_vs_8h	N900_RS12620	helix-turn-helix transcriptional regulator	0.663911	0.17789	-0.101369			48h_vs_24h	N900_RS10400	pepB	0.0803814	1.09484	-0.545623
8h_vs_0h	pepB	N900_RS10400	0.4764	0.322028	-0.0149559			24h_vs_8h	N900_RS15335	type VI secretion system PAAR protein	0.709637	0.148963	-0.101362			48h_vs_24h	N900_RS01310	argC	0.0596168	1.22463	-0.545263
8h_vs_0h	HlyD family efflux transporter periplasmic adaptor subunit	N900_RS06020	0.882908	0.0540848	-0.0149354			24h_vs_8h	N900_RS04060	insulinase family protein	0.399541	0.398438	-0.101225			48h_vs_24h	N900_RS16555	NUDIX domain-containing protein	0.126641	0.897425	-0.545035
8h_vs_0h	glyceraldehyde-3-phosphate dehydrogenase	N900_RS17725	0.53031	0.27547	-0.0148581			24h_vs_8h	N900_RS17855	PLP-dependent aminotransferase family protein	0.724342	0.140056	-0.100988			48h_vs_24h	N900_RS05495	hypothetical protein	0.0160249	1.79521	-0.544826
8h_vs_0h	Gfo/Idh/MocA family oxidoreductase	N900_RS18685	0.90235	0.0446248	-0.014679			24h_vs_8h	N900_RS03855	hypothetical protein	0.899355	0.0460689	-0.100958			48h_vs_24h	N900_RS16005	CatB-related O-acetyltransferase	0.154304	0.811624	-0.544797
8h_vs_0h	IclR family transcriptional regulator	N900_RS14160	0.876203	0.0573952	-0.0146561			24h_vs_8h	N900_RS17230	conjugal transfer protein TraF	0.859645	0.0656806	-0.100384			48h_vs_24h	N900_RS06025	serine transporter	0.350655	0.45512	-0.544707
8h_vs_0h	amidinotransferase	N900_RS18440	0.983889	0.00705401	-0.0146531			24h_vs_8h	N900_RS07375	hrpA	0.66272	0.17867	-0.100233			48h_vs_24h	N900_RS17215	flagellar brake protein	0.351486	0.454092	-0.543408
8h_vs_0h	MFS transporter	N900_RS14410	0.93254	0.0303327	-0.0146006			24h_vs_8h	N900_RS02130	serA	0.69974	0.155063	-0.100184			48h_vs_24h	N900_RS08870	phosphatase	0.273748	0.562648	-0.54307
8h_vs_0h	Bcr/CflA family multidrug efflux MFS transporter	N900_RS13955	0.962088	0.0167852	-0.014435			24h_vs_8h	N900_RS01040	potassium/proton antiporter	0.489351	0.31038	-0.100071			48h_vs_24h	N900_RS14645	nicotinamide mononucleotide transporter	0.427813	0.368746	-0.542991
8h_vs_0h	YbhB/YbcL family Raf kinase inhibitor-like protein	N900_RS08850	0.939374	0.0271616	-0.0143829			24h_vs_8h	N900_RS12080	methyl-accepting chemotaxis protein	0.728881	0.137343	-0.100068			48h_vs_24h	N900_RS09855	hypothetical protein	0.388983	0.410069	-0.542833
8h_vs_0h	pilM	N900_RS01355	0.820025	0.0861728	-0.014292			24h_vs_8h	N900_RS19935	hypothetical protein	0.773422	0.111583	-0.099556			48h_vs_24h	N900_RS15150	Cof-type HAD-IIB family hydrolase	0.164221	0.784571	-0.542689
8h_vs_0h	hypothetical protein	N900_RS14810	0.696067	0.157349	-0.0142695			24h_vs_8h	N900_RS10330	carbohydrate-binding protein	0.610218	0.214515	-0.0994294			48h_vs_24h	N900_RS01720	cysD	0.155967	0.806968	-0.542631
8h_vs_0h	YqgE/AlgH family protein	N900_RS12235	0.91416	0.0389776	-0.0142071			24h_vs_8h	N900_RS19550	DUF645 family protein	0.964961	0.0154902	-0.0993902			48h_vs_24h	N900_RS17630	hypothetical protein	0.377291	0.423323	-0.541961
8h_vs_0h	ABC transporter permease	N900_RS15080	0.962969	0.0163879	-0.0141239			24h_vs_8h	N900_RS09515	hypothetical protein	0.754549	0.122313	-0.0989458			48h_vs_24h	N900_RS09810	type B 50S ribosomal protein L31	0.794257	0.100039	-0.540941
8h_vs_0h	cyclic nucleotide-binding/CBS domain-containing protein	N900_RS13185	0.963818	0.016005	-0.0140325			24h_vs_8h	N900_RS16645	formate--tetrahydrofolate ligase	0.718066	0.143835	-0.0988094			48h_vs_24h	N900_RS15910	hypothetical protein	0.074113	1.13011	-0.540409
8h_vs_0h	TonB-dependent receptor	N900_RS16700	0.980951	0.00835284	-0.0138288			24h_vs_8h	N900_RS02110	leuO	0.560072	0.251756	-0.0986841			48h_vs_24h	N900_RS07855	PTS sugar transporter subunit IIC	0.158994	0.79862	-0.540148
8h_vs_0h	hypothetical protein	N900_RS15590	0.684418	0.164679	-0.0138063			24h_vs_8h	N900_RS06130	rsuA	0.869699	0.0606311	-0.0986137			48h_vs_24h	N900_RS13580	coaBC	1	0	-0.539594
8h_vs_0h	universal stress protein	N900_RS14765	0.963208	0.01628	-0.0136691			24h_vs_8h	N900_RS14930	porin family protein	0.766922	0.115249	-0.098559			48h_vs_24h	N900_RS18580	maltose operon protein	0.190114	0.720986	-0.539452
8h_vs_0h	middle operon regulator	N900_RS05370	0.999764	0.000102358	-0.0135379			24h_vs_8h	N900_RS08420	cmoA	0.536786	0.270199	-0.0985246			48h_vs_24h	N900_RS15525	VOC family protein	0.326774	0.485753	-0.539379
8h_vs_0h	wrbA	N900_RS03630	0.964689	0.0156128	-0.0132678			24h_vs_8h	N900_RS16915	nuclear transport factor 2 family protein	0.486286	0.313109	-0.0981733			48h_vs_24h	N900_RS08655	hypothetical protein	0.764633	0.116547	-0.539068
8h_vs_0h	polymer-forming cytoskeletal protein	N900_RS18655	0.789184	0.102822	-0.0132286			24h_vs_8h	N900_RS06460	hypothetical protein	0.643233	0.191632	-0.0981609			48h_vs_24h	N900_RS17730	hypothetical protein	0.36471	0.438053	-0.538721
8h_vs_0h	GMP reductase	N900_RS14940	0.989683	0.00450393	-0.013051			24h_vs_8h	N900_RS09130	uvrB	0.592987	0.226955	-0.0980889			48h_vs_24h	N900_RS18960	iron-containing redox enzyme family protein	0.261941	0.581797	-0.538414
8h_vs_0h	LysR family transcriptional regulator	N900_RS16315	0.875743	0.0576233	-0.0130123			24h_vs_8h	N900_RS16220	SMC family ATPase	0.297773	0.526115	-0.0979856			48h_vs_24h	N900_RS01215	DUF3135 domain-containing protein	0.491913	0.308112	-0.538285
8h_vs_0h	DUF3081 domain-containing protein	N900_RS18565	0.759782	0.119311	-0.0128983			24h_vs_8h	N900_RS12040	tsaD	0.731063	0.136045	-0.097769			48h_vs_24h	N900_RS06565	DUF3450 domain-containing protein	0.673138	0.171896	-0.538265
8h_vs_0h	bifunctional metallophosphatase/5'-nucleotidase	N900_RS02445	0.952263	0.0212429	-0.0128979			24h_vs_8h	N900_RS16050	DUF1778 domain-containing protein	0.743323	0.128822	-0.0977498			48h_vs_24h	N900_RS11010	hypothetical protein	0.107052	0.970404	-0.538204
8h_vs_0h	aspartate/tyrosine/aromatic aminotransferase	N900_RS16185	0.797909	0.0980465	-0.0127182			24h_vs_8h	N900_RS14870	norR	0.8753	0.0578432	-0.097637			48h_vs_24h	N900_RS00985	greB	0.493631	0.306597	-0.537565
8h_vs_0h	aldehyde dehydrogenase	N900_RS05265	0.530059	0.275676	-0.0124365			24h_vs_8h	N900_RS02570	carbamoyl-phosphate synthase small subunit	0.803871	0.0948138	-0.0968529			48h_vs_24h	N900_RS08040	btuC	0.0826373	1.08282	-0.537123
8h_vs_0h	glycosyltransferase family 4 protein	N900_RS09600	0.692894	0.159333	-0.0124337			24h_vs_8h	N900_RS16105	IS200/IS605-like element IS1004 family transposase	0.851519	0.0698057	-0.0965133			48h_vs_24h	N900_RS14995	DUF3369 domain-containing protein	0.088482	1.05314	-0.53706
8h_vs_0h	uvrA	N900_RS12630	0.848006	0.0716009	-0.0124186			24h_vs_8h	N900_RS07570	GNAT family N-acetyltransferase	0.779625	0.108115	-0.0959867			48h_vs_24h	N900_RS18310	hypothetical protein	0.509536	0.292825	-0.536616
8h_vs_0h	methyltransferase domain-containing protein	N900_RS17680	0.39516	0.403227	-0.0123023			24h_vs_8h	N900_RS17370	ltaE	0.788221	0.103352	-0.0958682			48h_vs_24h	N900_RS08025	DUF2750 domain-containing protein	0.490439	0.309415	-0.535567
8h_vs_0h	aldo/keto reductase family oxidoreductase	N900_RS17795	0.563137	0.249386	-0.0121185			24h_vs_8h	N900_RS00935	gspL	0.554564	0.256048	-0.0956966			48h_vs_24h	N900_RS16570	YdcF family protein	0.0817746	1.08738	-0.535419
8h_vs_0h	sodium:proton antiporter	N900_RS10715	0.877578	0.0567144	-0.0120323			24h_vs_8h	N900_RS19210	hypothetical protein	0.751301	0.124186	-0.0954629			48h_vs_24h	N900_RS03955	DUF1853 family protein	0.354678	0.450166	-0.535359
8h_vs_0h	GGDEF domain-containing protein	N900_RS14360	0.683179	0.165465	-0.011781			24h_vs_8h	N900_RS05990	ABC transporter substrate-binding protein	0.878741	0.0561394	-0.0954617			48h_vs_24h	N900_RS08050	alpha-ribazole-5'-phosphate phosphatase	0.117816	0.928794	-0.535352
8h_vs_0h	hypothetical protein	N900_RS00005	0.916563	0.0378378	-0.0117484			24h_vs_8h	N900_RS06505	LysR family transcriptional regulator	0.614718	0.211324	-0.0950823			48h_vs_24h	N900_RS13685	ggt	0.124975	0.903177	-0.535277
8h_vs_0h	methyl-accepting chemotaxis protein	N900_RS07820	0.603709	0.219172	-0.0115849			24h_vs_8h	N900_RS05890	ATP-binding cassette domain-containing protein	0.712587	0.147162	-0.0950747			48h_vs_24h	N900_RS16280	DedA family protein	0.0896486	1.04746	-0.535176
8h_vs_0h	PAS domain-containing protein	N900_RS18880	0.991576	0.00367396	-0.0114902			24h_vs_8h	N900_RS13555	hypothetical protein	0.867002	0.0619799	-0.095047			48h_vs_24h	N900_RS08915	PLP-dependent cysteine synthase family protein	0.292396	0.534028	-0.53421
8h_vs_0h	DUF2750 domain-containing protein	N900_RS08025	0.837241	0.0771497	-0.0114206			24h_vs_8h	N900_RS06250	pilW	0.59026	0.228957	-0.094959			48h_vs_24h	N900_RS11135	hypothetical protein	0.223279	0.651153	-0.53353
8h_vs_0h	glpT	N900_RS14670	0.688097	0.16235	-0.0113251			24h_vs_8h	N900_RS09510	VanZ family protein	0.785793	0.104692	-0.0948737			48h_vs_24h	N900_RS10085	peptidase M66	0.596929	0.224077	-0.532896
8h_vs_0h	glucan biosynthesis protein	N900_RS07825	0.439044	0.357492	-0.0112495			24h_vs_8h	N900_RS19150	hypothetical protein	0.781632	0.106998	-0.0945495			48h_vs_24h	N900_RS04300	rpmF	0.650382	0.186832	-0.532838
8h_vs_0h	ABC transporter ATP-binding protein	N900_RS08715	0.588917	0.229946	-0.011187			24h_vs_8h	N900_RS18050	heme anaerobic degradation radical SAM methyltransferase ChuW/HutW	0.706228	0.151055	-0.0932952			48h_vs_24h	N900_RS15880	hemagglutinin	0.371524	0.430013	-0.532735
8h_vs_0h	hypothetical protein	N900_RS13760	0.806454	0.0934203	-0.0107031			24h_vs_8h	N900_RS17710	OsmC family protein	0.863886	0.0635436	-0.0931575			48h_vs_24h	N900_RS15795	type II toxin-antitoxin system RelE/ParE family toxin	0.140657	0.85184	-0.532559
8h_vs_0h	insulinase family protein	N900_RS05770	0.932548	0.030329	-0.0106061			24h_vs_8h	N900_RS01325	argH	0.718439	0.14361	-0.0928873			48h_vs_24h	N900_RS19270	tcpR	0.557047	0.254108	-0.532444
8h_vs_0h	D-alanyl-D-alanine carboxypeptidase	N900_RS15270	0.673117	0.171909	-0.0105385			24h_vs_8h	N900_RS03485	flgH	0.766263	0.115622	-0.0925669			48h_vs_24h	N900_RS19445	DUF3265 domain-containing protein	0.547989	0.261228	-0.532301
8h_vs_0h	ugpE	N900_RS06550	0.881019	0.0550147	-0.0103748			24h_vs_8h	N900_RS18670	PTS mannitol transporter subunit IICBA	0.415999	0.380907	-0.0925644			48h_vs_24h	N900_RS02910	DUF2850 domain-containing protein	0.454696	0.342279	-0.532228
8h_vs_0h	aminoglycoside O-phosphotransferase APH(6)-Id	N900_RS11250	0.854893	0.0680883	-0.0102766			24h_vs_8h	N900_RS12960	SLC13 family permease	0.769189	0.113967	-0.0922491			48h_vs_24h	N900_RS06990	hypothetical protein	0.00864076	2.06345	-0.532049
8h_vs_0h	methyl-accepting chemotaxis protein	N900_RS18615	0.760374	0.118973	-0.0101854			24h_vs_8h	N900_RS13230	LacI family DNA-binding transcriptional regulator	0.803361	0.0950893	-0.0922466			48h_vs_24h	N900_RS06470	cytochrome d ubiquinol oxidase subunit II	0.0963472	1.01616	-0.531849
8h_vs_0h	rfaH	N900_RS09270	0.651521	0.186071	-0.0097307			24h_vs_8h	N900_RS15440	HNH endonuclease	0.855342	0.0678601	-0.092127			48h_vs_24h	N900_RS01700	dbpA	0.0408671	1.38863	-0.531107
8h_vs_0h	GNAT family N-acetyltransferase	N900_RS01695	0.983804	0.0070913	-0.0096751			24h_vs_8h	N900_RS18705	sulfite exporter TauE/SafE family protein	0.864798	0.0630855	-0.0920508			48h_vs_24h	N900_RS06690	tungsten ABC transporter substrate-binding protein	0.140117	0.853511	-0.530814
8h_vs_0h	hypothetical protein	N900_RS05490	0.82983	0.0810111	-0.0094033			24h_vs_8h	N900_RS02835	gamma-glutamylcyclotransferase	0.617701	0.209222	-0.091966			48h_vs_24h	N900_RS14540	tagH	0.0727616	1.1381	-0.530661
8h_vs_0h	queA	N900_RS10480	0.487896	0.311673	-0.0093691			24h_vs_8h	N900_RS09720	DUF423 domain-containing protein	0.587426	0.231047	-0.0918742			48h_vs_24h	N900_RS16255	potassium transporter Kup	0.133659	0.874002	-0.53043
8h_vs_0h	phosphoribosylglycinamide formyltransferase	N900_RS08120	0.582404	0.234776	-0.0092251			24h_vs_8h	N900_RS11030	IS21 family transposase	0.616965	0.209739	-0.0917972			48h_vs_24h	N900_RS08820	HDOD domain-containing protein	0.0509633	1.29274	-0.530411
8h_vs_0h	phosphodiesterase	N900_RS09310	0.838787	0.0763485	-0.0091836			24h_vs_8h	N900_RS02685	putative 4-hydroxy-4-methyl-2-oxoglutarate aldolase	0.847977	0.0716161	-0.0916658			48h_vs_24h	N900_RS12695	cysI	0.512524	0.290286	-0.529892
8h_vs_0h	GGDEF domain-containing protein	N900_RS02260	0.758962	0.11978	-0.0091128			24h_vs_8h	N900_RS05950	DNA-3-methyladenine glycosylase I	0.706826	0.150687	-0.091445			48h_vs_24h	N900_RS14155	hypothetical protein	0.435556	0.360956	-0.529008
8h_vs_0h	LysR family transcriptional regulator	N900_RS06385	0.57393	0.241141	-0.0089757			24h_vs_8h	N900_RS05365	hypothetical protein	0.851849	0.0696373	-0.0914092			48h_vs_24h	N900_RS19925	DUF3265 domain-containing protein	0.701609	0.153905	-0.528802
8h_vs_0h	sigma factor RpoE regulatory protein RseC	N900_RS02210	0.695672	0.157595	-0.0088896			24h_vs_8h	N900_RS15480	lipocalin family protein	0.629406	0.201069	-0.0908123			48h_vs_24h	N900_RS18545	DoxX family protein	0.373623	0.427566	-0.528753
8h_vs_0h	trmA	N900_RS00760	0.617422	0.209418	-0.0087713			24h_vs_8h	N900_RS08675	biotin synthase BioB	0.296019	0.52868	-0.0906641			48h_vs_24h	N900_RS15100	TonB-dependent receptor	0.00710253	2.14859	-0.528136
8h_vs_0h	bifunctional aspartate kinase/homoserine dehydrogenase II	N900_RS01135	0.867804	0.0615782	-0.0085285			24h_vs_8h	N900_RS12235	YqgE/AlgH family protein	0.880532	0.0552549	-0.0906455			48h_vs_24h	N900_RS15260	methyl-accepting chemotaxis protein	0.00071966	3.14287	-0.527363
8h_vs_0h	hypothetical protein	N900_RS14960	0.429345	0.367194	-0.008468			24h_vs_8h	N900_RS18965	AMP-binding protein	0.504369	0.297252	-0.0905711			48h_vs_24h	N900_RS01485	kefG	0.503621	0.297896	-0.527217
[truncated: 2,001 more rows]
