# Supplementary material for: The Mla pathway promotes Vibrio cholerae re-expansion from stationary phase
Source: mBio. 2024 Dec 23;16(2):e03433-24. doi: 10.1128/mbio.03433-24 (PMC11796348; doi:10.1128/mbio.03433-24)
Supplement: Tables S2 and S3 — Barcode count tables. [file mbio.03433-24-s0006.xlsx]

## Sheet: Table S2
Table S2: Barcode count table for competitve indices calculation.
Experiment 1
barcode	plate 0h	plate 24h	plate 48h	direct 0h	direct 24h	direct 48h
∆mlaE 1 mapping	91932	52148	125	250	52774	14529
∆mlaE 2 mapping	30972	18515	59	136	19987	6158
∆mlaE 3 mapping	49865	28449	76	188	29114	8129
WT 1 mapping	87675	146981	385143	460	59593	99175
WT 2 mapping	65189	85122	1779	278	44218	17553
WT 3 mapping	38088	50664	1078	169	25386	10039
Experiment 2
barcode	plate 0h	plate 24h	plate 48h	direct 0h	direct 24h	direct 48h
WT 1 mapping	85988	128971	8390	57	28672	1609
WT 2 mapping	98676	239141	271207	73	40924	4481
WT 3 mapping	76761	184149	180079	81	30058	2919
∆mlaE 1 mapping	176954	98145	508	96	54541	2148
∆mlaE 2 mapping	91360	52123	596	53	29988	929
∆mlaE 3 mapping	77182	32795	0	33	21143	762
Experiment 3
barcode	plate 0h	plate 24h	plate 48h	direct 0h	direct 24h	direct 48h
∆mlaE 1 mapping	101570	70410	0	167	36572	7168
∆mlaE 2 mapping	27109	21663	0	66	10501	2091
∆mlaE 3 mapping	53232	37177	0	76	19242	3705
WT 1 mapping	69435	290827	414773	261	40748	42897
WT 2 mapping	49727	118903	374	115	23627	6922
WT 3 mapping	35453	96921	458	105	19716	5735

## Sheet: Table S3
Table S3: Barcode counts of WT and ∆mlaE cultures (0-96h).
	WT								∆mlaE
barcode	0h	24h	48h	72h	96h			barcode	0h	24h	48h	72h	96h
HaitiWT_Ogawa_0000001 mapping	50	62	5	1	1			VmlaE_ref_0000001 mapping	429	473	314	46	143
HaitiWT_Ogawa_0000002 mapping	34	32	43	4	65			VmlaE_ref_0000002 mapping	400	452	200	97	156
HaitiWT_Ogawa_0000003 mapping	107	140	188	27	326			VmlaE_ref_0000003 mapping	366	392	256	42	58
HaitiWT_Ogawa_0000004 mapping	383	343	17	2	0			VmlaE_ref_0000004 mapping	299	395	170	60	44
HaitiWT_Ogawa_0000005 mapping	210	357	532	99	759			VmlaE_ref_0000005 mapping	222	286	110	44	59
HaitiWT_Ogawa_0000006 mapping	132	175	45	14	42			VmlaE_ref_0000006 mapping	204	380	169	28	25
HaitiWT_Ogawa_0000007 mapping	207	148	141	37	169			VmlaE_ref_0000007 mapping	203	205	105	4	38
HaitiWT_Ogawa_0000008 mapping	117	165	14	1	0			VmlaE_ref_0000008 mapping	141	224	133	26	17
HaitiWT_Ogawa_0000009 mapping	206	187	66	13	32			VmlaE_ref_0000009 mapping	250	284	131	27	33
HaitiWT_Ogawa_0000010 mapping	90	120	39	3	67			VmlaE_ref_0000010 mapping	239	260	181	54	84
HaitiWT_Ogawa_0000011 mapping	82	132	120	25	245			VmlaE_ref_0000011 mapping	213	186	138	26	65
HaitiWT_Ogawa_0000012 mapping	124	139	59	11	79			VmlaE_ref_0000012 mapping	153	129	104	10	5
HaitiWT_Ogawa_0000013 mapping	1	1	1	0	0			VmlaE_ref_0000013 mapping	392	334	288	39	153
HaitiWT_Ogawa_0000014 mapping	105	123	6	1	0			VmlaE_ref_0000014 mapping	242	350	3041	7633	9680
HaitiWT_Ogawa_0000015 mapping	139	178	41	3	22			VmlaE_ref_0000015 mapping	221	209	126	35	29
HaitiWT_Ogawa_0000016 mapping	143	126	10	10	0			VmlaE_ref_0000016 mapping	196	186	96	55	13
HaitiWT_Ogawa_0000017 mapping	156	103	163	34	197			VmlaE_ref_0000017 mapping	139	340	307	30	52
HaitiWT_Ogawa_0000018 mapping	110	98	193	39	229			VmlaE_ref_0000018 mapping	321	191	159	18	70
HaitiWT_Ogawa_0000019 mapping	138	141	178	2	308			VmlaE_ref_0000019 mapping	167	202	146	8	47
HaitiWT_Ogawa_0000020 mapping	93	104	3	2	0			VmlaE_ref_0000020 mapping	239	226	103	3	74
HaitiWT_Ogawa_0000021 mapping	122	171	79	10	91			VmlaE_ref_0000021 mapping	125	166	53	35	51
HaitiWT_Ogawa_0000022 mapping	126	114	49	2	75			VmlaE_ref_0000022 mapping	149	238	322	66	38
HaitiWT_Ogawa_0000023 mapping	103	90	62	4	72			VmlaE_ref_0000023 mapping	128	182	108	8	18
HaitiWT_Ogawa_0000024 mapping	147	161	228	40	284			VmlaE_ref_0000024 mapping	133	218	115	13	42
HaitiWT_Ogawa_0000025 mapping	135	139	146	10	280			VmlaE_ref_0000025 mapping	215	275	110	45	33
HaitiWT_Ogawa_0000026 mapping	197	117	107	40	184			VmlaE_ref_0000026 mapping	229	407	231	50	64
HaitiWT_Ogawa_0000027 mapping	46	73	3	4	0			VmlaE_ref_0000027 mapping	85	182	114	13	34
HaitiWT_Ogawa_0000028 mapping	122	114	15	1	2			VmlaE_ref_0000028 mapping	76	212	179	49	39
HaitiWT_Ogawa_0000029 mapping	216	215	89	12	119			VmlaE_ref_0000029 mapping	162	224	149	16	7
HaitiWT_Ogawa_0000030 mapping	135	136	98	18	173			VmlaE_ref_0000030 mapping	100	182	221	13	33
HaitiWT_Ogawa_0000031 mapping	116	172	112	0	131			VmlaE_ref_0000031 mapping	207	279	211	44	43
HaitiWT_Ogawa_0000032 mapping	98	127	171	18	263			VmlaE_ref_0000032 mapping	240	244	139	33	56
HaitiWT_Ogawa_0000033 mapping	90	114	8	0	0			VmlaE_ref_0000033 mapping	232	221	142	16	28
HaitiWT_Ogawa_0000034 mapping	144	133	11	0	0			VmlaE_ref_0000034 mapping	62	157	89	42	31
HaitiWT_Ogawa_0000035 mapping	127	100	21	2	38			VmlaE_ref_0000035 mapping	178	201	206	19	36
HaitiWT_Ogawa_0000036 mapping	141	152	90	16	125			VmlaE_ref_0000036 mapping	104	155	77	4	14
HaitiWT_Ogawa_0000037 mapping	142	161	39	1	18			VmlaE_ref_0000037 mapping	108	190	203	29	34
HaitiWT_Ogawa_0000038 mapping	233	130	202	4	276			VmlaE_ref_0000038 mapping	116	165	81	17	29
HaitiWT_Ogawa_0000039 mapping	141	98	26	2	65			VmlaE_ref_0000039 mapping	167	128	107	12	18
HaitiWT_Ogawa_0000040 mapping	277	270	62	2	75			VmlaE_ref_0000040 mapping	147	193	102	8	26
HaitiWT_Ogawa_0000041 mapping	88	148	180	14	322			VmlaE_ref_0000041 mapping	102	150	116	40	12
HaitiWT_Ogawa_0000042 mapping	55	63	14	3	2			VmlaE_ref_0000042 mapping	145	195	113	9	50
HaitiWT_Ogawa_0000043 mapping	88	121	110	23	260			VmlaE_ref_0000043 mapping	233	192	211	23	31
HaitiWT_Ogawa_0000044 mapping	105	163	1	8	0			VmlaE_ref_0000044 mapping	148	203	98	40	16
HaitiWT_Ogawa_0000045 mapping	0	57	123	7	334			VmlaE_ref_0000045 mapping	145	203	131	52	51
HaitiWT_Ogawa_0000046 mapping	89	90	128	40	228			VmlaE_ref_0000046 mapping	252	264	101	16	41
HaitiWT_Ogawa_0000047 mapping	30	120	3	0	0			VmlaE_ref_0000047 mapping	116	167	67	26	53
HaitiWT_Ogawa_0000048 mapping	29	85	8	0	0			VmlaE_ref_0000048 mapping	124	149	69	25	53
HaitiWT_Ogawa_0000049 mapping	131	98	13	0	6			VmlaE_ref_0000049 mapping	187	210	151	20	62
HaitiWT_Ogawa_0000050 mapping	47	45	64	10	45			VmlaE_ref_0000050 mapping	123	224	90	25	58
HaitiWT_Ogawa_0000051 mapping	68	70	41	41	55			VmlaE_ref_0000051 mapping	99	196	186	25	43
HaitiWT_Ogawa_0000052 mapping	30	86	21	1	13			VmlaE_ref_0000052 mapping	97	155	95	4	19
HaitiWT_Ogawa_0000053 mapping	126	123	126	18	215			VmlaE_ref_0000053 mapping	107	168	52	23	21
HaitiWT_Ogawa_0000054 mapping	30	59	3	1	0			VmlaE_ref_0000054 mapping	183	257	287	36	15
HaitiWT_Ogawa_0000055 mapping	108	103	92	15	201			VmlaE_ref_0000055 mapping	177	141	139	5	27
HaitiWT_Ogawa_0000056 mapping	53	113	7	0	0			VmlaE_ref_0000056 mapping	96	134	98	14	41
HaitiWT_Ogawa_0000057 mapping	65	43	2	0	0			VmlaE_ref_0000057 mapping	263	293	248	28	64
HaitiWT_Ogawa_0000058 mapping	110	54	23	0	33			VmlaE_ref_0000058 mapping	80	143	83	16	48
HaitiWT_Ogawa_0000059 mapping	86	165	171	51	232			VmlaE_ref_0000059 mapping	196	183	260	19	157
HaitiWT_Ogawa_0000060 mapping	17	66	4	0	0			VmlaE_ref_0000060 mapping	196	240	170	56	18
HaitiWT_Ogawa_0000061 mapping	57	62	117	7	169			VmlaE_ref_0000061 mapping	175	117	43	4	10
HaitiWT_Ogawa_0000062 mapping	76	65	11	1	0			VmlaE_ref_0000062 mapping	96	176	182	44	44
HaitiWT_Ogawa_0000063 mapping	104	113	12	0	0			VmlaE_ref_0000063 mapping	82	191	37	25	10
HaitiWT_Ogawa_0000064 mapping	104	109	27	2	73			VmlaE_ref_0000064 mapping	112	178	131	23	49
HaitiWT_Ogawa_0000065 mapping	62	87	189	5	122			VmlaE_ref_0000065 mapping	173	171	68	3	29
HaitiWT_Ogawa_0000066 mapping	84	94	42	25	108			VmlaE_ref_0000066 mapping	86	142	107	16	33
HaitiWT_Ogawa_0000067 mapping	49	70	71	1	127			VmlaE_ref_0000067 mapping	158	204	107	19	24
HaitiWT_Ogawa_0000068 mapping	183	163	271	37	360			VmlaE_ref_0000068 mapping	215	108	251	1404	52211
HaitiWT_Ogawa_0000069 mapping	21	48	53	4	86			VmlaE_ref_0000069 mapping	49	173	203	42	61
HaitiWT_Ogawa_0000070 mapping	59	93	70	4	102			VmlaE_ref_0000070 mapping	177	250	106	37	35
HaitiWT_Ogawa_0000071 mapping	75	89	26	8	42			VmlaE_ref_0000071 mapping	204	168	99	31	18
HaitiWT_Ogawa_0000072 mapping	133	145	161	19	171			VmlaE_ref_0000072 mapping	322	250	223	47	60
HaitiWT_Ogawa_0000073 mapping	59	43	0	0	0			VmlaE_ref_0000073 mapping	86	150	48	14	19
HaitiWT_Ogawa_0000074 mapping	83	80	4	0	0			VmlaE_ref_0000074 mapping	94	202	135	27	37
HaitiWT_Ogawa_0000075 mapping	112	87	6	1	0			VmlaE_ref_0000075 mapping	125	173	186	16	9
HaitiWT_Ogawa_0000076 mapping	107	139	12	4	0			VmlaE_ref_0000076 mapping	159	129	74	44	18
HaitiWT_Ogawa_0000077 mapping	115	124	140	19	140			VmlaE_ref_0000077 mapping	108	174	132	16	35
HaitiWT_Ogawa_0000078 mapping	97	127	161	11	265			VmlaE_ref_0000078 mapping	150	112	73	6	7
HaitiWT_Ogawa_0000079 mapping	104	142	194	29	352			VmlaE_ref_0000079 mapping	167	151	77	33	32
HaitiWT_Ogawa_0000080 mapping	114	125	41	0	114			VmlaE_ref_0000080 mapping	182	190	134	53	27
HaitiWT_Ogawa_0000081 mapping	60	77	122	14	165			VmlaE_ref_0000081 mapping	174	206	103	15	53
HaitiWT_Ogawa_0000082 mapping	92	85	56	9	128			VmlaE_ref_0000082 mapping	92	227	83	11	52
HaitiWT_Ogawa_0000083 mapping	40	49	2	1	1			VmlaE_ref_0000083 mapping	118	153	154	13	37
HaitiWT_Ogawa_0000084 mapping	115	133	76	0	128			VmlaE_ref_0000084 mapping	124	205	100	66	85
HaitiWT_Ogawa_0000085 mapping	127	144	168	15	243			VmlaE_ref_0000085 mapping	117	148	70	32	42
HaitiWT_Ogawa_0000086 mapping	27	75	62	43	160			VmlaE_ref_0000086 mapping	122	136	34	3	11
HaitiWT_Ogawa_0000087 mapping	58	90	48	2	72			VmlaE_ref_0000087 mapping	152	178	175	8	32
HaitiWT_Ogawa_0000088 mapping	58	97	89	0	131			VmlaE_ref_0000088 mapping	149	139	108	25	20
HaitiWT_Ogawa_0000089 mapping	42	91	164	32	334			VmlaE_ref_0000089 mapping	217	139	140	11	16
HaitiWT_Ogawa_0000090 mapping	72	78	8	3	0			VmlaE_ref_0000090 mapping	154	141	52	11	42
HaitiWT_Ogawa_0000091 mapping	91	143	76	4	136			VmlaE_ref_0000091 mapping	201	225	172	51	45
HaitiWT_Ogawa_0000092 mapping	122	182	27	2	21			VmlaE_ref_0000092 mapping	100	184	88	5	28
HaitiWT_Ogawa_0000093 mapping	13	18	23	8	35			VmlaE_ref_0000093 mapping	67	159	16	7	32
HaitiWT_Ogawa_0000094 mapping	44	70	129	18	196			VmlaE_ref_0000094 mapping	86	152	120	7	2
HaitiWT_Ogawa_0000095 mapping	78	76	62	2	107			VmlaE_ref_0000095 mapping	130	211	76	11	150
HaitiWT_Ogawa_0000096 mapping	118	83	4	1	0			VmlaE_ref_0000096 mapping	156	162	97	29	39
HaitiWT_Ogawa_0000097 mapping	48	37	0	0	0			VmlaE_ref_0000097 mapping	204	181	109	65	263
HaitiWT_Ogawa_0000098 mapping	23	48	44	0	54			VmlaE_ref_0000098 mapping	172	183	171	18	40
HaitiWT_Ogawa_0000099 mapping	39	83	101	80	180			VmlaE_ref_0000099 mapping	129	151	44	65	80
HaitiWT_Ogawa_0000100 mapping	44	29	29	10	14			VmlaE_ref_0000100 mapping	136	139	72	12	23
HaitiWT_Ogawa_0000101 mapping	41	37	1	1	0			VmlaE_ref_0000101 mapping	164	133	116	22	11
HaitiWT_Ogawa_0000102 mapping	25	79	97	34	150			VmlaE_ref_0000102 mapping	148	198	155	11	28
HaitiWT_Ogawa_0000103 mapping	60	84	0	1	0			VmlaE_ref_0000103 mapping	74	182	154	27	41
HaitiWT_Ogawa_0000104 mapping	0	86	10	0	6			VmlaE_ref_0000104 mapping	182	104	26	13	54
HaitiWT_Ogawa_0000105 mapping	46	102	74	16	180			VmlaE_ref_0000105 mapping	91	166	87	14	5
HaitiWT_Ogawa_0000106 mapping	382	446	657	150	1153			VmlaE_ref_0000106 mapping	105	135	56	25	27
HaitiWT_Ogawa_0000107 mapping	63	63	109	9	171			VmlaE_ref_0000107 mapping	200	178	202	25	25
HaitiWT_Ogawa_0000108 mapping	75	108	79	24	186			VmlaE_ref_0000108 mapping	202	173	166	13	15
HaitiWT_Ogawa_0000109 mapping	75	29	6	0	0			VmlaE_ref_0000109 mapping	134	108	54	48	20
HaitiWT_Ogawa_0000110 mapping	119	64	9	0	6			VmlaE_ref_0000110 mapping	263	173	143	19	16
HaitiWT_Ogawa_0000111 mapping	106	149	61	37	183			VmlaE_ref_0000111 mapping	225	291	167	26	17
HaitiWT_Ogawa_0000112 mapping	46	46	3	4	0			VmlaE_ref_0000112 mapping	150	154	137	44	28
HaitiWT_Ogawa_0000113 mapping	205	147	115	5	100			VmlaE_ref_0000113 mapping	130	169	5	22	32
HaitiWT_Ogawa_0000114 mapping	92	86	67	13	91			VmlaE_ref_0000114 mapping	175	207	114	23	54
HaitiWT_Ogawa_0000115 mapping	33	78	82	9	138			VmlaE_ref_0000115 mapping	51	155	129	28	26
HaitiWT_Ogawa_0000116 mapping	193	159	138	15	297			VmlaE_ref_0000116 mapping	123	207	120	12	46
HaitiWT_Ogawa_0000117 mapping	68	51	1	0	0			VmlaE_ref_0000117 mapping	140	164	141	37	27
HaitiWT_Ogawa_0000118 mapping	68	104	55	18	108			VmlaE_ref_0000118 mapping	98	135	227	139	256
HaitiWT_Ogawa_0000119 mapping	77	78	1	0	0			VmlaE_ref_0000119 mapping	204	254	219	44	46
HaitiWT_Ogawa_0000120 mapping	33	41	13	1	0			VmlaE_ref_0000120 mapping	87	101	139	10	40
HaitiWT_Ogawa_0000121 mapping	36	36	7	1	1			VmlaE_ref_0000121 mapping	183	104	65	12	10
HaitiWT_Ogawa_0000122 mapping	107	71	22	1	48			VmlaE_ref_0000122 mapping	143	150	259	30	763
HaitiWT_Ogawa_0000123 mapping	45	39	0	3	0			VmlaE_ref_0000123 mapping	112	130	77	63	109
HaitiWT_Ogawa_0000124 mapping	265	141	80	16	137			VmlaE_ref_0000124 mapping	124	147	81	18	11
HaitiWT_Ogawa_0000125 mapping	79	69	8	4	0			VmlaE_ref_0000125 mapping	68	110	254	12	46
HaitiWT_Ogawa_0000126 mapping	145	100	162	43	277			VmlaE_ref_0000126 mapping	86	112	90	8	6
HaitiWT_Ogawa_0000127 mapping	56	26	2	1	0			VmlaE_ref_0000127 mapping	91	146	85	21	35
HaitiWT_Ogawa_0000128 mapping	17	57	9	1	0			VmlaE_ref_0000128 mapping	94	114	102	15	16
HaitiWT_Ogawa_0000129 mapping	74	74	61	5	127			VmlaE_ref_0000129 mapping	105	86	128	22	41
HaitiWT_Ogawa_0000130 mapping	177	151	122	8	226			VmlaE_ref_0000130 mapping	165	185	75	32	29
HaitiWT_Ogawa_0000131 mapping	130	144	4	2	0			VmlaE_ref_0000131 mapping	147	156	33	20	13
HaitiWT_Ogawa_0000132 mapping	45	129	3	0	1			VmlaE_ref_0000132 mapping	119	137	24	4	17
HaitiWT_Ogawa_0000133 mapping	113	153	112	31	175			VmlaE_ref_0000133 mapping	133	168	90	7	14
HaitiWT_Ogawa_0000134 mapping	130	84	32	4	34			VmlaE_ref_0000134 mapping	192	256	145	41	33
HaitiWT_Ogawa_0000135 mapping	209	153	66	7	123			VmlaE_ref_0000135 mapping	132	177	86	19	30
HaitiWT_Ogawa_0000136 mapping	79	67	101	2	163			VmlaE_ref_0000136 mapping	118	162	111	12	17
HaitiWT_Ogawa_0000137 mapping	43	59	4	2	0			VmlaE_ref_0000137 mapping	280	254	191	16	32
HaitiWT_Ogawa_0000138 mapping	28	92	8	6	0			VmlaE_ref_0000138 mapping	99	161	102	22	47
HaitiWT_Ogawa_0000139 mapping	94	109	235	95	929			VmlaE_ref_0000139 mapping	76	108	104	9	16
HaitiWT_Ogawa_0000140 mapping	158	114	142	12	150			VmlaE_ref_0000140 mapping	204	292	254	23	51
HaitiWT_Ogawa_0000141 mapping	11	19	7	1	0			VmlaE_ref_0000141 mapping	54	117	69	30	28
HaitiWT_Ogawa_0000142 mapping	99	131	239	32	506			VmlaE_ref_0000142 mapping	203	177	200	40	45
HaitiWT_Ogawa_0000143 mapping	54	40	12	0	0			VmlaE_ref_0000143 mapping	75	164	53	14	34
HaitiWT_Ogawa_0000144 mapping	15	27	0	0	0			VmlaE_ref_0000144 mapping	109	145	131	24	41
HaitiWT_Ogawa_0000145 mapping	72	131	4	0	0			VmlaE_ref_0000145 mapping	175	116	77	217	493
HaitiWT_Ogawa_0000146 mapping	99	52	40	5	96			VmlaE_ref_0000146 mapping	117	157	139	16	24
HaitiWT_Ogawa_0000147 mapping	149	88	69	12	82			VmlaE_ref_0000147 mapping	194	212	66	9	20
HaitiWT_Ogawa_0000148 mapping	94	92	125	6	170			VmlaE_ref_0000148 mapping	99	112	30	12	86
HaitiWT_Ogawa_0000149 mapping	86	142	195	38	349			VmlaE_ref_0000149 mapping	213	165	112	16	17
HaitiWT_Ogawa_0000150 mapping	31	32	7	0	1			VmlaE_ref_0000150 mapping	119	112	129	11	7
HaitiWT_Ogawa_0000151 mapping	132	172	164	49	195			VmlaE_ref_0000151 mapping	160	127	30	26	6
HaitiWT_Ogawa_0000152 mapping	94	114	100	44	190			VmlaE_ref_0000152 mapping	79	153	58	20	53
HaitiWT_Ogawa_0000153 mapping	38	64	5	1	0			VmlaE_ref_0000153 mapping	166	190	94	18	48
HaitiWT_Ogawa_0000154 mapping	39	48	60	24	89			VmlaE_ref_0000154 mapping	151	114	43	5	36
HaitiWT_Ogawa_0000155 mapping	148	136	117	19	204			VmlaE_ref_0000155 mapping	130	127	110	15	8
HaitiWT_Ogawa_0000156 mapping	29	65	40	3	73			VmlaE_ref_0000156 mapping	128	117	104	20	35
HaitiWT_Ogawa_0000157 mapping	102	130	140	41	208			VmlaE_ref_0000157 mapping	100	128	14	17	22
HaitiWT_Ogawa_0000158 mapping	50	55	5	0	0			VmlaE_ref_0000158 mapping	112	112	65	2	16
HaitiWT_Ogawa_0000159 mapping	24	31	82	0	200			VmlaE_ref_0000159 mapping	164	127	183	7	25
HaitiWT_Ogawa_0000160 mapping	21	38	3	1	0			VmlaE_ref_0000160 mapping	153	156	63	7	30
HaitiWT_Ogawa_0000161 mapping	51	52	1	1	0			VmlaE_ref_0000161 mapping	183	130	133	45	15
HaitiWT_Ogawa_0000162 mapping	27	91	4	1	0			VmlaE_ref_0000162 mapping	138	186	151	21	80
HaitiWT_Ogawa_0000163 mapping	46	48	1	0	0			VmlaE_ref_0000163 mapping	99	139	122	8	32
HaitiWT_Ogawa_0000164 mapping	145	116	179	45	342			VmlaE_ref_0000164 mapping	58	120	99	10	15
HaitiWT_Ogawa_0000165 mapping	115	135	12	0	0			VmlaE_ref_0000165 mapping	153	157	58	2	20
HaitiWT_Ogawa_0000166 mapping	97	87	11	0	0			VmlaE_ref_0000166 mapping	94	94	107	21	13
HaitiWT_Ogawa_0000167 mapping	25	33	0	0	0			VmlaE_ref_0000167 mapping	123	128	73	17	31
HaitiWT_Ogawa_0000168 mapping	50	50	3	0	0			VmlaE_ref_0000168 mapping	80	144	107	20	26
HaitiWT_Ogawa_0000169 mapping	25	63	10	0	0			VmlaE_ref_0000169 mapping	78	127	39	10	28
HaitiWT_Ogawa_0000170 mapping	40	58	63	9	181			VmlaE_ref_0000170 mapping	127	163	95	48	78
HaitiWT_Ogawa_0000171 mapping	113	71	2	1	0			VmlaE_ref_0000171 mapping	108	186	229	18	59
HaitiWT_Ogawa_0000172 mapping	68	47	1	0	0			VmlaE_ref_0000172 mapping	256	214	119	20	52
HaitiWT_Ogawa_0000173 mapping	38	111	10	3	0			VmlaE_ref_0000173 mapping	113	147	62	23	6
HaitiWT_Ogawa_0000174 mapping	107	126	38	30	88			VmlaE_ref_0000174 mapping	113	191	144	16	51
HaitiWT_Ogawa_0000175 mapping	46	63	7	0	0			VmlaE_ref_0000175 mapping	276	218	204	44	28
HaitiWT_Ogawa_0000176 mapping	72	87	2	1	0			VmlaE_ref_0000176 mapping	57	173	124	33	25
HaitiWT_Ogawa_0000177 mapping	93	101	7	0	0			VmlaE_ref_0000177 mapping	133	109	33	21	9
HaitiWT_Ogawa_0000178 mapping	103	100	96	27	137			VmlaE_ref_0000178 mapping	67	103	85	9	58
HaitiWT_Ogawa_0000179 mapping	157	133	65	0	79			VmlaE_ref_0000179 mapping	208	140	102	8	56
HaitiWT_Ogawa_0000180 mapping	105	137	5	0	0			VmlaE_ref_0000180 mapping	199	177	83	9	20
HaitiWT_Ogawa_0000181 mapping	22	63	60	1	49			VmlaE_ref_0000181 mapping	104	134	52	0	13
HaitiWT_Ogawa_0000182 mapping	38	34	41	0	60			VmlaE_ref_0000182 mapping	84	138	56	5	38
HaitiWT_Ogawa_0000183 mapping	53	92	38	16	57			VmlaE_ref_0000183 mapping	70	154	130	19	44
HaitiWT_Ogawa_0000184 mapping	73	71	2	1	0			VmlaE_ref_0000184 mapping	182	129	131	30	13
HaitiWT_Ogawa_0000185 mapping	16	73	7	0	0			VmlaE_ref_0000185 mapping	22	121	106	52	22
HaitiWT_Ogawa_0000186 mapping	46	61	113	7	170			VmlaE_ref_0000186 mapping	74	131	44	19	27
HaitiWT_Ogawa_0000187 mapping	41	35	51	5	5			VmlaE_ref_0000187 mapping	116	232	175	41	49
HaitiWT_Ogawa_0000188 mapping	80	84	103	31	144			VmlaE_ref_0000188 mapping	95	177	92	9	26
HaitiWT_Ogawa_0000189 mapping	91	106	2	3	0			VmlaE_ref_0000189 mapping	62	180	178	26	12
HaitiWT_Ogawa_0000190 mapping	14	24	44	10	38			VmlaE_ref_0000190 mapping	161	162	148	60	502
HaitiWT_Ogawa_0000191 mapping	26	24	20	0	10			VmlaE_ref_0000191 mapping	92	114	101	14	28
HaitiWT_Ogawa_0000192 mapping	72	100	21	0	12			VmlaE_ref_0000192 mapping	64	127	88	7	28
HaitiWT_Ogawa_0000193 mapping	68	72	70	0	39			VmlaE_ref_0000193 mapping	169	167	107	38	63
HaitiWT_Ogawa_0000194 mapping	61	28	19	1	14			VmlaE_ref_0000194 mapping	135	180	55	11	37
HaitiWT_Ogawa_0000195 mapping	106	67	59	1	120			VmlaE_ref_0000195 mapping	178	208	156	44	39
HaitiWT_Ogawa_0000196 mapping	61	61	3	0	0			VmlaE_ref_0000196 mapping	103	152	87	27	12
HaitiWT_Ogawa_0000197 mapping	70	68	90	4	181			VmlaE_ref_0000197 mapping	218	180	53	34	47
HaitiWT_Ogawa_0000198 mapping	149	117	78	12	48			VmlaE_ref_0000198 mapping	84	172	162	45	35
HaitiWT_Ogawa_0000199 mapping	117	111	0	0	0			VmlaE_ref_0000199 mapping	45	81	23	5	9
HaitiWT_Ogawa_0000200 mapping	42	100	183	32	216			VmlaE_ref_0000200 mapping	150	98	93	11	12
HaitiWT_Ogawa_0000201 mapping	34	87	95	72	248			VmlaE_ref_0000201 mapping	56	103	113	10	20
HaitiWT_Ogawa_0000202 mapping	174	160	93	25	279			VmlaE_ref_0000202 mapping	99	168	69	7	24
HaitiWT_Ogawa_0000203 mapping	106	69	70	1	70			VmlaE_ref_0000203 mapping	80	134	23	22	31
HaitiWT_Ogawa_0000204 mapping	78	64	86	10	140			VmlaE_ref_0000204 mapping	31	114	73	16	32
HaitiWT_Ogawa_0000205 mapping	95	99	3	0	1			VmlaE_ref_0000205 mapping	51	103	47	14	32
HaitiWT_Ogawa_0000206 mapping	29	46	2	1	1			VmlaE_ref_0000206 mapping	114	186	98	10	16
HaitiWT_Ogawa_0000207 mapping	109	102	5	1	0			VmlaE_ref_0000207 mapping	69	173	56	59	29
HaitiWT_Ogawa_0000208 mapping	86	84	6	1	0			VmlaE_ref_0000208 mapping	73	106	20	27	44
HaitiWT_Ogawa_0000209 mapping	66	82	109	24	148			VmlaE_ref_0000209 mapping	122	119	179	31	23
HaitiWT_Ogawa_0000210 mapping	54	50	5	1	1			VmlaE_ref_0000210 mapping	130	160	100	3	33
HaitiWT_Ogawa_0000211 mapping	23	47	14	2	0			VmlaE_ref_0000211 mapping	137	167	78	11	47
HaitiWT_Ogawa_0000212 mapping	138	112	52	1	78			VmlaE_ref_0000212 mapping	110	103	27	9	15
HaitiWT_Ogawa_0000213 mapping	6	44	9	0	12			VmlaE_ref_0000213 mapping	87	188	126	3	51
HaitiWT_Ogawa_0000214 mapping	55	40	0	1	0			VmlaE_ref_0000214 mapping	59	120	64	15	18
HaitiWT_Ogawa_0000215 mapping	101	70	96	14	97			VmlaE_ref_0000215 mapping	225	234	284	30	51
HaitiWT_Ogawa_0000216 mapping	51	84	112	7	233			VmlaE_ref_0000216 mapping	154	139	110	21	26
HaitiWT_Ogawa_0000217 mapping	181	104	13	3	0			VmlaE_ref_0000217 mapping	138	123	94	12	3
HaitiWT_Ogawa_0000218 mapping	11	59	83	1	177			VmlaE_ref_0000218 mapping	91	169	111	20	18
HaitiWT_Ogawa_0000219 mapping	33	63	2	1	1			VmlaE_ref_0000219 mapping	72	98	90	11	17
HaitiWT_Ogawa_0000220 mapping	29	31	2	1	7			VmlaE_ref_0000220 mapping	97	191	68	25	52
HaitiWT_Ogawa_0000221 mapping	109	69	9	0	0			VmlaE_ref_0000221 mapping	82	132	70	29	19
HaitiWT_Ogawa_0000222 mapping	103	91	83	10	105			VmlaE_ref_0000222 mapping	33	115	50	6	24
HaitiWT_Ogawa_0000223 mapping	58	43	33	4	3			VmlaE_ref_0000223 mapping	197	171	130	12	25
HaitiWT_Ogawa_0000224 mapping	53	85	136	36	273			VmlaE_ref_0000224 mapping	153	97	41	14	27
HaitiWT_Ogawa_0000225 mapping	50	26	3	0	0			VmlaE_ref_0000225 mapping	33	159	107	20	60
HaitiWT_Ogawa_0000226 mapping	117	82	101	0	154			VmlaE_ref_0000226 mapping	75	159	70	2	32
HaitiWT_Ogawa_0000227 mapping	20	25	1	0	0			VmlaE_ref_0000227 mapping	135	127	79	1	14
HaitiWT_Ogawa_0000228 mapping	123	87	107	35	171			VmlaE_ref_0000228 mapping	209	191	246	76	182
HaitiWT_Ogawa_0000229 mapping	127	135	114	21	215			VmlaE_ref_0000229 mapping	153	205	128	17	52
HaitiWT_Ogawa_0000230 mapping	167	166	287	22	507			VmlaE_ref_0000230 mapping	89	133	228	16	24
HaitiWT_Ogawa_0000231 mapping	94	170	85	24	167			VmlaE_ref_0000231 mapping	187	190	142	25	68
HaitiWT_Ogawa_0000232 mapping	74	103	0	0	0			VmlaE_ref_0000232 mapping	123	144	60	30	27
HaitiWT_Ogawa_0000233 mapping	20	64	57	6	147			VmlaE_ref_0000233 mapping	175	96	43	21	42
HaitiWT_Ogawa_0000234 mapping	29	47	52	1	67			VmlaE_ref_0000234 mapping	71	102	82	5	39
HaitiWT_Ogawa_0000235 mapping	25	13	0	0	0			VmlaE_ref_0000235 mapping	110	93	24	18	21
HaitiWT_Ogawa_0000236 mapping	89	108	4	1	8			VmlaE_ref_0000236 mapping	69	152	53	18	10
HaitiWT_Ogawa_0000237 mapping	21	58	3	3	0			VmlaE_ref_0000237 mapping	111	147	83	19	0
HaitiWT_Ogawa_0000238 mapping	35	56	20	10	21			VmlaE_ref_0000238 mapping	102	182	116	34	62
HaitiWT_Ogawa_0000239 mapping	80	82	54	1	122			VmlaE_ref_0000239 mapping	127	111	132	21	23
HaitiWT_Ogawa_0000240 mapping	25	51	4	0	0			VmlaE_ref_0000240 mapping	125	220	81	53	56
HaitiWT_Ogawa_0000241 mapping	193	118	46	37	63			VmlaE_ref_0000241 mapping	157	209	98	48	58
HaitiWT_Ogawa_0000242 mapping	47	28	5	1	0			VmlaE_ref_0000242 mapping	160	112	42	21	11
HaitiWT_Ogawa_0000243 mapping	88	97	79	4	136			VmlaE_ref_0000243 mapping	64	92	29	5	28
HaitiWT_Ogawa_0000244 mapping	93	85	145	17	241			VmlaE_ref_0000244 mapping	192	96	175	34	53
HaitiWT_Ogawa_0000245 mapping	190	123	15	2	50			VmlaE_ref_0000245 mapping	74	118	27	36	20
HaitiWT_Ogawa_0000246 mapping	78	69	2	0	0			VmlaE_ref_0000246 mapping	200	172	165	38	59
HaitiWT_Ogawa_0000247 mapping	65	114	143	36	253			VmlaE_ref_0000247 mapping	121	161	151	67	20
HaitiWT_Ogawa_0000248 mapping	30	36	13	2	0			VmlaE_ref_0000248 mapping	182	161	181	15	20
HaitiWT_Ogawa_0000249 mapping	80	76	59	24	176			VmlaE_ref_0000249 mapping	242	237	120	55	83
HaitiWT_Ogawa_0000250 mapping	168	221	367	39	623			VmlaE_ref_0000250 mapping	73	136	51	18	19
HaitiWT_Ogawa_0000251 mapping	207	178	20	2	0			VmlaE_ref_0000251 mapping	108	108	45	14	10
HaitiWT_Ogawa_0000252 mapping	93	88	6	0	0			VmlaE_ref_0000252 mapping	93	128	60	19	6
HaitiWT_Ogawa_0000253 mapping	206	263	173	25	344			VmlaE_ref_0000253 mapping	191	221	143	23	20
HaitiWT_Ogawa_0000254 mapping	98	120	107	11	204			VmlaE_ref_0000254 mapping	153	125	72	20	25
HaitiWT_Ogawa_0000255 mapping	47	67	10	0	0			VmlaE_ref_0000255 mapping	91	124	75	12	34
HaitiWT_Ogawa_0000256 mapping	13	16	0	0	0			VmlaE_ref_0000256 mapping	148	131	68	17	26
HaitiWT_Ogawa_0000257 mapping	168	131	46	1	55			VmlaE_ref_0000257 mapping	110	162	94	13	32
HaitiWT_Ogawa_0000258 mapping	0	55	91	108	104			VmlaE_ref_0000258 mapping	110	147	97	24	16
HaitiWT_Ogawa_0000259 mapping	44	60	3	1	0			VmlaE_ref_0000259 mapping	112	146	82	2	36
HaitiWT_Ogawa_0000260 mapping	112	74	51	0	70			VmlaE_ref_0000260 mapping	122	138	89	1	13
HaitiWT_Ogawa_0000261 mapping	86	62	1	0	0			VmlaE_ref_0000261 mapping	129	123	71	10	5
HaitiWT_Ogawa_0000262 mapping	64	81	0	0	0			VmlaE_ref_0000262 mapping	168	153	36	11	61
HaitiWT_Ogawa_0000263 mapping	70	80	26	0	84			VmlaE_ref_0000263 mapping	39	109	36	16	30
HaitiWT_Ogawa_0000264 mapping	145	193	116	19	106			VmlaE_ref_0000264 mapping	44	148	94	21	9
HaitiWT_Ogawa_0000265 mapping	78	116	149	18	168			VmlaE_ref_0000265 mapping	52	92	25	7	8
HaitiWT_Ogawa_0000266 mapping	0	0	0	0	0			VmlaE_ref_0000266 mapping	142	199	204	15	30
HaitiWT_Ogawa_0000267 mapping	23	28	4	0	0			VmlaE_ref_0000267 mapping	140	81	70	30	68
HaitiWT_Ogawa_0000268 mapping	29	43	5	0	0			VmlaE_ref_0000268 mapping	135	202	208	17	84
HaitiWT_Ogawa_0000269 mapping	111	151	18	0	0			VmlaE_ref_0000269 mapping	75	89	114	24	47
HaitiWT_Ogawa_0000270 mapping	35	33	6	0	0			VmlaE_ref_0000270 mapping	33	71	96	0	2
HaitiWT_Ogawa_0000271 mapping	23	0	3	2	0			VmlaE_ref_0000271 mapping	173	142	141	19	17
HaitiWT_Ogawa_0000272 mapping	46	89	64	6	136			VmlaE_ref_0000272 mapping	59	77	45	16	8
HaitiWT_Ogawa_0000273 mapping	35	42	3	2	0			VmlaE_ref_0000273 mapping	137	138	69	16	17
HaitiWT_Ogawa_0000274 mapping	237	225	167	27	305			VmlaE_ref_0000274 mapping	97	128	87	24	6
HaitiWT_Ogawa_0000275 mapping	224	171	176	2	324			VmlaE_ref_0000275 mapping	133	95	37	21	33
HaitiWT_Ogawa_0000276 mapping	19	90	23	2	15			VmlaE_ref_0000276 mapping	92	204	175	35	44
HaitiWT_Ogawa_0000277 mapping	91	88	28	3	99			VmlaE_ref_0000277 mapping	121	119	37	10	24
HaitiWT_Ogawa_0000278 mapping	56	28	3	0	0			VmlaE_ref_0000278 mapping	181	185	103	6	0
HaitiWT_Ogawa_0000279 mapping	144	81	0	3	0			VmlaE_ref_0000279 mapping	191	158	59	28	23
HaitiWT_Ogawa_0000280 mapping	97	133	108	13	157			VmlaE_ref_0000280 mapping	104	120	105	18	29
HaitiWT_Ogawa_0000281 mapping	46	52	11	0	0			VmlaE_ref_0000281 mapping	77	157	73	9	27
HaitiWT_Ogawa_0000282 mapping	32	57	0	1	0			VmlaE_ref_0000282 mapping	99	82	32	12	8
HaitiWT_Ogawa_0000283 mapping	21	36	2	0	0			VmlaE_ref_0000283 mapping	102	125	117	3	9
HaitiWT_Ogawa_0000284 mapping	82	83	70	16	55			VmlaE_ref_0000284 mapping	181	215	196	23	25
HaitiWT_Ogawa_0000285 mapping	87	95	91	16	113			VmlaE_ref_0000285 mapping	177	180	146	25	26
HaitiWT_Ogawa_0000286 mapping	57	38	8	0	0			VmlaE_ref_0000286 mapping	154	135	22	10	26
HaitiWT_Ogawa_0000287 mapping	142	117	36	11	46			VmlaE_ref_0000287 mapping	144	127	123	24	12
HaitiWT_Ogawa_0000288 mapping	19	28	0	1	0			VmlaE_ref_0000288 mapping	54	126	52	42	12
HaitiWT_Ogawa_0000289 mapping	5	28	4	0	0			VmlaE_ref_0000289 mapping	131	128	163	12	15
HaitiWT_Ogawa_0000290 mapping	65	42	1	0	0			VmlaE_ref_0000290 mapping	39	99	28	4	0
HaitiWT_Ogawa_0000291 mapping	57	60	4	2	0			VmlaE_ref_0000291 mapping	79	57	39	14	51
HaitiWT_Ogawa_0000292 mapping	67	65	32	0	13			VmlaE_ref_0000292 mapping	93	142	98	6	8
HaitiWT_Ogawa_0000293 mapping	46	44	14	2	12			VmlaE_ref_0000293 mapping	127	105	43	17	31
HaitiWT_Ogawa_0000294 mapping	43	26	46	1	44			VmlaE_ref_0000294 mapping	125	87	52	16	6
HaitiWT_Ogawa_0000295 mapping	48	40	34	6	102			VmlaE_ref_0000295 mapping	76	136	45	12	24
HaitiWT_Ogawa_0000296 mapping	147	123	7	1	0			VmlaE_ref_0000296 mapping	91	194	120	26	78
HaitiWT_Ogawa_0000297 mapping	93	81	31	39	35			VmlaE_ref_0000297 mapping	106	90	91	10	5
HaitiWT_Ogawa_0000298 mapping	67	49	7	0	0			VmlaE_ref_0000298 mapping	84	65	153	4	14
HaitiWT_Ogawa_0000299 mapping	31	51	21	1	9			VmlaE_ref_0000299 mapping	128	86	91	11	19
HaitiWT_Ogawa_0000300 mapping	89	40	29	1	56			VmlaE_ref_0000300 mapping	39	115	90	20	11
HaitiWT_Ogawa_0000301 mapping	39	26	1	0	0			VmlaE_ref_0000301 mapping	145	119	88	5	18
HaitiWT_Ogawa_0000302 mapping	78	51	1	0	0			VmlaE_ref_0000302 mapping	112	98	92	15	3
HaitiWT_Ogawa_0000303 mapping	7	37	40	6	110			VmlaE_ref_0000303 mapping	172	216	161	47	6
HaitiWT_Ogawa_0000304 mapping	40	89	102	48	198			VmlaE_ref_0000304 mapping	144	147	16	2	33
HaitiWT_Ogawa_0000305 mapping	18	84	4	0	0			VmlaE_ref_0000305 mapping	84	155	50	21	38
HaitiWT_Ogawa_0000306 mapping	96	72	4	0	0			VmlaE_ref_0000306 mapping	144	109	60	6	17
HaitiWT_Ogawa_0000307 mapping	45	63	2	1	0			VmlaE_ref_0000307 mapping	82	125	74	3	20
HaitiWT_Ogawa_0000308 mapping	27	22	6	1	0			VmlaE_ref_0000308 mapping	83	159	83	46	23
HaitiWT_Ogawa_0000309 mapping	52	78	9	1	0			VmlaE_ref_0000309 mapping	219	156	120	11	23
HaitiWT_Ogawa_0000310 mapping	57	99	74	2	93			VmlaE_ref_0000310 mapping	71	90	126	2	21
HaitiWT_Ogawa_0000311 mapping	38	76	31	2	87			VmlaE_ref_0000311 mapping	33	117	23	7	6
HaitiWT_Ogawa_0000312 mapping	52	64	67	0	68			VmlaE_ref_0000312 mapping	109	171	72	23	20
HaitiWT_Ogawa_0000313 mapping	176	252	96	19	247			VmlaE_ref_0000313 mapping	55	198	169	11	7
HaitiWT_Ogawa_0000314 mapping	51	77	151	3	172			VmlaE_ref_0000314 mapping	135	131	31	7	39
HaitiWT_Ogawa_0000315 mapping	61	62	57	1	92			VmlaE_ref_0000315 mapping	229	226	166	15	57
HaitiWT_Ogawa_0000316 mapping	72	40	2	0	0			VmlaE_ref_0000316 mapping	99	134	128	66	53
HaitiWT_Ogawa_0000317 mapping	65	78	37	12	64			VmlaE_ref_0000317 mapping	177	185	142	19	47
HaitiWT_Ogawa_0000318 mapping	22	32	33	0	66			VmlaE_ref_0000318 mapping	78	163	33	30	10
HaitiWT_Ogawa_0000319 mapping	12	59	0	2	0			VmlaE_ref_0000319 mapping	201	197	71	13	34
HaitiWT_Ogawa_0000320 mapping	63	85	61	4	118			VmlaE_ref_0000320 mapping	95	49	42	4	2
HaitiWT_Ogawa_0000321 mapping	17	36	8	2	1			VmlaE_ref_0000321 mapping	205	211	221	26	30
HaitiWT_Ogawa_0000322 mapping	62	33	5	2	0			VmlaE_ref_0000322 mapping	164	152	59	41	29
HaitiWT_Ogawa_0000323 mapping	35	77	26	26	66			VmlaE_ref_0000323 mapping	184	131	34	7	13
HaitiWT_Ogawa_0000324 mapping	291	189	166	12	280			VmlaE_ref_0000324 mapping	115	100	144	4	10
HaitiWT_Ogawa_0000325 mapping	14	31	1	0	0			VmlaE_ref_0000325 mapping	61	84	40	3	6
HaitiWT_Ogawa_0000326 mapping	105	69	2	1	0			VmlaE_ref_0000326 mapping	202	168	69	27	28
HaitiWT_Ogawa_0000327 mapping	44	77	36	11	67			VmlaE_ref_0000327 mapping	148	198	40	45	25
HaitiWT_Ogawa_0000328 mapping	86	93	7	0	0			VmlaE_ref_0000328 mapping	94	130	99	34	22
HaitiWT_Ogawa_0000329 mapping	88	25	15	0	0			VmlaE_ref_0000329 mapping	68	81	52	6	5
HaitiWT_Ogawa_0000330 mapping	14	28	42	12	86			VmlaE_ref_0000330 mapping	128	165	90	34	10
HaitiWT_Ogawa_0000331 mapping	56	26	0	3	1			VmlaE_ref_0000331 mapping	80	99	39	10	13
HaitiWT_Ogawa_0000332 mapping	151	147	184	38	281			VmlaE_ref_0000332 mapping	183	131	50	28	3
HaitiWT_Ogawa_0000333 mapping	51	43	48	3	85			VmlaE_ref_0000333 mapping	91	121	96	13	8
HaitiWT_Ogawa_0000334 mapping	73	59	8	0	23			VmlaE_ref_0000334 mapping	130	127	126	1	21
HaitiWT_Ogawa_0000335 mapping	24	25	9	3	17			VmlaE_ref_0000335 mapping	208	156	140	21	24
HaitiWT_Ogawa_0000336 mapping	59	92	48	1	57			VmlaE_ref_0000336 mapping	108	158	121	97	90
HaitiWT_Ogawa_0000337 mapping	70	165	67	29	110			VmlaE_ref_0000337 mapping	57	104	86	5	9
HaitiWT_Ogawa_0000338 mapping	47	54	29	18	33			VmlaE_ref_0000338 mapping	55	122	111	25	31
HaitiWT_Ogawa_0000339 mapping	188	240	16	0	0			VmlaE_ref_0000339 mapping	97	112	89	5	3
HaitiWT_Ogawa_0000340 mapping	252	243	178	5	318			VmlaE_ref_0000340 mapping	73	174	515	1064	2255
HaitiWT_Ogawa_0000341 mapping	178	165	260	598	64715			VmlaE_ref_0000341 mapping	6	75	108	18	12
HaitiWT_Ogawa_0000342 mapping	125	169	66	14	96			VmlaE_ref_0000342 mapping	156	133	103	17	7
HaitiWT_Ogawa_0000343 mapping	163	209	197	23	215			VmlaE_ref_0000343 mapping	147	140	41	13	0
HaitiWT_Ogawa_0000344 mapping	87	73	100	5	178			VmlaE_ref_0000344 mapping	131	129	130	9	14
HaitiWT_Ogawa_0000345 mapping	139	86	131	52	191			VmlaE_ref_0000345 mapping	239	190	212	36	25
HaitiWT_Ogawa_0000346 mapping	52	62	45	7	94			VmlaE_ref_0000346 mapping	67	137	53	25	18
HaitiWT_Ogawa_0000347 mapping	26	64	2	0	0			VmlaE_ref_0000347 mapping	116	83	107	29	4
HaitiWT_Ogawa_0000348 mapping	32	33	2	0	0			VmlaE_ref_0000348 mapping	152	151	95	4	21
HaitiWT_Ogawa_0000349 mapping	104	51	8	3	0			VmlaE_ref_0000349 mapping	101	115	84	19	62
HaitiWT_Ogawa_0000350 mapping	91	85	62	13	125			VmlaE_ref_0000350 mapping	171	176	96	40	24
HaitiWT_Ogawa_0000351 mapping	101	142	177	49	303			VmlaE_ref_0000351 mapping	46	130	102	32	9
HaitiWT_Ogawa_0000352 mapping	17	18	6	0	0			VmlaE_ref_0000352 mapping	37	84	35	13	11
HaitiWT_Ogawa_0000353 mapping	40	34	13	3	37			VmlaE_ref_0000353 mapping	51	90	34	7	15
HaitiWT_Ogawa_0000354 mapping	35	57	39	46	48			VmlaE_ref_0000354 mapping	104	112	134	5	20
HaitiWT_Ogawa_0000355 mapping	49	64	39	5	63			VmlaE_ref_0000355 mapping	262	203	117	20	0
HaitiWT_Ogawa_0000356 mapping	197	236	178	26	325			VmlaE_ref_0000356 mapping	122	147	47	3	20
HaitiWT_Ogawa_0000357 mapping	46	89	174	32	251			VmlaE_ref_0000357 mapping	127	112	54	2	7
HaitiWT_Ogawa_0000358 mapping	57	56	3	0	0			VmlaE_ref_0000358 mapping	159	165	133	13	36
HaitiWT_Ogawa_0000359 mapping	61	55	4	1	0			VmlaE_ref_0000359 mapping	90	93	57	9	18
HaitiWT_Ogawa_0000360 mapping	25	56	53	4	81			VmlaE_ref_0000360 mapping	133	121	74	42	25
HaitiWT_Ogawa_0000361 mapping	64	27	2	0	0			VmlaE_ref_0000361 mapping	153	130	158	13	49
HaitiWT_Ogawa_0000362 mapping	51	36	0	1	0			VmlaE_ref_0000362 mapping	114	118	88	24	14
HaitiWT_Ogawa_0000363 mapping	32	29	41	0	41			VmlaE_ref_0000363 mapping	40	72	22	25	6
HaitiWT_Ogawa_0000364 mapping	91	94	3	2	0			VmlaE_ref_0000364 mapping	106	138	56	25	4
HaitiWT_Ogawa_0000365 mapping	177	125	66	3	94			VmlaE_ref_0000365 mapping	63	133	76	10	24
HaitiWT_Ogawa_0000366 mapping	150	103	204	20	242			VmlaE_ref_0000366 mapping	262	206	162	13	93
HaitiWT_Ogawa_0000367 mapping	119	142	92	14	101			VmlaE_ref_0000367 mapping	113	95	88	3	0
HaitiWT_Ogawa_0000368 mapping	79	97	77	14	50			VmlaE_ref_0000368 mapping	106	66	106	11	4
HaitiWT_Ogawa_0000369 mapping	83	56	5	0	0			VmlaE_ref_0000369 mapping	42	83	39	4	21
HaitiWT_Ogawa_0000370 mapping	75	36	1	6	2			VmlaE_ref_0000370 mapping	63	97	5	20	16
HaitiWT_Ogawa_0000371 mapping	84	59	6	0	0			VmlaE_ref_0000371 mapping	114	139	156	12	10
HaitiWT_Ogawa_0000372 mapping	89	87	0	1	0			VmlaE_ref_0000372 mapping	172	143	61	33	63
HaitiWT_Ogawa_0000373 mapping	71	44	124	14	143			VmlaE_ref_0000373 mapping	108	114	32	14	12
HaitiWT_Ogawa_0000374 mapping	73	80	1	7	0			VmlaE_ref_0000374 mapping	182	152	108	51	33
HaitiWT_Ogawa_0000375 mapping	27	11	1	0	0			VmlaE_ref_0000375 mapping	108	115	47	42	58
HaitiWT_Ogawa_0000376 mapping	166	139	46	7	81			VmlaE_ref_0000376 mapping	93	155	115	19	53
HaitiWT_Ogawa_0000377 mapping	168	129	125	18	267			VmlaE_ref_0000377 mapping	96	135	109	10	33
HaitiWT_Ogawa_0000378 mapping	45	80	39	1	54			VmlaE_ref_0000378 mapping	78	63	25	7	16
HaitiWT_Ogawa_0000379 mapping	58	74	2	2	0			VmlaE_ref_0000379 mapping	56	86	44	3	0
HaitiWT_Ogawa_0000380 mapping	32	63	60	5	155			VmlaE_ref_0000380 mapping	87	134	38	14	28
HaitiWT_Ogawa_0000381 mapping	164	203	161	31	298			VmlaE_ref_0000381 mapping	139	118	54	33	51
HaitiWT_Ogawa_0000382 mapping	79	55	1	0	4			VmlaE_ref_0000382 mapping	112	98	156	11	11
HaitiWT_Ogawa_0000383 mapping	48	36	5	0	0			VmlaE_ref_0000383 mapping	118	86	42	4	11
HaitiWT_Ogawa_0000384 mapping	71	42	1	0	0			VmlaE_ref_0000384 mapping	111	148	78	18	28
HaitiWT_Ogawa_0000385 mapping	114	186	87	5	135			VmlaE_ref_0000385 mapping	143	155	123	23	31
HaitiWT_Ogawa_0000386 mapping	79	60	11	0	0			VmlaE_ref_0000386 mapping	48	77	8	15	7
HaitiWT_Ogawa_0000387 mapping	176	114	154	31	428			VmlaE_ref_0000387 mapping	152	144	112	17	6
HaitiWT_Ogawa_0000388 mapping	65	77	68	6	87			VmlaE_ref_0000388 mapping	124	138	53	5	29
HaitiWT_Ogawa_0000389 mapping	205	173	179	20	292			VmlaE_ref_0000389 mapping	266	161	77	26	31
HaitiWT_Ogawa_0000390 mapping	80	54	38	0	92			VmlaE_ref_0000390 mapping	111	118	79	19	16
HaitiWT_Ogawa_0000391 mapping	51	76	84	30	201			VmlaE_ref_0000391 mapping	67	100	99	40	50
HaitiWT_Ogawa_0000392 mapping	126	204	154	7	239			VmlaE_ref_0000392 mapping	113	112	34	21	20
HaitiWT_Ogawa_0000393 mapping	113	93	105	21	191			VmlaE_ref_0000393 mapping	78	106	14	9	33
HaitiWT_Ogawa_0000394 mapping	61	94	158	42	238			VmlaE_ref_0000394 mapping	153	160	82	25	38
HaitiWT_Ogawa_0000395 mapping	98	75	0	0	0			VmlaE_ref_0000395 mapping	247	174	98	27	53
HaitiWT_Ogawa_0000396 mapping	85	57	34	3	19			VmlaE_ref_0000396 mapping	53	162	189	23	25
HaitiWT_Ogawa_0000397 mapping	74	74	54	15	109			VmlaE_ref_0000397 mapping	209	110	66	5	15
HaitiWT_Ogawa_0000398 mapping	79	29	3	0	0			VmlaE_ref_0000398 mapping	51	103	78	9	13
HaitiWT_Ogawa_0000399 mapping	78	43	4	2	1			VmlaE_ref_0000399 mapping	198	196	151	25	32
HaitiWT_Ogawa_0000400 mapping	10	19	9	1	0			VmlaE_ref_0000400 mapping	192	131	74	9	12
HaitiWT_Ogawa_0000401 mapping	79	203	298	30	502			VmlaE_ref_0000401 mapping	191	136	43	3	9
HaitiWT_Ogawa_0000402 mapping	78	118	1	0	0			VmlaE_ref_0000402 mapping	87	109	27	5	3
HaitiWT_Ogawa_0000403 mapping	31	49	80	11	122			VmlaE_ref_0000403 mapping	68	63	59	17	10
HaitiWT_Ogawa_0000404 mapping	26	27	0	0	0			VmlaE_ref_0000404 mapping	56	113	111	13	33
HaitiWT_Ogawa_0000405 mapping	22	52	0	0	0			VmlaE_ref_0000405 mapping	116	172	59	17	19
HaitiWT_Ogawa_0000406 mapping	60	84	44	0	86			VmlaE_ref_0000406 mapping	71	199	387	48	441
HaitiWT_Ogawa_0000407 mapping	47	64	115	20	228			VmlaE_ref_0000407 mapping	136	85	48	1	21
HaitiWT_Ogawa_0000408 mapping	63	91	92	4	211			VmlaE_ref_0000408 mapping	195	133	94	21	26
HaitiWT_Ogawa_0000409 mapping	70	86	48	2	83			VmlaE_ref_0000409 mapping	30	90	65	6	10
HaitiWT_Ogawa_0000410 mapping	25	26	3	0	0			VmlaE_ref_0000410 mapping	101	101	128	19	22
HaitiWT_Ogawa_0000411 mapping	60	71	27	0	17			VmlaE_ref_0000411 mapping	160	145	101	28	19
HaitiWT_Ogawa_0000412 mapping	87	86	267	53	767			VmlaE_ref_0000412 mapping	192	152	97	21	21
HaitiWT_Ogawa_0000413 mapping	43	16	4	2	0			VmlaE_ref_0000413 mapping	125	172	156	49	43
HaitiWT_Ogawa_0000414 mapping	27	34	3	1	0			VmlaE_ref_0000414 mapping	100	124	45	12	9
HaitiWT_Ogawa_0000415 mapping	132	129	282	51	391			VmlaE_ref_0000415 mapping	67	110	68	10	37
HaitiWT_Ogawa_0000416 mapping	196	194	189	15	314			VmlaE_ref_0000416 mapping	247	176	211	23	72
HaitiWT_Ogawa_0000417 mapping	102	70	21	2	14			VmlaE_ref_0000417 mapping	48	123	40	12	33
HaitiWT_Ogawa_0000418 mapping	79	103	8	3	0			VmlaE_ref_0000418 mapping	151	131	138	15	28
HaitiWT_Ogawa_0000419 mapping	91	102	94	16	181			VmlaE_ref_0000419 mapping	128	241	160	38	75
HaitiWT_Ogawa_0000420 mapping	146	176	73	4	150			VmlaE_ref_0000420 mapping	113	101	116	36	20
HaitiWT_Ogawa_0000421 mapping	242	225	181	7	346			VmlaE_ref_0000421 mapping	136	90	57	16	30
HaitiWT_Ogawa_0000422 mapping	132	158	31	1	0			VmlaE_ref_0000422 mapping	165	150	58	26	7
HaitiWT_Ogawa_0000423 mapping	18	41	3	1	0			VmlaE_ref_0000423 mapping	171	172	104	10	30
HaitiWT_Ogawa_0000424 mapping	312	223	164	25	310			VmlaE_ref_0000424 mapping	109	146	86	9	45
HaitiWT_Ogawa_0000425 mapping	33	25	10	0	17			VmlaE_ref_0000425 mapping	121	156	25	7	50
HaitiWT_Ogawa_0000426 mapping	41	34	74	10	154			VmlaE_ref_0000426 mapping	139	119	67	18	8
HaitiWT_Ogawa_0000427 mapping	7	39	46	2	61			VmlaE_ref_0000427 mapping	12	131	40	20	27
HaitiWT_Ogawa_0000428 mapping	37	40	1	2	0			VmlaE_ref_0000428 mapping	227	180	90	6	56
HaitiWT_Ogawa_0000429 mapping	55	70	11	6	0			VmlaE_ref_0000429 mapping	26	96	46	1	17
HaitiWT_Ogawa_0000430 mapping	204	167	140	35	249			VmlaE_ref_0000430 mapping	85	102	85	19	27
HaitiWT_Ogawa_0000431 mapping	47	53	4	0	0			VmlaE_ref_0000431 mapping	105	81	46	8	19
HaitiWT_Ogawa_0000432 mapping	13	36	65	2	50			VmlaE_ref_0000432 mapping	113	181	93	52	16
HaitiWT_Ogawa_0000433 mapping	112	126	152	85	302			VmlaE_ref_0000433 mapping	44	129	95	13	35
HaitiWT_Ogawa_0000434 mapping	66	129	59	32	134			VmlaE_ref_0000434 mapping	126	109	58	6	10
HaitiWT_Ogawa_0000435 mapping	28	62	9	0	4			VmlaE_ref_0000435 mapping	51	124	36	17	10
HaitiWT_Ogawa_0000436 mapping	157	136	241	75	382			VmlaE_ref_0000436 mapping	90	88	83	135	285
HaitiWT_Ogawa_0000437 mapping	23	23	4	0	0			VmlaE_ref_0000437 mapping	122	181	55	12	27
HaitiWT_Ogawa_0000438 mapping	55	73	104	49	136			VmlaE_ref_0000438 mapping	18	109	40	11	15
HaitiWT_Ogawa_0000439 mapping	8	35	13	1	13			VmlaE_ref_0000439 mapping	113	118	98	17	20
HaitiWT_Ogawa_0000440 mapping	333	255	111	19	154			VmlaE_ref_0000440 mapping	51	77	23	8	13
HaitiWT_Ogawa_0000441 mapping	114	98	63	2	195			VmlaE_ref_0000441 mapping	93	148	122	7	17
HaitiWT_Ogawa_0000442 mapping	23	60	77	6	170			VmlaE_ref_0000442 mapping	57	133	57	17	4
HaitiWT_Ogawa_0000443 mapping	41	69	124	12	153			VmlaE_ref_0000443 mapping	22	119	120	51	30
HaitiWT_Ogawa_0000444 mapping	103	97	120	24	194			VmlaE_ref_0000444 mapping	56	127	84	15	10
HaitiWT_Ogawa_0000445 mapping	96	63	53	1	79			VmlaE_ref_0000445 mapping	73	84	25	18	14
HaitiWT_Ogawa_0000446 mapping	98	92	171	7	230			VmlaE_ref_0000446 mapping	68	90	67	4	10
HaitiWT_Ogawa_0000447 mapping	92	107	98	4	190			VmlaE_ref_0000447 mapping	85	77	40	14	35
HaitiWT_Ogawa_0000448 mapping	42	59	71	7	231			VmlaE_ref_0000448 mapping	131	131	94	3	25
HaitiWT_Ogawa_0000449 mapping	39	40	0	1	0			VmlaE_ref_0000449 mapping	61	148	188	20	46
HaitiWT_Ogawa_0000450 mapping	194	211	132	34	183			VmlaE_ref_0000450 mapping	44	96	94	2	25
HaitiWT_Ogawa_0000451 mapping	50	54	3	0	0			VmlaE_ref_0000451 mapping	99	136	216	9	59
HaitiWT_Ogawa_0000452 mapping	101	86	117	36	195			VmlaE_ref_0000452 mapping	66	114	78	1	29
HaitiWT_Ogawa_0000453 mapping	200	202	1217	264	5601			VmlaE_ref_0000453 mapping	202	179	106	21	82
HaitiWT_Ogawa_0000454 mapping	2	23	56	67	225			VmlaE_ref_0000454 mapping	100	113	43	8	4
HaitiWT_Ogawa_0000455 mapping	94	135	5	0	0			VmlaE_ref_0000455 mapping	149	125	90	10	7
HaitiWT_Ogawa_0000456 mapping	53	84	144	20	213			VmlaE_ref_0000456 mapping	74	95	127	10	1
HaitiWT_Ogawa_0000457 mapping	16	115	2	0	0			VmlaE_ref_0000457 mapping	186	134	108	11	21
HaitiWT_Ogawa_0000458 mapping	53	66	21	1	40			VmlaE_ref_0000458 mapping	64	75	63	11	17
HaitiWT_Ogawa_0000459 mapping	64	108	14	3	0			VmlaE_ref_0000459 mapping	37	78	113	18	14
HaitiWT_Ogawa_0000460 mapping	26	53	1	1	0			VmlaE_ref_0000460 mapping	169	155	113	24	19
HaitiWT_Ogawa_0000461 mapping	44	39	4	0	0			VmlaE_ref_0000461 mapping	30	78	67	2	13
HaitiWT_Ogawa_0000462 mapping	89	91	160	12	204			VmlaE_ref_0000462 mapping	104	133	107	6	21
HaitiWT_Ogawa_0000463 mapping	191	138	162	21	228			VmlaE_ref_0000463 mapping	45	100	55	4	28
HaitiWT_Ogawa_0000464 mapping	118	119	60	2	66			VmlaE_ref_0000464 mapping	108	134	123	34	38
HaitiWT_Ogawa_0000465 mapping	102	69	15	0	35			VmlaE_ref_0000465 mapping	100	159	237	92	82
HaitiWT_Ogawa_0000466 mapping	38	46	60	5	59			VmlaE_ref_0000466 mapping	125	66	38	8	35
HaitiWT_Ogawa_0000467 mapping	14	16	0	0	0			VmlaE_ref_0000467 mapping	65	89	67	7	13
HaitiWT_Ogawa_0000468 mapping	281	165	103	15	238			VmlaE_ref_0000468 mapping	125	112	43	10	16
HaitiWT_Ogawa_0000469 mapping	178	173	127	12	161			VmlaE_ref_0000469 mapping	46	115	74	7	11
HaitiWT_Ogawa_0000470 mapping	106	135	270	31	454			VmlaE_ref_0000470 mapping	30	111	109	6	18
HaitiWT_Ogawa_0000471 mapping	62	91	44	4	84			VmlaE_ref_0000471 mapping	126	129	150	16	15
HaitiWT_Ogawa_0000472 mapping	48	78	32	0	42			VmlaE_ref_0000472 mapping	101	104	61	17	1
HaitiWT_Ogawa_0000473 mapping	205	162	183	30	294			VmlaE_ref_0000473 mapping	101	209	147	17	30
HaitiWT_Ogawa_0000474 mapping	121	83	45	10	154			VmlaE_ref_0000474 mapping	107	159	95	12	34
HaitiWT_Ogawa_0000475 mapping	244	223	97	5	130			VmlaE_ref_0000475 mapping	253	157	61	12	22
HaitiWT_Ogawa_0000476 mapping	67	113	149	13	136			VmlaE_ref_0000476 mapping	54	117	84	9	13
HaitiWT_Ogawa_0000477 mapping	186	181	22	1	72			VmlaE_ref_0000477 mapping	102	111	93	1	39
HaitiWT_Ogawa_0000478 mapping	66	88	2	0	0			VmlaE_ref_0000478 mapping	40	106	90	28	12
HaitiWT_Ogawa_0000479 mapping	65	40	6	7	5			VmlaE_ref_0000479 mapping	274	155	90	13	40
HaitiWT_Ogawa_0000480 mapping	52	63	1	0	0			VmlaE_ref_0000480 mapping	53	140	60	14	14
HaitiWT_Ogawa_0000481 mapping	139	197	202	59	291			VmlaE_ref_0000481 mapping	41	86	16	23	9
HaitiWT_Ogawa_0000482 mapping	83	76	47	12	177			VmlaE_ref_0000482 mapping	253	97	46	14	9
HaitiWT_Ogawa_0000483 mapping	10	10	3	0	0			VmlaE_ref_0000483 mapping	91	148	115	132	202
HaitiWT_Ogawa_0000484 mapping	331	166	110	15	197			VmlaE_ref_0000484 mapping	143	81	59	0	23
HaitiWT_Ogawa_0000485 mapping	78	136	102	39	172			VmlaE_ref_0000485 mapping	107	127	41	1	25
HaitiWT_Ogawa_0000486 mapping	30	59	45	1	99			VmlaE_ref_0000486 mapping	72	80	25	18	13
HaitiWT_Ogawa_0000487 mapping	6	15	0	1	0			VmlaE_ref_0000487 mapping	90	110	75	20	20
HaitiWT_Ogawa_0000488 mapping	45	34	26	3	42			VmlaE_ref_0000488 mapping	62	80	57	2	28
HaitiWT_Ogawa_0000489 mapping	255	255	247	23	343			VmlaE_ref_0000489 mapping	88	106	56	6	13
HaitiWT_Ogawa_0000490 mapping	245	222	288	16	441			VmlaE_ref_0000490 mapping	159	131	148	30	31
HaitiWT_Ogawa_0000491 mapping	83	80	51	10	69			VmlaE_ref_0000491 mapping	151	155	12	0	124
HaitiWT_Ogawa_0000492 mapping	127	168	263	25	455			VmlaE_ref_0000492 mapping	57	74	32	18	38
HaitiWT_Ogawa_0000493 mapping	80	82	74	3	89			VmlaE_ref_0000493 mapping	69	84	59	16	17
HaitiWT_Ogawa_0000494 mapping	115	133	187	12	247			VmlaE_ref_0000494 mapping	96	92	15	17	40
HaitiWT_Ogawa_0000495 mapping	152	234	264	18	406			VmlaE_ref_0000495 mapping	151	151	105	3	11
HaitiWT_Ogawa_0000496 mapping	185	233	187	22	341			VmlaE_ref_0000496 mapping	120	125	101	12	10
HaitiWT_Ogawa_0000497 mapping	77	85	98	20	105			VmlaE_ref_0000497 mapping	123	143	83	45	17
HaitiWT_Ogawa_0000498 mapping	59	111	203	50	451			VmlaE_ref_0000498 mapping	112	174	148	34	30
HaitiWT_Ogawa_0000499 mapping	127	166	196	25	297			VmlaE_ref_0000499 mapping	101	138	52	36	21
HaitiWT_Ogawa_0000500 mapping	193	235	165	8	255			VmlaE_ref_0000500 mapping	42	91	29	7	35
HaitiWT_Ogawa_0000501 mapping	246	261	90	9	135			VmlaE_ref_0000501 mapping	80	114	74	20	22
HaitiWT_Ogawa_0000502 mapping	51	120	138	27	258			VmlaE_ref_0000502 mapping	131	124	46	24	24
HaitiWT_Ogawa_0000503 mapping	40	36	3	0	1			VmlaE_ref_0000503 mapping	163	111	40	0	7
HaitiWT_Ogawa_0000504 mapping	142	100	131	56	298			VmlaE_ref_0000504 mapping	53	165	64	20	49
HaitiWT_Ogawa_0000505 mapping	34	41	7	15	21			VmlaE_ref_0000505 mapping	114	118	54	5	16
HaitiWT_Ogawa_0000506 mapping	163	132	80	0	67			VmlaE_ref_0000506 mapping	147	155	95	46	7
HaitiWT_Ogawa_0000507 mapping	44	116	46	5	131			VmlaE_ref_0000507 mapping	79	131	136	3	20
HaitiWT_Ogawa_0000508 mapping	133	218	89	49	142			VmlaE_ref_0000508 mapping	115	121	87	6	36
HaitiWT_Ogawa_0000509 mapping	32	38	6	0	0			VmlaE_ref_0000509 mapping	1	50	49	1	8
HaitiWT_Ogawa_0000510 mapping	36	30	26	1	49			VmlaE_ref_0000510 mapping	138	127	56	5	27
HaitiWT_Ogawa_0000511 mapping	112	140	88	12	169			VmlaE_ref_0000511 mapping	114	97	66	28	20
HaitiWT_Ogawa_0000512 mapping	240	168	4	2	0			VmlaE_ref_0000512 mapping	103	168	146	20	25
HaitiWT_Ogawa_0000513 mapping	105	140	229	25	369			VmlaE_ref_0000513 mapping	196	248	120	21	52
HaitiWT_Ogawa_0000514 mapping	60	34	17	0	23			VmlaE_ref_0000514 mapping	97	134	105	22	65
HaitiWT_Ogawa_0000515 mapping	37	57	4	0	0			VmlaE_ref_0000515 mapping	126	133	141	6	14
HaitiWT_Ogawa_0000516 mapping	143	140	69	6	141			VmlaE_ref_0000516 mapping	127	162	153	91	784
HaitiWT_Ogawa_0000517 mapping	109	100	232	46	389			VmlaE_ref_0000517 mapping	227	198	158	18	41
HaitiWT_Ogawa_0000518 mapping	51	57	121	10	137			VmlaE_ref_0000518 mapping	151	135	55	5	45
HaitiWT_Ogawa_0000519 mapping	10	13	1	0	0			VmlaE_ref_0000519 mapping	78	116	174	35	9
HaitiWT_Ogawa_0000520 mapping	68	9	9	0	0			VmlaE_ref_0000520 mapping	171	163	85	22	36
HaitiWT_Ogawa_0000521 mapping	51	89	100	2	207			VmlaE_ref_0000521 mapping	33	136	93	16	19
HaitiWT_Ogawa_0000522 mapping	157	154	11	1	0			VmlaE_ref_0000522 mapping	50	108	82	12	3
HaitiWT_Ogawa_0000523 mapping	109	142	147	22	212			VmlaE_ref_0000523 mapping	124	129	43	3	12
HaitiWT_Ogawa_0000524 mapping	40	76	13	0	6			VmlaE_ref_0000524 mapping	91	184	92	7	40
HaitiWT_Ogawa_0000525 mapping	64	62	39	1	34			VmlaE_ref_0000525 mapping	197	162	122	14	53
HaitiWT_Ogawa_0000526 mapping	111	87	55	3	74			VmlaE_ref_0000526 mapping	59	153	109	2	61
HaitiWT_Ogawa_0000527 mapping	20	20	1	0	0			VmlaE_ref_0000527 mapping	40	64	37	10	13
HaitiWT_Ogawa_0000528 mapping	117	123	108	18	111			VmlaE_ref_0000528 mapping	146	132	54	20	40
HaitiWT_Ogawa_0000529 mapping	16	87	99	34	187			VmlaE_ref_0000529 mapping	61	99	58	8	13
HaitiWT_Ogawa_0000530 mapping	26	67	2	1	0			VmlaE_ref_0000530 mapping	97	124	46	5	44
HaitiWT_Ogawa_0000531 mapping	37	21	14	0	11			VmlaE_ref_0000531 mapping	105	98	58	11	11
HaitiWT_Ogawa_0000532 mapping	132	167	177	1	357			VmlaE_ref_0000532 mapping	93	96	38	23	23
HaitiWT_Ogawa_0000533 mapping	93	99	96	42	124			VmlaE_ref_0000533 mapping	131	145	109	19	156
HaitiWT_Ogawa_0000534 mapping	51	35	3	0	0			VmlaE_ref_0000534 mapping	57	90	22	4	25
HaitiWT_Ogawa_0000535 mapping	82	166	129	35	257			VmlaE_ref_0000535 mapping	75	147	229	31	71
HaitiWT_Ogawa_0000536 mapping	170	193	123	17	221			VmlaE_ref_0000536 mapping	103	92	55	18	16
HaitiWT_Ogawa_0000537 mapping	36	76	110	21	484			VmlaE_ref_0000537 mapping	109	115	136	46	10
HaitiWT_Ogawa_0000538 mapping	45	44	3	0	0			VmlaE_ref_0000538 mapping	64	111	57	4	3
HaitiWT_Ogawa_0000539 mapping	9	33	0	2	0			VmlaE_ref_0000539 mapping	125	152	96	12	30
HaitiWT_Ogawa_0000540 mapping	21	30	0	0	0			VmlaE_ref_0000540 mapping	114	99	102	11	10
HaitiWT_Ogawa_0000541 mapping	68	37	28	0	47			VmlaE_ref_0000541 mapping	166	193	89	9	18
HaitiWT_Ogawa_0000542 mapping	72	34	10	0	0			VmlaE_ref_0000542 mapping	68	153	75	24	19
HaitiWT_Ogawa_0000543 mapping	41	41	56	0	119			VmlaE_ref_0000543 mapping	129	106	81	32	125
HaitiWT_Ogawa_0000544 mapping	159	186	161	17	226			VmlaE_ref_0000544 mapping	78	101	45	13	2
HaitiWT_Ogawa_0000545 mapping	23	21	1	1	0			VmlaE_ref_0000545 mapping	115	61	54	18	6
HaitiWT_Ogawa_0000546 mapping	149	121	53	4	69			VmlaE_ref_0000546 mapping	137	136	83	9	27
HaitiWT_Ogawa_0000547 mapping	24	26	44	15	120			VmlaE_ref_0000547 mapping	80	76	95	3	17
HaitiWT_Ogawa_0000548 mapping	162	187	203	11	356			VmlaE_ref_0000548 mapping	56	129	142	4	47
HaitiWT_Ogawa_0000549 mapping	94	225	218	44	437			VmlaE_ref_0000549 mapping	174	165	36	21	21
HaitiWT_Ogawa_0000550 mapping	61	119	164	17	272			VmlaE_ref_0000550 mapping	60	144	146	15	19
HaitiWT_Ogawa_0000551 mapping	246	267	199	27	226			VmlaE_ref_0000551 mapping	133	122	133	13	42
HaitiWT_Ogawa_0000552 mapping	95	138	151	47	291			VmlaE_ref_0000552 mapping	111	135	84	12	54
HaitiWT_Ogawa_0000553 mapping	24	29	25	1	12			VmlaE_ref_0000553 mapping	89	55	23	1	0
HaitiWT_Ogawa_0000554 mapping	20	41	2	2	0			VmlaE_ref_0000554 mapping	58	133	100	8	18
HaitiWT_Ogawa_0000555 mapping	99	95	124	2	159			VmlaE_ref_0000555 mapping	166	188	57	23	118
HaitiWT_Ogawa_0000556 mapping	250	164	56	13	109			VmlaE_ref_0000556 mapping	52	76	26	40	27
HaitiWT_Ogawa_0000557 mapping	235	167	8	1	0			VmlaE_ref_0000557 mapping	61	129	97	23	8
HaitiWT_Ogawa_0000558 mapping	100	114	159	21	261			VmlaE_ref_0000558 mapping	126	159	56	28	58
HaitiWT_Ogawa_0000559 mapping	95	120	167	31	281			VmlaE_ref_0000559 mapping	36	77	56	6	54
HaitiWT_Ogawa_0000560 mapping	128	137	58	5	108			VmlaE_ref_0000560 mapping	66	149	98	13	68
HaitiWT_Ogawa_0000561 mapping	15	25	84	54	300			VmlaE_ref_0000561 mapping	38	111	64	19	15
HaitiWT_Ogawa_0000562 mapping	11	12	1	0	0			VmlaE_ref_0000562 mapping	47	122	93	8	23
HaitiWT_Ogawa_0000563 mapping	137	106	46	6	125			VmlaE_ref_0000563 mapping	29	113	62	18	93
HaitiWT_Ogawa_0000564 mapping	42	37	4	4	0			VmlaE_ref_0000564 mapping	110	126	62	6	11
HaitiWT_Ogawa_0000565 mapping	19	42	31	0	50			VmlaE_ref_0000565 mapping	37	133	69	24	23
HaitiWT_Ogawa_0000566 mapping	13	54	142	33	515			VmlaE_ref_0000566 mapping	123	139	83	4	19
HaitiWT_Ogawa_0000567 mapping	55	34	3	0	0			VmlaE_ref_0000567 mapping	38	54	16	2	1
HaitiWT_Ogawa_0000568 mapping	76	71	47	11	69			VmlaE_ref_0000568 mapping	104	123	103	9	18
HaitiWT_Ogawa_0000569 mapping	62	87	151	36	216			VmlaE_ref_0000569 mapping	148	161	51	11	25
HaitiWT_Ogawa_0000570 mapping	43	54	68	27	122			VmlaE_ref_0000570 mapping	76	117	48	13	16
HaitiWT_Ogawa_0000571 mapping	120	114	127	14	146			VmlaE_ref_0000571 mapping	135	107	28	11	22
HaitiWT_Ogawa_0000572 mapping	0	17	4	0	0			VmlaE_ref_0000572 mapping	63	111	90	5	8
HaitiWT_Ogawa_0000573 mapping	131	190	16	3	29			VmlaE_ref_0000573 mapping	94	68	44	10	4
HaitiWT_Ogawa_0000574 mapping	237	193	230	30	366			VmlaE_ref_0000574 mapping	107	127	48	12	17
HaitiWT_Ogawa_0000575 mapping	53	47	0	0	0			VmlaE_ref_0000575 mapping	107	91	142	20	3
HaitiWT_Ogawa_0000576 mapping	96	74	71	9	105			VmlaE_ref_0000576 mapping	96	95	14	2	28
HaitiWT_Ogawa_0000577 mapping	210	149	131	1	187			VmlaE_ref_0000577 mapping	106	120	131	2	21
HaitiWT_Ogawa_0000578 mapping	63	29	0	0	1			VmlaE_ref_0000578 mapping	63	78	96	3	22
HaitiWT_Ogawa_0000579 mapping	40	28	0	0	0			VmlaE_ref_0000579 mapping	65	121	70	0	24
HaitiWT_Ogawa_0000580 mapping	111	118	6	1	7			VmlaE_ref_0000580 mapping	75	118	114	23	30
HaitiWT_Ogawa_0000581 mapping	170	230	77	17	108			VmlaE_ref_0000581 mapping	70	39	7	13	6
HaitiWT_Ogawa_0000582 mapping	53	48	41	0	47			VmlaE_ref_0000582 mapping	113	96	46	13	4
HaitiWT_Ogawa_0000583 mapping	198	128	11	2	0			VmlaE_ref_0000583 mapping	44	99	133	10	14
HaitiWT_Ogawa_0000584 mapping	90	94	16	1	0			VmlaE_ref_0000584 mapping	99	113	97	4	30
HaitiWT_Ogawa_0000585 mapping	91	131	238	47	346			VmlaE_ref_0000585 mapping	88	144	54	14	10
HaitiWT_Ogawa_0000586 mapping	86	46	61	9	111			VmlaE_ref_0000586 mapping	38	155	206	27	81
HaitiWT_Ogawa_0000587 mapping	93	125	6	0	0			VmlaE_ref_0000587 mapping	80	119	85	8	37
HaitiWT_Ogawa_0000588 mapping	72	70	0	1	0			VmlaE_ref_0000588 mapping	203	160	51	13	20
HaitiWT_Ogawa_0000589 mapping	71	101	181	26	277			VmlaE_ref_0000589 mapping	144	104	95	10	8
HaitiWT_Ogawa_0000590 mapping	97	176	123	9	177			VmlaE_ref_0000590 mapping	107	104	150	27	26
HaitiWT_Ogawa_0000591 mapping	63	90	2	1	0			VmlaE_ref_0000591 mapping	180	148	449	134	55
HaitiWT_Ogawa_0000592 mapping	10	15	2	0	0			VmlaE_ref_0000592 mapping	71	84	87	14	16
HaitiWT_Ogawa_0000593 mapping	173	174	204	18	349			VmlaE_ref_0000593 mapping	38	124	58	7	17
HaitiWT_Ogawa_0000594 mapping	97	93	1	1	0			VmlaE_ref_0000594 mapping	42	76	39	11	28
HaitiWT_Ogawa_0000595 mapping	32	83	132	55	284			VmlaE_ref_0000595 mapping	85	108	36	18	44
HaitiWT_Ogawa_0000596 mapping	88	119	250	55	398			VmlaE_ref_0000596 mapping	148	122	100	19	32
HaitiWT_Ogawa_0000597 mapping	17	63	89	2	154			VmlaE_ref_0000597 mapping	57	139	107	12	23
HaitiWT_Ogawa_0000598 mapping	55	66	44	0	50			VmlaE_ref_0000598 mapping	213	164	104	14	19
HaitiWT_Ogawa_0000599 mapping	36	73	3	0	0			VmlaE_ref_0000599 mapping	22	95	69	2	1
HaitiWT_Ogawa_0000600 mapping	131	96	142	7	241			VmlaE_ref_0000600 mapping	135	153	90	25	31
HaitiWT_Ogawa_0000601 mapping	120	151	110	51	130			VmlaE_ref_0000601 mapping	177	176	183	26	41
HaitiWT_Ogawa_0000602 mapping	160	137	273	52	429			VmlaE_ref_0000602 mapping	154	139	115	4	32
HaitiWT_Ogawa_0000603 mapping	52	54	23	13	23			VmlaE_ref_0000603 mapping	169	222	119	21	15
HaitiWT_Ogawa_0000604 mapping	170	157	174	32	367			VmlaE_ref_0000604 mapping	143	86	34	20	20
HaitiWT_Ogawa_0000605 mapping	86	175	182	6	352			VmlaE_ref_0000605 mapping	89	116	38	7	25
HaitiWT_Ogawa_0000606 mapping	206	194	262	26	349			VmlaE_ref_0000606 mapping	252	127	47	5	10
HaitiWT_Ogawa_0000607 mapping	218	124	10	2	0			VmlaE_ref_0000607 mapping	118	102	44	16	8
HaitiWT_Ogawa_0000608 mapping	40	35	8	0	0			VmlaE_ref_0000608 mapping	153	162	55	55	149
HaitiWT_Ogawa_0000609 mapping	50	148	10	6	0			VmlaE_ref_0000609 mapping	150	172	93	53	89
HaitiWT_Ogawa_0000610 mapping	225	195	217	37	441			VmlaE_ref_0000610 mapping	92	92	134	9	5
HaitiWT_Ogawa_0000611 mapping	134	129	84	18	137			VmlaE_ref_0000611 mapping	141	106	91	15	3
HaitiWT_Ogawa_0000612 mapping	239	203	9	0	1			VmlaE_ref_0000612 mapping	74	81	89	9	7
HaitiWT_Ogawa_0000613 mapping	62	82	4	3	1			VmlaE_ref_0000613 mapping	141	115	30	23	44
HaitiWT_Ogawa_0000614 mapping	19	50	119	10	198			VmlaE_ref_0000614 mapping	74	87	42	10	15
HaitiWT_Ogawa_0000615 mapping	102	133	146	16	196			VmlaE_ref_0000615 mapping	131	114	87	18	23
HaitiWT_Ogawa_0000616 mapping	116	98	133	4	183			VmlaE_ref_0000616 mapping	78	102	48	22	4
HaitiWT_Ogawa_0000617 mapping	110	173	20	3	96			VmlaE_ref_0000617 mapping	87	92	40	2	0
HaitiWT_Ogawa_0000618 mapping	91	127	73	20	57			VmlaE_ref_0000618 mapping	227	165	63	4	45
HaitiWT_Ogawa_0000619 mapping	117	170	51	1	82			VmlaE_ref_0000619 mapping	104	84	56	31	18
HaitiWT_Ogawa_0000620 mapping	97	125	89	8	267			VmlaE_ref_0000620 mapping	65	85	49	15	33
HaitiWT_Ogawa_0000621 mapping	176	107	7	3	9			VmlaE_ref_0000621 mapping	99	92	115	33	28
HaitiWT_Ogawa_0000622 mapping	87	129	217	68	498			VmlaE_ref_0000622 mapping	62	97	79	14	5
HaitiWT_Ogawa_0000623 mapping	218	149	41	2	34			VmlaE_ref_0000623 mapping	72	85	50	26	24
HaitiWT_Ogawa_0000624 mapping	109	63	27	8	44			VmlaE_ref_0000624 mapping	142	143	989	750	7487
HaitiWT_Ogawa_0000625 mapping	105	58	190	83	558			VmlaE_ref_0000625 mapping	122	87	69	61	114
HaitiWT_Ogawa_0000626 mapping	36	10	1	2	3			VmlaE_ref_0000626 mapping	173	110	123	18	71
HaitiWT_Ogawa_0000627 mapping	29	22	0	0	0			VmlaE_ref_0000627 mapping	160	175	97	26	23
HaitiWT_Ogawa_0000628 mapping	40	91	67	10	119			VmlaE_ref_0000628 mapping	52	106	84	4	27
HaitiWT_Ogawa_0000629 mapping	68	62	165	9	396			VmlaE_ref_0000629 mapping	282	179	77	34	20
HaitiWT_Ogawa_0000630 mapping	52	46	0	1	0			VmlaE_ref_0000630 mapping	59	91	58	14	41
HaitiWT_Ogawa_0000631 mapping	193	162	40	0	46			VmlaE_ref_0000631 mapping	24	69	22	5	8
HaitiWT_Ogawa_0000632 mapping	81	100	80	4	75			VmlaE_ref_0000632 mapping	11	72	35	9	2
HaitiWT_Ogawa_0000633 mapping	58	28	8	1	0			VmlaE_ref_0000633 mapping	185	219	64	38	28
HaitiWT_Ogawa_0000634 mapping	144	116	167	38	221			VmlaE_ref_0000634 mapping	89	95	104	18	37
HaitiWT_Ogawa_0000635 mapping	76	141	271	46	446			VmlaE_ref_0000635 mapping	121	125	99	3	36
HaitiWT_Ogawa_0000636 mapping	42	18	5	0	0			VmlaE_ref_0000636 mapping	55	114	129	10	5
HaitiWT_Ogawa_0000637 mapping	106	128	116	10	241			VmlaE_ref_0000637 mapping	68	109	77	13	42
HaitiWT_Ogawa_0000638 mapping	115	115	150	24	247			VmlaE_ref_0000638 mapping	209	309	156	26	37
HaitiWT_Ogawa_0000639 mapping	255	176	87	6	120			VmlaE_ref_0000639 mapping	167	162	76	21	66
HaitiWT_Ogawa_0000640 mapping	69	68	73	12	102			VmlaE_ref_0000640 mapping	57	114	132	30	20
HaitiWT_Ogawa_0000641 mapping	123	92	81	6	162			VmlaE_ref_0000641 mapping	138	128	66	5	24
HaitiWT_Ogawa_0000642 mapping	115	118	45	3	127			VmlaE_ref_0000642 mapping	217	175	108	8	37
HaitiWT_Ogawa_0000643 mapping	171	157	244	32	460			VmlaE_ref_0000643 mapping	75	124	67	19	28
HaitiWT_Ogawa_0000644 mapping	149	161	87	7	116			VmlaE_ref_0000644 mapping	114	124	75	13	23
HaitiWT_Ogawa_0000645 mapping	117	71	231	70	865			VmlaE_ref_0000645 mapping	34	116	180	8	14
HaitiWT_Ogawa_0000646 mapping	143	185	76	7	110			VmlaE_ref_0000646 mapping	92	179	275	30	55
HaitiWT_Ogawa_0000647 mapping	93	120	6	5	0			VmlaE_ref_0000647 mapping	27	117	121	10	17
HaitiWT_Ogawa_0000648 mapping	120	138	89	30	192			VmlaE_ref_0000648 mapping	45	119	40	13	29
HaitiWT_Ogawa_0000649 mapping	95	106	97	8	119			VmlaE_ref_0000649 mapping	123	102	58	3	13
HaitiWT_Ogawa_0000650 mapping	138	124	125	17	201			VmlaE_ref_0000650 mapping	79	106	64	7	5
HaitiWT_Ogawa_0000651 mapping	17	31	0	2	0			VmlaE_ref_0000651 mapping	217	95	37	19	41
HaitiWT_Ogawa_0000652 mapping	181	165	64	32	112			VmlaE_ref_0000652 mapping	86	123	62	14	3
HaitiWT_Ogawa_0000653 mapping	96	126	172	39	305			VmlaE_ref_0000653 mapping	46	110	77	28	23
HaitiWT_Ogawa_0000654 mapping	97	119	222	68	409			VmlaE_ref_0000654 mapping	26	90	43	5	28
HaitiWT_Ogawa_0000655 mapping	120	101	4	0	0			VmlaE_ref_0000655 mapping	143	107	79	22	9
HaitiWT_Ogawa_0000656 mapping	106	140	207	46	239			VmlaE_ref_0000656 mapping	34	128	91	3	49
HaitiWT_Ogawa_0000657 mapping	108	121	163	51	433			VmlaE_ref_0000657 mapping	92	93	53	19	13
HaitiWT_Ogawa_0000658 mapping	243	162	159	23	287			VmlaE_ref_0000658 mapping	72	97	137	11	30
HaitiWT_Ogawa_0000659 mapping	242	205	86	28	175			VmlaE_ref_0000659 mapping	56	107	64	23	16
HaitiWT_Ogawa_0000660 mapping	114	162	211	33	352			VmlaE_ref_0000660 mapping	82	61	57	5	0
HaitiWT_Ogawa_0000661 mapping	129	127	97	0	91			VmlaE_ref_0000661 mapping	116	97	88	16	19
HaitiWT_Ogawa_0000662 mapping	205	87	94	5	169			VmlaE_ref_0000662 mapping	54	116	65	11	2
HaitiWT_Ogawa_0000663 mapping	106	151	9	2	11			VmlaE_ref_0000663 mapping	98	136	75	29	40
HaitiWT_Ogawa_0000664 mapping	76	32	64	7	78			VmlaE_ref_0000664 mapping	24	87	90	10	23
HaitiWT_Ogawa_0000665 mapping	170	193	82	19	154			VmlaE_ref_0000665 mapping	76	125	53	15	25
HaitiWT_Ogawa_0000666 mapping	66	127	172	41	216			VmlaE_ref_0000666 mapping	65	97	65	11	16
HaitiWT_Ogawa_0000667 mapping	192	184	10	2	3			VmlaE_ref_0000667 mapping	142	114	113	32	43
HaitiWT_Ogawa_0000668 mapping	102	90	87	0	76			VmlaE_ref_0000668 mapping	27	52	22	2	0
HaitiWT_Ogawa_0000669 mapping	11	15	2	0	0			VmlaE_ref_0000669 mapping	37	114	165	30	74
HaitiWT_Ogawa_0000670 mapping	152	175	184	45	276			VmlaE_ref_0000670 mapping	209	175	161	10	34
HaitiWT_Ogawa_0000671 mapping	113	111	116	13	228			VmlaE_ref_0000671 mapping	39	105	36	18	10
HaitiWT_Ogawa_0000672 mapping	242	88	8	5	1			VmlaE_ref_0000672 mapping	38	116	72	3	10
HaitiWT_Ogawa_0000673 mapping	25	36	87	13	119			VmlaE_ref_0000673 mapping	28	38	0	2	11
HaitiWT_Ogawa_0000674 mapping	124	134	250	17	362			VmlaE_ref_0000674 mapping	95	112	139	10	19
HaitiWT_Ogawa_0000675 mapping	30	19	2	0	1			VmlaE_ref_0000675 mapping	63	62	54	3	24
HaitiWT_Ogawa_0000676 mapping	66	32	36	1	72			VmlaE_ref_0000676 mapping	94	110	128	10	6
HaitiWT_Ogawa_0000677 mapping	85	91	28	24	25			VmlaE_ref_0000677 mapping	129	123	115	7	23
HaitiWT_Ogawa_0000678 mapping	106	105	73	2	169			VmlaE_ref_0000678 mapping	128	150	76	17	7
HaitiWT_Ogawa_0000679 mapping	15	30	0	0	0			VmlaE_ref_0000679 mapping	34	84	74	21	23
HaitiWT_Ogawa_0000680 mapping	65	55	35	12	89			VmlaE_ref_0000680 mapping	127	132	9	11	33
HaitiWT_Ogawa_0000681 mapping	62	129	219	28	276			VmlaE_ref_0000681 mapping	120	164	71	18	10
HaitiWT_Ogawa_0000682 mapping	33	42	60	26	94			VmlaE_ref_0000682 mapping	245	171	78	29	33
HaitiWT_Ogawa_0000683 mapping	133	89	67	1	42			VmlaE_ref_0000683 mapping	187	178	87	26	15
HaitiWT_Ogawa_0000684 mapping	24	12	4	0	0			VmlaE_ref_0000684 mapping	214	145	82	36	33
HaitiWT_Ogawa_0000685 mapping	161	186	270	54	544			VmlaE_ref_0000685 mapping	98	166	153	13	30
HaitiWT_Ogawa_0000686 mapping	220	189	291	79	564			VmlaE_ref_0000686 mapping	80	97	64	7	25
HaitiWT_Ogawa_0000687 mapping	111	156	130	31	186			VmlaE_ref_0000687 mapping	119	153	88	76	101
HaitiWT_Ogawa_0000688 mapping	128	155	82	13	137			VmlaE_ref_0000688 mapping	110	129	94	10	8
HaitiWT_Ogawa_0000689 mapping	198	150	13	2	0			VmlaE_ref_0000689 mapping	118	84	30	9	12
HaitiWT_Ogawa_0000690 mapping	4	14	8	1	0			VmlaE_ref_0000690 mapping	167	156	120	12	25
HaitiWT_Ogawa_0000691 mapping	106	127	204	56	459			VmlaE_ref_0000691 mapping	91	132	117	31	53
HaitiWT_Ogawa_0000692 mapping	139	226	236	57	337			VmlaE_ref_0000692 mapping	95	161	96	9	14
HaitiWT_Ogawa_0000693 mapping	169	137	38	2	33			VmlaE_ref_0000693 mapping	99	143	92	17	22
HaitiWT_Ogawa_0000694 mapping	128	130	40	1	58			VmlaE_ref_0000694 mapping	40	101	38	19	14
HaitiWT_Ogawa_0000695 mapping	122	193	109	37	213			VmlaE_ref_0000695 mapping	90	138	108	18	26
HaitiWT_Ogawa_0000696 mapping	28	37	2	0	0			VmlaE_ref_0000696 mapping	86	142	73	17	50
HaitiWT_Ogawa_0000697 mapping	189	150	139	42	290			VmlaE_ref_0000697 mapping	80	169	96	19	34
HaitiWT_Ogawa_0000698 mapping	58	54	35	18	90			VmlaE_ref_0000698 mapping	79	141	20	26	27
HaitiWT_Ogawa_0000699 mapping	19	23	1	1	0			VmlaE_ref_0000699 mapping	123	125	76	27	51
HaitiWT_Ogawa_0000700 mapping	110	162	135	19	207			VmlaE_ref_0000700 mapping	92	81	44	1	2
HaitiWT_Ogawa_0000701 mapping	101	138	184	5	228			VmlaE_ref_0000701 mapping	100	111	27	4	37
HaitiWT_Ogawa_0000702 mapping	48	94	27	2	28			VmlaE_ref_0000702 mapping	179	85	110	5	18
HaitiWT_Ogawa_0000703 mapping	75	94	143	5	323			VmlaE_ref_0000703 mapping	56	92	75	22	88
HaitiWT_Ogawa_0000704 mapping	12	19	49	9	74			VmlaE_ref_0000704 mapping	57	138	65	18	22
HaitiWT_Ogawa_0000705 mapping	125	123	56	17	140			VmlaE_ref_0000705 mapping	104	119	68	44	25
HaitiWT_Ogawa_0000706 mapping	105	129	74	12	137			VmlaE_ref_0000706 mapping	93	45	11	15	15
HaitiWT_Ogawa_0000707 mapping	78	108	10	10	22			VmlaE_ref_0000707 mapping	37	132	122	5	20
HaitiWT_Ogawa_0000708 mapping	70	52	2	2	0			VmlaE_ref_0000708 mapping	24	80	16	20	31
HaitiWT_Ogawa_0000709 mapping	156	160	53	6	104			VmlaE_ref_0000709 mapping	252	169	88	13	8
HaitiWT_Ogawa_0000710 mapping	19	40	51	20	69			VmlaE_ref_0000710 mapping	33	77	27	25	12
HaitiWT_Ogawa_0000711 mapping	145	122	190	19	208			VmlaE_ref_0000711 mapping	55	111	123	10	1
HaitiWT_Ogawa_0000712 mapping	38	21	8	0	0			VmlaE_ref_0000712 mapping	86	143	136	14	19
HaitiWT_Ogawa_0000713 mapping	153	107	132	49	319			VmlaE_ref_0000713 mapping	95	124	39	13	40
HaitiWT_Ogawa_0000714 mapping	169	143	111	55	278			VmlaE_ref_0000714 mapping	128	145	64	16	28
HaitiWT_Ogawa_0000715 mapping	65	128	211	4	309			VmlaE_ref_0000715 mapping	116	121	74	9	5
HaitiWT_Ogawa_0000716 mapping	81	113	184	42	292			VmlaE_ref_0000716 mapping	95	90	44	6	23
HaitiWT_Ogawa_0000717 mapping	114	118	28	2	40			VmlaE_ref_0000717 mapping	77	115	116	9	10
HaitiWT_Ogawa_0000718 mapping	44	85	3	1	0			VmlaE_ref_0000718 mapping	121	148	82	12	8
HaitiWT_Ogawa_0000719 mapping	128	110	238	45	411			VmlaE_ref_0000719 mapping	62	92	2	39	0
HaitiWT_Ogawa_0000720 mapping	5	5	0	0	0			VmlaE_ref_0000720 mapping	104	123	107	31	25
HaitiWT_Ogawa_0000721 mapping	85	70	3	0	0			VmlaE_ref_0000721 mapping	97	157	67	20	32
HaitiWT_Ogawa_0000722 mapping	73	116	139	7	167			VmlaE_ref_0000722 mapping	119	134	59	15	40
HaitiWT_Ogawa_0000723 mapping	216	181	68	19	161			VmlaE_ref_0000723 mapping	86	113	159	15	108
HaitiWT_Ogawa_0000724 mapping	133	126	2	2	0			VmlaE_ref_0000724 mapping	75	172	259	245	734
HaitiWT_Ogawa_0000725 mapping	100	120	246	31	408			VmlaE_ref_0000725 mapping	237	164	141	20	66
HaitiWT_Ogawa_0000726 mapping	144	141	192	32	314			VmlaE_ref_0000726 mapping	167	103	38	23	19
HaitiWT_Ogawa_0000727 mapping	21	30	2	0	0			VmlaE_ref_0000727 mapping	75	83	37	5	4
HaitiWT_Ogawa_0000728 mapping	114	98	41	1	66			VmlaE_ref_0000728 mapping	83	114	69	10	11
HaitiWT_Ogawa_0000729 mapping	58	99	148	16	162			VmlaE_ref_0000729 mapping	55	88	76	5	19
HaitiWT_Ogawa_0000730 mapping	156	153	202	38	211			VmlaE_ref_0000730 mapping	16	92	40	9	16
HaitiWT_Ogawa_0000731 mapping	131	147	211	47	294			VmlaE_ref_0000731 mapping	82	104	92	2	15
HaitiWT_Ogawa_0000732 mapping	44	86	102	0	129			VmlaE_ref_0000732 mapping	96	84	95	22	1
HaitiWT_Ogawa_0000733 mapping	78	95	88	25	123			VmlaE_ref_0000733 mapping	192	163	94	7	21
HaitiWT_Ogawa_0000734 mapping	34	58	35	3	104			VmlaE_ref_0000734 mapping	25	89	215	6	4
HaitiWT_Ogawa_0000735 mapping	77	131	4	1	2			VmlaE_ref_0000735 mapping	77	154	101	27	45
HaitiWT_Ogawa_0000736 mapping	20	13	2	1	0			VmlaE_ref_0000736 mapping	95	63	98	3	28
HaitiWT_Ogawa_0000737 mapping	106	84	6	2	0			VmlaE_ref_0000737 mapping	16	50	49	14	16
HaitiWT_Ogawa_0000738 mapping	170	117	6	2	0			VmlaE_ref_0000738 mapping	185	126	123	32	90
HaitiWT_Ogawa_0000739 mapping	119	183	113	7	155			VmlaE_ref_0000739 mapping	194	167	102	20	21
HaitiWT_Ogawa_0000740 mapping	55	97	5	1	1			VmlaE_ref_0000740 mapping	76	62	27	2	11
HaitiWT_Ogawa_0000741 mapping	1	12	3	0	0			VmlaE_ref_0000741 mapping	68	106	57	20	19
HaitiWT_Ogawa_0000742 mapping	24	26	2	0	0			VmlaE_ref_0000742 mapping	125	187	143	25	48
HaitiWT_Ogawa_0000743 mapping	134	114	145	33	202			VmlaE_ref_0000743 mapping	164	98	22	19	53
HaitiWT_Ogawa_0000744 mapping	76	75	36	6	32			VmlaE_ref_0000744 mapping	33	104	69	41	112
HaitiWT_Ogawa_0000745 mapping	165	188	221	29	302			VmlaE_ref_0000745 mapping	72	97	46	0	21
HaitiWT_Ogawa_0000746 mapping	144	184	75	5	119			VmlaE_ref_0000746 mapping	104	107	49	9	1
HaitiWT_Ogawa_0000747 mapping	17	20	2	1	0			VmlaE_ref_0000747 mapping	182	169	109	5	2
HaitiWT_Ogawa_0000748 mapping	72	126	230	16	283			VmlaE_ref_0000748 mapping	88	120	119	45	43
HaitiWT_Ogawa_0000749 mapping	111	171	215	79	753			VmlaE_ref_0000749 mapping	89	200	89	37	58
HaitiWT_Ogawa_0000750 mapping	163	114	71	19	105			VmlaE_ref_0000750 mapping	196	145	63	11	15
HaitiWT_Ogawa_0000751 mapping	101	74	11	18	0			VmlaE_ref_0000751 mapping	142	149	46	29	37
HaitiWT_Ogawa_0000752 mapping	89	9	2	1	0			VmlaE_ref_0000752 mapping	121	126	32	14	35
HaitiWT_Ogawa_0000753 mapping	284	295	116	28	181			VmlaE_ref_0000753 mapping	215	209	35	25	38
HaitiWT_Ogawa_0000754 mapping	12	23	2	0	0			VmlaE_ref_0000754 mapping	140	84	53	9	28
HaitiWT_Ogawa_0000755 mapping	58	122	188	33	316			VmlaE_ref_0000755 mapping	33	121	51	8	39
HaitiWT_Ogawa_0000756 mapping	146	112	61	17	234			VmlaE_ref_0000756 mapping	130	91	58	26	4
HaitiWT_Ogawa_0000757 mapping	112	109	44	0	55			VmlaE_ref_0000757 mapping	64	36	43	1	17
HaitiWT_Ogawa_0000758 mapping	70	115	38	0	44			VmlaE_ref_0000758 mapping	113	88	49	21	13
HaitiWT_Ogawa_0000759 mapping	26	12	11	4	31			VmlaE_ref_0000759 mapping	105	94	58	4	20
HaitiWT_Ogawa_0000760 mapping	187	195	136	12	227			VmlaE_ref_0000760 mapping	124	142	36	13	29
HaitiWT_Ogawa_0000761 mapping	68	53	44	5	69			VmlaE_ref_0000761 mapping	113	154	54	18	29
HaitiWT_Ogawa_0000762 mapping	137	173	110	1	115			VmlaE_ref_0000762 mapping	58	80	26	24	7
HaitiWT_Ogawa_0000763 mapping	144	103	6	0	0			VmlaE_ref_0000763 mapping	106	192	139	30	46
HaitiWT_Ogawa_0000764 mapping	0	13	1	0	0			VmlaE_ref_0000764 mapping	92	100	40	19	22
HaitiWT_Ogawa_0000765 mapping	53	45	74	5	201			VmlaE_ref_0000765 mapping	46	128	59	10	38
HaitiWT_Ogawa_0000766 mapping	118	159	32	10	49			VmlaE_ref_0000766 mapping	137	114	67	10	11
HaitiWT_Ogawa_0000767 mapping	73	42	139	83	473			VmlaE_ref_0000767 mapping	63	127	97	26	10
HaitiWT_Ogawa_0000768 mapping	113	143	150	23	224			VmlaE_ref_0000768 mapping	85	128	123	24	125
HaitiWT_Ogawa_0000769 mapping	119	166	160	20	262			VmlaE_ref_0000769 mapping	100	223	163	24	27
HaitiWT_Ogawa_0000770 mapping	46	98	91	11	191			VmlaE_ref_0000770 mapping	90	120	174	58	879
HaitiWT_Ogawa_0000771 mapping	117	123	54	0	50			VmlaE_ref_0000771 mapping	103	130	28	1	31
HaitiWT_Ogawa_0000772 mapping	63	66	0	1	0			VmlaE_ref_0000772 mapping	132	167	108	13	38
HaitiWT_Ogawa_0000773 mapping	37	16	3	1	2			VmlaE_ref_0000773 mapping	172	121	93	24	3
HaitiWT_Ogawa_0000774 mapping	84	94	84	10	140			VmlaE_ref_0000774 mapping	250	135	79	11	64
HaitiWT_Ogawa_0000775 mapping	20	7	1	0	0			VmlaE_ref_0000775 mapping	72	152	121	1	38
HaitiWT_Ogawa_0000776 mapping	108	144	170	14	242			VmlaE_ref_0000776 mapping	119	115	23	18	10
HaitiWT_Ogawa_0000777 mapping	74	177	283	72	470			VmlaE_ref_0000777 mapping	127	120	45	5	43
HaitiWT_Ogawa_0000778 mapping	154	176	303	36	495			VmlaE_ref_0000778 mapping	85	90	138	12	45
HaitiWT_Ogawa_0000779 mapping	177	172	235	90	350			VmlaE_ref_0000779 mapping	120	122	44	19	23
HaitiWT_Ogawa_0000780 mapping	125	111	18	2	0			VmlaE_ref_0000780 mapping	50	123	47	4	11
HaitiWT_Ogawa_0000781 mapping	162	229	336	75	473			VmlaE_ref_0000781 mapping	80	62	9	6	21
HaitiWT_Ogawa_0000782 mapping	12	21	36	11	45			VmlaE_ref_0000782 mapping	89	120	27	8	16
HaitiWT_Ogawa_0000783 mapping	76	96	33	11	111			VmlaE_ref_0000783 mapping	120	89	75	6	2
HaitiWT_Ogawa_0000784 mapping	41	77	96	1	152			VmlaE_ref_0000784 mapping	35	49	25	12	25
HaitiWT_Ogawa_0000785 mapping	75	80	67	22	83			VmlaE_ref_0000785 mapping	58	53	36	3	16
HaitiWT_Ogawa_0000786 mapping	62	63	1	0	0			VmlaE_ref_0000786 mapping	52	94	40	26	31
HaitiWT_Ogawa_0000787 mapping	24	23	3	0	0			VmlaE_ref_0000787 mapping	109	118	13	15	42
HaitiWT_Ogawa_0000788 mapping	23	50	4	2	0			VmlaE_ref_0000788 mapping	165	169	86	8	14
HaitiWT_Ogawa_0000789 mapping	20	19	1	1	0			VmlaE_ref_0000789 mapping	134	137	68	16	17
HaitiWT_Ogawa_0000790 mapping	175	177	98	21	252			VmlaE_ref_0000790 mapping	154	74	23	13	8
HaitiWT_Ogawa_0000791 mapping	178	121	151	17	148			VmlaE_ref_0000791 mapping	60	106	38	8	3
HaitiWT_Ogawa_0000792 mapping	124	94	100	63	143			VmlaE_ref_0000792 mapping	28	81	53	5	16
HaitiWT_Ogawa_0000793 mapping	54	124	162	15	282			VmlaE_ref_0000793 mapping	131	135	68	14	27
HaitiWT_Ogawa_0000794 mapping	76	124	17	2	8			VmlaE_ref_0000794 mapping	166	105	65	21	31
HaitiWT_Ogawa_0000795 mapping	85	120	136	17	313			VmlaE_ref_0000795 mapping	118	117	34	12	10
HaitiWT_Ogawa_0000796 mapping	6	16	8	2	0			VmlaE_ref_0000796 mapping	49	69	40	14	11
HaitiWT_Ogawa_0000797 mapping	59	72	72	3	166			VmlaE_ref_0000797 mapping	98	123	100	45	526
HaitiWT_Ogawa_0000798 mapping	68	107	60	8	81			VmlaE_ref_0000798 mapping	136	134	68	31	1
HaitiWT_Ogawa_0000799 mapping	36	74	161	17	235			VmlaE_ref_0000799 mapping	251	115	86	22	32
HaitiWT_Ogawa_0000800 mapping	102	99	2	0	0			VmlaE_ref_0000800 mapping	150	143	108	9	10
HaitiWT_Ogawa_0000801 mapping	65	105	18	3	21			VmlaE_ref_0000801 mapping	128	129	4	7	14
HaitiWT_Ogawa_0000802 mapping	5	31	1	1	0			VmlaE_ref_0000802 mapping	60	122	87	34	21
HaitiWT_Ogawa_0000803 mapping	132	146	195	41	388			VmlaE_ref_0000803 mapping	70	137	68	14	28
HaitiWT_Ogawa_0000804 mapping	109	157	150	15	206			VmlaE_ref_0000804 mapping	122	192	138	14	28
HaitiWT_Ogawa_0000805 mapping	95	103	97	7	168			VmlaE_ref_0000805 mapping	88	137	131	10	13
HaitiWT_Ogawa_0000806 mapping	148	95	108	12	239			VmlaE_ref_0000806 mapping	286	112	198	45	34
HaitiWT_Ogawa_0000807 mapping	23	54	16	8	46			VmlaE_ref_0000807 mapping	23	110	21	27	5
HaitiWT_Ogawa_0000808 mapping	104	80	8	0	0			VmlaE_ref_0000808 mapping	234	168	241	36	52
HaitiWT_Ogawa_0000809 mapping	145	174	17	9	18			VmlaE_ref_0000809 mapping	49	52	17	1	1
HaitiWT_Ogawa_0000810 mapping	132	105	23	3	32			VmlaE_ref_0000810 mapping	96	129	68	12	8
HaitiWT_Ogawa_0000811 mapping	180	152	133	27	206			VmlaE_ref_0000811 mapping	81	71	34	19	27
HaitiWT_Ogawa_0000812 mapping	96	123	2	3	0			VmlaE_ref_0000812 mapping	119	115	30	7	7
HaitiWT_Ogawa_0000813 mapping	79	115	65	21	46			VmlaE_ref_0000813 mapping	43	62	23	15	11
HaitiWT_Ogawa_0000814 mapping	156	118	130	11	261			VmlaE_ref_0000814 mapping	314	160	53	7	12
HaitiWT_Ogawa_0000815 mapping	130	134	158	22	346			VmlaE_ref_0000815 mapping	82	92	40	8	8
HaitiWT_Ogawa_0000816 mapping	48	28	0	0	0			VmlaE_ref_0000816 mapping	82	150	36	13	51
HaitiWT_Ogawa_0000817 mapping	19	27	0	3	0			VmlaE_ref_0000817 mapping	164	149	84	8	59
HaitiWT_Ogawa_0000818 mapping	136	130	98	18	124			VmlaE_ref_0000818 mapping	125	126	75	25	37
HaitiWT_Ogawa_0000819 mapping	146	158	176	78	324			VmlaE_ref_0000819 mapping	75	152	145	23	39
HaitiWT_Ogawa_0000820 mapping	67	42	43	3	58			VmlaE_ref_0000820 mapping	194	148	94	12	5
HaitiWT_Ogawa_0000821 mapping	37	6	100	7	0			VmlaE_ref_0000821 mapping	85	74	33	28	3
HaitiWT_Ogawa_0000822 mapping	109	147	149	28	255			VmlaE_ref_0000822 mapping	37	102	120	27	16
HaitiWT_Ogawa_0000823 mapping	71	84	61	7	140			VmlaE_ref_0000823 mapping	77	150	40	24	46
HaitiWT_Ogawa_0000824 mapping	132	89	67	30	219			VmlaE_ref_0000824 mapping	219	173	134	24	47
HaitiWT_Ogawa_0000825 mapping	90	169	191	19	297			VmlaE_ref_0000825 mapping	88	85	48	20	37
HaitiWT_Ogawa_0000826 mapping	89	70	11	1	0			VmlaE_ref_0000826 mapping	92	102	25	11	25
HaitiWT_Ogawa_0000827 mapping	75	106	131	5	130			VmlaE_ref_0000827 mapping	159	94	24	12	44
HaitiWT_Ogawa_0000828 mapping	77	126	146	11	253			VmlaE_ref_0000828 mapping	79	96	45	5	17
HaitiWT_Ogawa_0000829 mapping	111	80	157	23	411			VmlaE_ref_0000829 mapping	33	70	11	4	16
HaitiWT_Ogawa_0000830 mapping	89	147	96	7	173			VmlaE_ref_0000830 mapping	100	106	93	118	259
HaitiWT_Ogawa_0000831 mapping	82	110	145	27	203			VmlaE_ref_0000831 mapping	156	112	93	11	31
HaitiWT_Ogawa_0000832 mapping	100	112	41	22	82			VmlaE_ref_0000832 mapping	105	180	90	19	16
HaitiWT_Ogawa_0000833 mapping	66	33	36	0	39			VmlaE_ref_0000833 mapping	166	163	101	46	9
HaitiWT_Ogawa_0000834 mapping	53	112	121	60	154			VmlaE_ref_0000834 mapping	170	98	106	12	23
HaitiWT_Ogawa_0000835 mapping	23	100	145	6	246			VmlaE_ref_0000835 mapping	110	79	23	12	33
HaitiWT_Ogawa_0000836 mapping	27	54	75	44	85			VmlaE_ref_0000836 mapping	50	138	86	12	47
HaitiWT_Ogawa_0000837 mapping	133	123	206	27	246			VmlaE_ref_0000837 mapping	118	61	38	5	0
HaitiWT_Ogawa_0000838 mapping	143	124	78	21	220			VmlaE_ref_0000838 mapping	93	98	12	13	20
HaitiWT_Ogawa_0000839 mapping	157	105	90	6	182			VmlaE_ref_0000839 mapping	147	113	119	9	26
HaitiWT_Ogawa_0000840 mapping	148	129	165	8	248			VmlaE_ref_0000840 mapping	132	122	72	8	4
HaitiWT_Ogawa_0000841 mapping	114	168	165	17	184			VmlaE_ref_0000841 mapping	17	96	33	3	40
HaitiWT_Ogawa_0000842 mapping	115	153	80	21	165			VmlaE_ref_0000842 mapping	134	87	63	19	44
HaitiWT_Ogawa_0000843 mapping	26	25	1	0	0			VmlaE_ref_0000843 mapping	48	99	51	54	25
HaitiWT_Ogawa_0000844 mapping	138	107	27	28	33			VmlaE_ref_0000844 mapping	39	105	58	33	15
HaitiWT_Ogawa_0000845 mapping	143	139	207	86	278			VmlaE_ref_0000845 mapping	89	84	67	14	18
HaitiWT_Ogawa_0000846 mapping	159	155	94	5	217			VmlaE_ref_0000846 mapping	103	113	24	9	9
HaitiWT_Ogawa_0000847 mapping	79	87	2	0	1			VmlaE_ref_0000847 mapping	240	148	127	10	32
HaitiWT_Ogawa_0000848 mapping	122	178	60	1	108			VmlaE_ref_0000848 mapping	162	97	8305	35688	75807
HaitiWT_Ogawa_0000849 mapping	30	62	79	3	93			VmlaE_ref_0000849 mapping	104	62	65	17	6
HaitiWT_Ogawa_0000850 mapping	78	93	47	4	53			VmlaE_ref_0000850 mapping	85	100	54	2	15
HaitiWT_Ogawa_0000851 mapping	41	43	0	3	0			VmlaE_ref_0000851 mapping	124	157	121	3	42
HaitiWT_Ogawa_0000852 mapping	78	93	128	17	202			VmlaE_ref_0000852 mapping	18	46	24	7	36
HaitiWT_Ogawa_0000853 mapping	160	171	124	4	137			VmlaE_ref_0000853 mapping	100	164	82	11	41
HaitiWT_Ogawa_0000854 mapping	71	126	119	15	217			VmlaE_ref_0000854 mapping	117	68	61	6	3
HaitiWT_Ogawa_0000855 mapping	162	197	164	5	200			VmlaE_ref_0000855 mapping	92	77	111	8	41
HaitiWT_Ogawa_0000856 mapping	133	83	1	1	1			VmlaE_ref_0000856 mapping	42	93	15	11	27
HaitiWT_Ogawa_0000857 mapping	78	104	74	1	159			VmlaE_ref_0000857 mapping	63	51	158	1	19
HaitiWT_Ogawa_0000858 mapping	45	88	109	16	179			VmlaE_ref_0000858 mapping	20	76	10	18	17
HaitiWT_Ogawa_0000859 mapping	10	13	0	0	0			VmlaE_ref_0000859 mapping	97	94	104	21	24
HaitiWT_Ogawa_0000860 mapping	150	151	123	12	287			VmlaE_ref_0000860 mapping	104	155	38	4	27
HaitiWT_Ogawa_0000861 mapping	30	70	3	1	3			VmlaE_ref_0000861 mapping	49	192	96	63	47
HaitiWT_Ogawa_0000862 mapping	115	100	87	22	86			VmlaE_ref_0000862 mapping	116	154	51	21	15
HaitiWT_Ogawa_0000863 mapping	112	170	145	25	125			VmlaE_ref_0000863 mapping	39	115	24	13	8
HaitiWT_Ogawa_0000864 mapping	151	132	185	47	323			VmlaE_ref_0000864 mapping	107	114	46	6	22
HaitiWT_Ogawa_0000865 mapping	194	153	64	15	68			VmlaE_ref_0000865 mapping	138	171	95	4	29
HaitiWT_Ogawa_0000866 mapping	71	74	81	10	207			VmlaE_ref_0000866 mapping	139	108	104	46	49
HaitiWT_Ogawa_0000867 mapping	119	84	86	38	208			VmlaE_ref_0000867 mapping	70	163	25	5	30
HaitiWT_Ogawa_0000868 mapping	67	77	2	3	2			VmlaE_ref_0000868 mapping	75	70	35	5	15
HaitiWT_Ogawa_0000869 mapping	139	141	102	0	154			VmlaE_ref_0000869 mapping	58	92	115	0	26
HaitiWT_Ogawa_0000870 mapping	50	33	20	0	18			VmlaE_ref_0000870 mapping	43	158	119	6	14
HaitiWT_Ogawa_0000871 mapping	26	23	1	0	0			VmlaE_ref_0000871 mapping	128	91	78	23	24
HaitiWT_Ogawa_0000872 mapping	92	170	77	20	182			VmlaE_ref_0000872 mapping	72	117	73	9	34
HaitiWT_Ogawa_0000873 mapping	62	63	101	7	129			VmlaE_ref_0000873 mapping	44	78	67	19	34
HaitiWT_Ogawa_0000874 mapping	74	99	96	22	151			VmlaE_ref_0000874 mapping	73	127	49	2	13
HaitiWT_Ogawa_0000875 mapping	100	102	55	1	127			VmlaE_ref_0000875 mapping	110	127	65	9	13
HaitiWT_Ogawa_0000876 mapping	63	43	2	1	0			VmlaE_ref_0000876 mapping	15	54	81	4	7
HaitiWT_Ogawa_0000877 mapping	99	79	41	16	60			VmlaE_ref_0000877 mapping	149	97	79	17	44
HaitiWT_Ogawa_0000878 mapping	110	164	180	9	297			VmlaE_ref_0000878 mapping	8	109	51	1	17
HaitiWT_Ogawa_0000879 mapping	27	66	31	2	59			VmlaE_ref_0000879 mapping	116	95	45	15	33
HaitiWT_Ogawa_0000880 mapping	179	89	5	0	0			VmlaE_ref_0000880 mapping	81	56	30	13	3
HaitiWT_Ogawa_0000881 mapping	133	169	211	74	391			VmlaE_ref_0000881 mapping	76	67	45	19	16
HaitiWT_Ogawa_0000882 mapping	113	93	27	6	24			VmlaE_ref_0000882 mapping	48	80	39	10	15
HaitiWT_Ogawa_0000883 mapping	103	119	201	13	301			VmlaE_ref_0000883 mapping	175	109	82	30	32
HaitiWT_Ogawa_0000884 mapping	132	141	226	31	270			VmlaE_ref_0000884 mapping	94	118	84	20	6
HaitiWT_Ogawa_0000885 mapping	116	193	331	39	612			VmlaE_ref_0000885 mapping	233	129	79	16	19
HaitiWT_Ogawa_0000886 mapping	89	105	8	2	0			VmlaE_ref_0000886 mapping	38	83	101	12	20
HaitiWT_Ogawa_0000887 mapping	5	23	3	3	0			VmlaE_ref_0000887 mapping	70	77	41	11	41
HaitiWT_Ogawa_0000888 mapping	41	19	6	0	0			VmlaE_ref_0000888 mapping	113	128	67	5	41
HaitiWT_Ogawa_0000889 mapping	102	77	124	27	123			VmlaE_ref_0000889 mapping	12	103	49	14	4
HaitiWT_Ogawa_0000890 mapping	10	17	0	0	0			VmlaE_ref_0000890 mapping	72	73	45	6	8
HaitiWT_Ogawa_0000891 mapping	94	115	41	0	31			VmlaE_ref_0000891 mapping	116	129	53	9	29
HaitiWT_Ogawa_0000892 mapping	136	159	131	77	159			VmlaE_ref_0000892 mapping	72	104	101	15	16
HaitiWT_Ogawa_0000893 mapping	179	130	94	24	139			VmlaE_ref_0000893 mapping	277	210	103	40	73
HaitiWT_Ogawa_0000894 mapping	150	113	45	23	104			VmlaE_ref_0000894 mapping	116	132	119	12	14
HaitiWT_Ogawa_0000895 mapping	184	227	241	17	331			VmlaE_ref_0000895 mapping	118	111	182	36	14
HaitiWT_Ogawa_0000896 mapping	74	86	118	45	211			VmlaE_ref_0000896 mapping	117	97	176	10	13
HaitiWT_Ogawa_0000897 mapping	125	94	76	6	96			VmlaE_ref_0000897 mapping	103	97	51	34	27
HaitiWT_Ogawa_0000898 mapping	53	130	137	5	147			VmlaE_ref_0000898 mapping	44	90	52	15	27
HaitiWT_Ogawa_0000899 mapping	38	82	5	1	0			VmlaE_ref_0000899 mapping	139	135	40	14	47
HaitiWT_Ogawa_0000900 mapping	73	95	73	3	69			VmlaE_ref_0000900 mapping	160	83	173	29	23
HaitiWT_Ogawa_0000901 mapping	85	154	102	2	162			VmlaE_ref_0000901 mapping	51	81	62	12	45
HaitiWT_Ogawa_0000902 mapping	28	66	111	2	6			VmlaE_ref_0000902 mapping	104	108	87	9	18
HaitiWT_Ogawa_0000903 mapping	82	111	157	30	274			VmlaE_ref_0000903 mapping	44	69	34	10	13
HaitiWT_Ogawa_0000904 mapping	54	87	99	8	159			VmlaE_ref_0000904 mapping	106	174	121	11	12
HaitiWT_Ogawa_0000905 mapping	46	27	141	41	362			VmlaE_ref_0000905 mapping	86	106	18	9	43
HaitiWT_Ogawa_0000906 mapping	10	25	40	33	48			VmlaE_ref_0000906 mapping	136	99	66	7	18
HaitiWT_Ogawa_0000907 mapping	159	98	152	49	299			VmlaE_ref_0000907 mapping	121	91	54	12	19
HaitiWT_Ogawa_0000908 mapping	168	133	175	34	272			VmlaE_ref_0000908 mapping	71	116	60	17	18
HaitiWT_Ogawa_0000909 mapping	52	70	1	1	0			VmlaE_ref_0000909 mapping	120	148	40	14	4
HaitiWT_Ogawa_0000910 mapping	49	124	229	32	362			VmlaE_ref_0000910 mapping	117	98	73	20	6
HaitiWT_Ogawa_0000911 mapping	85	110	118	1	267			VmlaE_ref_0000911 mapping	118	86	43	5	2
HaitiWT_Ogawa_0000912 mapping	52	70	69	19	168			VmlaE_ref_0000912 mapping	173	141	77	11	24
HaitiWT_Ogawa_0000913 mapping	207	153	96	5	141			VmlaE_ref_0000913 mapping	72	115	43	33	33
HaitiWT_Ogawa_0000914 mapping	34	13	1	0	0			VmlaE_ref_0000914 mapping	93	126	55	8	6
HaitiWT_Ogawa_0000915 mapping	66	59	77	33	230			VmlaE_ref_0000915 mapping	92	125	46	32	12
HaitiWT_Ogawa_0000916 mapping	146	128	264	50	245			VmlaE_ref_0000916 mapping	7	45	37	0	12
HaitiWT_Ogawa_0000917 mapping	99	128	125	58	286			VmlaE_ref_0000917 mapping	81	102	38	18	15
HaitiWT_Ogawa_0000918 mapping	114	155	314	65	393			VmlaE_ref_0000918 mapping	73	93	52	13	24
HaitiWT_Ogawa_0000919 mapping	142	154	120	22	171			VmlaE_ref_0000919 mapping	17	88	26	6	4
HaitiWT_Ogawa_0000920 mapping	118	133	62	1	57			VmlaE_ref_0000920 mapping	29	81	72	8	8
HaitiWT_Ogawa_0000921 mapping	74	92	37	0	40			VmlaE_ref_0000921 mapping	8	66	48	4	0
HaitiWT_Ogawa_0000922 mapping	107	101	41	0	77			VmlaE_ref_0000922 mapping	117	132	112	18	17
HaitiWT_Ogawa_0000923 mapping	157	122	153	52	242			VmlaE_ref_0000923 mapping	60	64	42	10	18
HaitiWT_Ogawa_0000924 mapping	50	153	225	35	388			VmlaE_ref_0000924 mapping	96	94	108	16	26
HaitiWT_Ogawa_0000925 mapping	197	144	94	5	166			VmlaE_ref_0000925 mapping	64	117	53	12	19
HaitiWT_Ogawa_0000926 mapping	81	70	76	4	151			VmlaE_ref_0000926 mapping	23	74	45	20	11
HaitiWT_Ogawa_0000927 mapping	53	38	49	16	104			VmlaE_ref_0000927 mapping	115	123	49	29	22
HaitiWT_Ogawa_0000928 mapping	121	172	126	52	250			VmlaE_ref_0000928 mapping	64	121	37	17	3
HaitiWT_Ogawa_0000929 mapping	92	106	24	1	33			VmlaE_ref_0000929 mapping	73	86	65	1	3
HaitiWT_Ogawa_0000930 mapping	99	124	171	24	312			VmlaE_ref_0000930 mapping	169	145	91	35	23
HaitiWT_Ogawa_0000931 mapping	121	150	48	20	94			VmlaE_ref_0000931 mapping	103	95	43	44	3
HaitiWT_Ogawa_0000932 mapping	58	132	255	54	454			VmlaE_ref_0000932 mapping	173	204	123	54	22
HaitiWT_Ogawa_0000933 mapping	163	163	44	14	82			VmlaE_ref_0000933 mapping	64	92	134	10	33
HaitiWT_Ogawa_0000934 mapping	47	66	14	18	18			VmlaE_ref_0000934 mapping	132	141	39	0	24
HaitiWT_Ogawa_0000935 mapping	93	146	144	27	184			VmlaE_ref_0000935 mapping	39	45	37	3	15
HaitiWT_Ogawa_0000936 mapping	83	159	52	11	76			VmlaE_ref_0000936 mapping	89	123	27	8	5
HaitiWT_Ogawa_0000937 mapping	113	110	130	24	263			VmlaE_ref_0000937 mapping	27	84	92	27	17
HaitiWT_Ogawa_0000938 mapping	66	104	125	7	169			VmlaE_ref_0000938 mapping	88	106	38	7	11
HaitiWT_Ogawa_0000939 mapping	148	155	11	4	0			VmlaE_ref_0000939 mapping	39	98	61	16	15
HaitiWT_Ogawa_0000940 mapping	75	57	97	23	110			VmlaE_ref_0000940 mapping	52	88	63	0	5
HaitiWT_Ogawa_0000941 mapping	86	79	8	1	7			VmlaE_ref_0000941 mapping	98	77	12	6	35
HaitiWT_Ogawa_0000942 mapping	50	69	79	12	107			VmlaE_ref_0000942 mapping	129	120	41	37	34
HaitiWT_Ogawa_0000943 mapping	84	162	82	21	67			VmlaE_ref_0000943 mapping	117	142	120	10	28
HaitiWT_Ogawa_0000944 mapping	101	63	78	17	217			VmlaE_ref_0000944 mapping	109	112	56	3	29
HaitiWT_Ogawa_0000945 mapping	73	158	172	7	341			VmlaE_ref_0000945 mapping	76	134	43	9	22
HaitiWT_Ogawa_0000946 mapping	122	116	154	38	457			VmlaE_ref_0000946 mapping	62	146	79	13	4
HaitiWT_Ogawa_0000947 mapping	67	139	204	19	261			VmlaE_ref_0000947 mapping	68	91	48	11	4
HaitiWT_Ogawa_0000948 mapping	108	119	102	17	213			VmlaE_ref_0000948 mapping	27	68	66	34	7
HaitiWT_Ogawa_0000949 mapping	45	64	50	2	147			VmlaE_ref_0000949 mapping	53	122	53	19	7
HaitiWT_Ogawa_0000950 mapping	94	119	201	35	330			VmlaE_ref_0000950 mapping	89	116	94	7	24
HaitiWT_Ogawa_0000951 mapping	136	121	47	8	107			VmlaE_ref_0000951 mapping	84	123	113	21	23
HaitiWT_Ogawa_0000952 mapping	66	120	34	2	70			VmlaE_ref_0000952 mapping	28	88	98	26	16
HaitiWT_Ogawa_0000953 mapping	25	26	45	8	33			VmlaE_ref_0000953 mapping	74	113	35	3	23
HaitiWT_Ogawa_0000954 mapping	159	85	46	8	38			VmlaE_ref_0000954 mapping	41	46	35	4	9
HaitiWT_Ogawa_0000955 mapping	88	135	15	0	0			VmlaE_ref_0000955 mapping	89	116	104	20	52
HaitiWT_Ogawa_0000956 mapping	89	137	15	0	0			VmlaE_ref_0000956 mapping	126	170	28	5	20
HaitiWT_Ogawa_0000957 mapping	17	34	7	0	0			VmlaE_ref_0000957 mapping	106	144	31	16	7
HaitiWT_Ogawa_0000958 mapping	85	110	98	4	118			VmlaE_ref_0000958 mapping	47	139	123	6	13
HaitiWT_Ogawa_0000959 mapping	79	100	93	0	101			VmlaE_ref_0000959 mapping	75	107	100	24	31
HaitiWT_Ogawa_0000960 mapping	108	129	31	5	29			VmlaE_ref_0000960 mapping	162	106	30	20	36
HaitiWT_Ogawa_0000961 mapping	76	103	105	5	129			VmlaE_ref_0000961 mapping	155	173	87	20	27
HaitiWT_Ogawa_0000962 mapping	12	28	56	7	131			VmlaE_ref_0000962 mapping	106	120	28	11	43
HaitiWT_Ogawa_0000963 mapping	67	41	5	0	0			VmlaE_ref_0000963 mapping	126	137	90	21	41
HaitiWT_Ogawa_0000964 mapping	157	121	5	0	0			VmlaE_ref_0000964 mapping	23	101	102	4	33
HaitiWT_Ogawa_0000965 mapping	10	20	72	2	86			VmlaE_ref_0000965 mapping	76	95	103	27	42
HaitiWT_Ogawa_0000966 mapping	58	55	1	0	0			VmlaE_ref_0000966 mapping	72	71	59	13	11
HaitiWT_Ogawa_0000967 mapping	114	168	104	6	131			VmlaE_ref_0000967 mapping	226	121	40	11	0
HaitiWT_Ogawa_0000968 mapping	75	125	143	23	124			VmlaE_ref_0000968 mapping	107	194	101	23	20
HaitiWT_Ogawa_0000969 mapping	147	103	107	0	128			VmlaE_ref_0000969 mapping	48	41	0	0	0
HaitiWT_Ogawa_0000970 mapping	107	141	96	35	157			VmlaE_ref_0000970 mapping	134	203	78	17	45
HaitiWT_Ogawa_0000971 mapping	74	94	51	10	117			VmlaE_ref_0000971 mapping	133	101	36	6	2
HaitiWT_Ogawa_0000972 mapping	74	126	126	9	146			VmlaE_ref_0000972 mapping	107	109	29	8	19
HaitiWT_Ogawa_0000973 mapping	89	139	91	8	120			VmlaE_ref_0000973 mapping	46	156	31	35	25
HaitiWT_Ogawa_0000974 mapping	163	154	64	2	118			VmlaE_ref_0000974 mapping	57	126	101	0	12
HaitiWT_Ogawa_0000975 mapping	159	127	84	3	128			VmlaE_ref_0000975 mapping	179	156	94	17	29
HaitiWT_Ogawa_0000976 mapping	72	107	109	48	202			VmlaE_ref_0000976 mapping	40	51	13	1	1
HaitiWT_Ogawa_0000977 mapping	148	105	216	66	337			VmlaE_ref_0000977 mapping	145	121	95	52	48
HaitiWT_Ogawa_0000978 mapping	102	120	116	3	129			VmlaE_ref_0000978 mapping	67	83	55	7	25
HaitiWT_Ogawa_0000979 mapping	195	116	94	13	103			VmlaE_ref_0000979 mapping	105	83	82	18	22
HaitiWT_Ogawa_0000980 mapping	52	103	196	33	277			VmlaE_ref_0000980 mapping	146	68	25	13	5
HaitiWT_Ogawa_0000981 mapping	161	150	176	27	254			VmlaE_ref_0000981 mapping	58	108	74	49	37
HaitiWT_Ogawa_0000982 mapping	79	94	163	6	225			VmlaE_ref_0000982 mapping	54	103	38	39	21
HaitiWT_Ogawa_0000983 mapping	119	135	260	2	253			VmlaE_ref_0000983 mapping	85	105	110	20	24
HaitiWT_Ogawa_0000984 mapping	174	137	98	3	217			VmlaE_ref_0000984 mapping	106	131	106	6	44
HaitiWT_Ogawa_0000985 mapping	16	10	0	0	0			VmlaE_ref_0000985 mapping	26	52	44	8	6
HaitiWT_Ogawa_0000986 mapping	102	116	129	24	268			VmlaE_ref_0000986 mapping	37	136	42	0	24
HaitiWT_Ogawa_0000987 mapping	144	89	156	1021	2273			VmlaE_ref_0000987 mapping	126	118	51	3	19
HaitiWT_Ogawa_0000988 mapping	120	163	202	6	400			VmlaE_ref_0000988 mapping	50	94	70	7	17
HaitiWT_Ogawa_0000989 mapping	103	147	171	37	333			VmlaE_ref_0000989 mapping	142	134	94	5	59
HaitiWT_Ogawa_0000990 mapping	246	153	194	32	406			VmlaE_ref_0000990 mapping	33	79	141	15	6
HaitiWT_Ogawa_0000991 mapping	48	45	106	70	153			VmlaE_ref_0000991 mapping	50	47	31	4	2
HaitiWT_Ogawa_0000992 mapping	15	22	1	0	0			VmlaE_ref_0000992 mapping	126	72	20	21	26
HaitiWT_Ogawa_0000993 mapping	177	135	111	13	175			VmlaE_ref_0000993 mapping	118	89	83	17	9
HaitiWT_Ogawa_0000994 mapping	14	33	8	0	18			VmlaE_ref_0000994 mapping	110	91	83	25	3
HaitiWT_Ogawa_0000995 mapping	71	83	115	17	191			VmlaE_ref_0000995 mapping	92	143	82	18	28
HaitiWT_Ogawa_0000996 mapping	84	116	143	20	197			VmlaE_ref_0000996 mapping	206	135	25	17	18
HaitiWT_Ogawa_0000997 mapping	217	174	107	37	177			VmlaE_ref_0000997 mapping	91	53	79	6	3
HaitiWT_Ogawa_0000998 mapping	45	119	144	15	150			VmlaE_ref_0000998 mapping	81	121	33	15	7
HaitiWT_Ogawa_0000999 mapping	62	32	1	0	0			VmlaE_ref_0000999 mapping	186	115	107	8	3
HaitiWT_Ogawa_0001000 mapping	44	37	114	18	319			VmlaE_ref_0001000 mapping	46	82	118	6	21
HaitiWT_Ogawa_0001001 mapping	26	11	0	0	0			VmlaE_ref_0001001 mapping	57	83	15	7	20
HaitiWT_Ogawa_0001002 mapping	29	33	0	0	0			VmlaE_ref_0001002 mapping	36	124	62	17	20
HaitiWT_Ogawa_0001003 mapping	127	111	27	4	34			VmlaE_ref_0001003 mapping	64	173	70	7	30
HaitiWT_Ogawa_0001004 mapping	55	92	114	25	165			VmlaE_ref_0001004 mapping	41	88	64	3	13
HaitiWT_Ogawa_0001005 mapping	99	159	43	2	52			VmlaE_ref_0001005 mapping	70	108	58	26	30
HaitiWT_Ogawa_0001006 mapping	178	94	4	0	0			VmlaE_ref_0001006 mapping	40	100	30	22	27
HaitiWT_Ogawa_0001007 mapping	153	139	12	1	2			VmlaE_ref_0001007 mapping	149	104	61	19	13
HaitiWT_Ogawa_0001008 mapping	60	125	102	3	155			VmlaE_ref_0001008 mapping	55	117	27	3	15
HaitiWT_Ogawa_0001009 mapping	160	166	83	25	186			VmlaE_ref_0001009 mapping	103	104	132	6	40
HaitiWT_Ogawa_0001010 mapping	87	162	63	22	117			VmlaE_ref_0001010 mapping	141	71	6	11	7
HaitiWT_Ogawa_0001011 mapping	213	199	120	14	162			VmlaE_ref_0001011 mapping	153	89	19	5	18
HaitiWT_Ogawa_0001012 mapping	59	84	22	2	65			VmlaE_ref_0001012 mapping	149	132	24	19	22
HaitiWT_Ogawa_0001013 mapping	78	78	103	22	137			VmlaE_ref_0001013 mapping	27	71	31	8	2
HaitiWT_Ogawa_0001014 mapping	217	160	118	39	162			VmlaE_ref_0001014 mapping	80	126	78	42	51
HaitiWT_Ogawa_0001015 mapping	59	26	5	2	0			VmlaE_ref_0001015 mapping	108	156	125	11	62
HaitiWT_Ogawa_0001016 mapping	121	104	91	8	107			VmlaE_ref_0001016 mapping	76	118	110	12	36
HaitiWT_Ogawa_0001017 mapping	5	15	2	0	0			VmlaE_ref_0001017 mapping	207	127	2107	3071	82953
HaitiWT_Ogawa_0001018 mapping	114	168	76	10	162			VmlaE_ref_0001018 mapping	119	125	42	8	31
HaitiWT_Ogawa_0001019 mapping	144	90	178	22	274			VmlaE_ref_0001019 mapping	55	163	50	21	13
HaitiWT_Ogawa_0001020 mapping	176	157	76	15	252			VmlaE_ref_0001020 mapping	171	144	173	15	27
HaitiWT_Ogawa_0001021 mapping	235	114	76	47	141			VmlaE_ref_0001021 mapping	64	97	40	6	9
HaitiWT_Ogawa_0001022 mapping	81	74	110	3	147			VmlaE_ref_0001022 mapping	46	112	74	30	15
HaitiWT_Ogawa_0001023 mapping	115	135	85	7	173			VmlaE_ref_0001023 mapping	99	167	205	3	44
HaitiWT_Ogawa_0001024 mapping	38	52	1	0	0			VmlaE_ref_0001024 mapping	138	141	77	48	37
HaitiWT_Ogawa_0001025 mapping	64	43	0	0	0			VmlaE_ref_0001025 mapping	67	108	86	13	42
HaitiWT_Ogawa_0001026 mapping	143	139	164	37	228			VmlaE_ref_0001026 mapping	102	104	48	20	16
HaitiWT_Ogawa_0001027 mapping	92	118	49	31	73			VmlaE_ref_0001027 mapping	155	152	70	12	10
HaitiWT_Ogawa_0001028 mapping	71	88	10	1	0			VmlaE_ref_0001028 mapping	158	99	48	12	0
HaitiWT_Ogawa_0001029 mapping	104	132	127	26	203			VmlaE_ref_0001029 mapping	37	89	69	16	12
HaitiWT_Ogawa_0001030 mapping	81	73	20	1	33			VmlaE_ref_0001030 mapping	71	80	63	2	18
HaitiWT_Ogawa_0001031 mapping	115	106	147	92	257			VmlaE_ref_0001031 mapping	152	116	61	4	12
HaitiWT_Ogawa_0001032 mapping	102	69	74	28	166			VmlaE_ref_0001032 mapping	139	111	47	16	20
HaitiWT_Ogawa_0001033 mapping	172	174	251	20	410			VmlaE_ref_0001033 mapping	43	103	34	19	23
HaitiWT_Ogawa_0001034 mapping	73	89	106	14	130			VmlaE_ref_0001034 mapping	146	121	62	13	31
HaitiWT_Ogawa_0001035 mapping	126	119	160	0	371			VmlaE_ref_0001035 mapping	42	100	61	13	5
HaitiWT_Ogawa_0001036 mapping	118	92	149	4	255			VmlaE_ref_0001036 mapping	165	126	46	9	52
HaitiWT_Ogawa_0001037 mapping	81	118	125	4	149			VmlaE_ref_0001037 mapping	38	107	40	14	36
HaitiWT_Ogawa_0001038 mapping	129	102	29	0	33			VmlaE_ref_0001038 mapping	116	67	30	3	3
HaitiWT_Ogawa_0001039 mapping	82	80	181	5	175			VmlaE_ref_0001039 mapping	166	103	118	3	38
HaitiWT_Ogawa_0001040 mapping	76	130	186	28	404			VmlaE_ref_0001040 mapping	126	116	57	18	37
HaitiWT_Ogawa_0001041 mapping	0	6	14	1	0			VmlaE_ref_0001041 mapping	44	109	47	18	79
HaitiWT_Ogawa_0001042 mapping	53	47	46	14	91			VmlaE_ref_0001042 mapping	130	81	81	3	5
HaitiWT_Ogawa_0001043 mapping	76	105	152	26	293			VmlaE_ref_0001043 mapping	103	116	72	13	24
HaitiWT_Ogawa_0001044 mapping	34	7	2	0	0			VmlaE_ref_0001044 mapping	37	89	29	8	11
HaitiWT_Ogawa_0001045 mapping	62	87	11	2	2			VmlaE_ref_0001045 mapping	78	97	46	0	3
HaitiWT_Ogawa_0001046 mapping	107	131	77	0	110			VmlaE_ref_0001046 mapping	56	118	47	3	15
HaitiWT_Ogawa_0001047 mapping	136	125	202	34	395			VmlaE_ref_0001047 mapping	67	143	129	9	21
HaitiWT_Ogawa_0001048 mapping	23	48	93	6	160			VmlaE_ref_0001048 mapping	94	106	139	10	7
HaitiWT_Ogawa_0001049 mapping	231	152	193	26	285			VmlaE_ref_0001049 mapping	20	46	19	5	2
HaitiWT_Ogawa_0001050 mapping	160	118	119	18	205			VmlaE_ref_0001050 mapping	150	137	115	20	14
HaitiWT_Ogawa_0001051 mapping	219	139	11	1	0			VmlaE_ref_0001051 mapping	101	91	138	7	9
HaitiWT_Ogawa_0001052 mapping	119	57	82	5	109			VmlaE_ref_0001052 mapping	61	76	13	6	35
HaitiWT_Ogawa_0001053 mapping	118	152	137	61	281			VmlaE_ref_0001053 mapping	155	176	69	22	36
HaitiWT_Ogawa_0001054 mapping	20	52	88	15	86			VmlaE_ref_0001054 mapping	142	187	134	23	62
HaitiWT_Ogawa_0001055 mapping	110	116	1	0	0			VmlaE_ref_0001055 mapping	59	102	67	7	14
HaitiWT_Ogawa_0001056 mapping	111	125	3	2	0			VmlaE_ref_0001056 mapping	89	125	75	24	8
HaitiWT_Ogawa_0001057 mapping	111	127	5	0	1			VmlaE_ref_0001057 mapping	139	92	79	6	12
HaitiWT_Ogawa_0001058 mapping	68	100	103	10	153			VmlaE_ref_0001058 mapping	134	106	70	5	14
HaitiWT_Ogawa_0001059 mapping	114	110	71	48	96			VmlaE_ref_0001059 mapping	31	83	118	4	9
HaitiWT_Ogawa_0001060 mapping	48	49	29	0	40			VmlaE_ref_0001060 mapping	138	158	89	16	37
HaitiWT_Ogawa_0001061 mapping	183	220	105	16	203			VmlaE_ref_0001061 mapping	67	119	48	18	83
HaitiWT_Ogawa_0001062 mapping	109	148	88	17	165			VmlaE_ref_0001062 mapping	70	112	93	11	10
HaitiWT_Ogawa_0001063 mapping	71	151	250	19	280			VmlaE_ref_0001063 mapping	139	152	109	31	16
HaitiWT_Ogawa_0001064 mapping	66	152	154	10	189			VmlaE_ref_0001064 mapping	34	94	58	12	60
HaitiWT_Ogawa_0001065 mapping	129	129	208	56	319			VmlaE_ref_0001065 mapping	72	92	46	5	11
HaitiWT_Ogawa_0001066 mapping	128	187	129	62	281			VmlaE_ref_0001066 mapping	33	122	110	12	20
HaitiWT_Ogawa_0001067 mapping	76	89	131	41	238			VmlaE_ref_0001067 mapping	127	115	34	11	16
HaitiWT_Ogawa_0001068 mapping	114	123	207	22	330			VmlaE_ref_0001068 mapping	29	83	72	11	0
HaitiWT_Ogawa_0001069 mapping	77	113	41	3	44			VmlaE_ref_0001069 mapping	74	67	28	9	0
HaitiWT_Ogawa_0001070 mapping	94	142	236	26	354			VmlaE_ref_0001070 mapping	141	85	59	23	8
HaitiWT_Ogawa_0001071 mapping	94	100	12	0	0			VmlaE_ref_0001071 mapping	34	152	51	34	10
HaitiWT_Ogawa_0001072 mapping	91	83	89	18	129			VmlaE_ref_0001072 mapping	78	116	45	16	15
HaitiWT_Ogawa_0001073 mapping	183	138	119	26	160			VmlaE_ref_0001073 mapping	81	112	170	10	10
HaitiWT_Ogawa_0001074 mapping	152	132	5	1	0			VmlaE_ref_0001074 mapping	68	122	46	9	36
HaitiWT_Ogawa_0001075 mapping	129	127	51	2	30			VmlaE_ref_0001075 mapping	92	121	84	14	41
HaitiWT_Ogawa_0001076 mapping	63	70	90	2	138			VmlaE_ref_0001076 mapping	64	77	104	35	27
HaitiWT_Ogawa_0001077 mapping	86	140	79	39	141			VmlaE_ref_0001077 mapping	248	116	103	18	22
HaitiWT_Ogawa_0001078 mapping	36	78	95	55	151			VmlaE_ref_0001078 mapping	75	99	160	31	44
HaitiWT_Ogawa_0001079 mapping	32	28	4	0	0			VmlaE_ref_0001079 mapping	45	89	56	13	13
HaitiWT_Ogawa_0001080 mapping	75	131	131	19	126			VmlaE_ref_0001080 mapping	67	73	36	22	9
HaitiWT_Ogawa_0001081 mapping	113	113	127	3	186			VmlaE_ref_0001081 mapping	30	52	81	0	4
HaitiWT_Ogawa_0001082 mapping	94	130	185	13	209			VmlaE_ref_0001082 mapping	114	121	78	13	14
HaitiWT_Ogawa_0001083 mapping	41	90	99	7	137			VmlaE_ref_0001083 mapping	1	74	5	0	18
HaitiWT_Ogawa_0001084 mapping	132	153	122	23	162			VmlaE_ref_0001084 mapping	126	114	49	5	29
HaitiWT_Ogawa_0001085 mapping	43	114	170	19	367			VmlaE_ref_0001085 mapping	6	78	37	7	2
HaitiWT_Ogawa_0001086 mapping	136	118	168	6	196			VmlaE_ref_0001086 mapping	72	160	82	9	45
HaitiWT_Ogawa_0001087 mapping	51	114	34	37	22			VmlaE_ref_0001087 mapping	99	112	69	20	14
HaitiWT_Ogawa_0001088 mapping	171	162	173	47	213			VmlaE_ref_0001088 mapping	36	81	92	9	16
HaitiWT_Ogawa_0001089 mapping	121	110	105	46	222			VmlaE_ref_0001089 mapping	143	107	65	27	1
HaitiWT_Ogawa_0001090 mapping	86	127	247	54	348			VmlaE_ref_0001090 mapping	86	79	33	5	4
HaitiWT_Ogawa_0001091 mapping	55	88	156	2	310			VmlaE_ref_0001091 mapping	19	82	40	4	23
HaitiWT_Ogawa_0001092 mapping	138	115	6	1	0			VmlaE_ref_0001092 mapping	49	112	52	10	35
HaitiWT_Ogawa_0001093 mapping	102	120	50	1	71			VmlaE_ref_0001093 mapping	36	113	55	9	14
HaitiWT_Ogawa_0001094 mapping	10	37	145	36	439			VmlaE_ref_0001094 mapping	87	171	170	15	40
HaitiWT_Ogawa_0001095 mapping	9	12	21	31	43			VmlaE_ref_0001095 mapping	27	64	16	9	10
HaitiWT_Ogawa_0001096 mapping	182	151	172	7	193			VmlaE_ref_0001096 mapping	59	90	62	16	0
HaitiWT_Ogawa_0001097 mapping	48	41	8	0	0			VmlaE_ref_0001097 mapping	89	59	41	3	14
HaitiWT_Ogawa_0001098 mapping	38	63	3	1	0			VmlaE_ref_0001098 mapping	73	128	92	2	30
HaitiWT_Ogawa_0001099 mapping	77	111	145	12	302			VmlaE_ref_0001099 mapping	168	81	77	1	4
HaitiWT_Ogawa_0001100 mapping	74	96	10	1	1			VmlaE_ref_0001100 mapping	124	117	61	27	26
HaitiWT_Ogawa_0001101 mapping	40	51	32	38	53			VmlaE_ref_0001101 mapping	14	69	26	9	11
HaitiWT_Ogawa_0001102 mapping	35	23	3	0	0			VmlaE_ref_0001102 mapping	101	167	118	2	38
HaitiWT_Ogawa_0001103 mapping	66	79	14	1	35			VmlaE_ref_0001103 mapping	87	66	38	6	5
HaitiWT_Ogawa_0001104 mapping	61	123	204	6	297			VmlaE_ref_0001104 mapping	38	82	36	1	24
HaitiWT_Ogawa_0001105 mapping	74	157	129	17	300			VmlaE_ref_0001105 mapping	59	115	22	24	4
HaitiWT_Ogawa_0001106 mapping	63	111	75	4	76			VmlaE_ref_0001106 mapping	73	69	43	0	9
HaitiWT_Ogawa_0001107 mapping	90	109	165	18	373			VmlaE_ref_0001107 mapping	163	119	91	9	28
HaitiWT_Ogawa_0001108 mapping	39	15	2	0	2			VmlaE_ref_0001108 mapping	83	125	48	11	34
HaitiWT_Ogawa_0001109 mapping	129	121	28	0	23			VmlaE_ref_0001109 mapping	59	134	168	21	25
HaitiWT_Ogawa_0001110 mapping	95	118	14	2	68			VmlaE_ref_0001110 mapping	44	82	49	7	15
HaitiWT_Ogawa_0001111 mapping	85	102	212	36	263			VmlaE_ref_0001111 mapping	181	177	63	6	42
HaitiWT_Ogawa_0001112 mapping	141	79	126	17	150			VmlaE_ref_0001112 mapping	61	76	94	10	25
HaitiWT_Ogawa_0001113 mapping	40	80	167	6	279			VmlaE_ref_0001113 mapping	125	102	139	9	22
HaitiWT_Ogawa_0001114 mapping	109	75	19	26	45			VmlaE_ref_0001114 mapping	65	133	94	5	13
HaitiWT_Ogawa_0001115 mapping	46	61	2	1	1			VmlaE_ref_0001115 mapping	36	93	86	26	46
HaitiWT_Ogawa_0001116 mapping	151	200	213	33	295			VmlaE_ref_0001116 mapping	79	86	65	14	8
HaitiWT_Ogawa_0001117 mapping	114	96	92	41	244			VmlaE_ref_0001117 mapping	162	107	94	8	7
HaitiWT_Ogawa_0001118 mapping	99	96	70	14	122			VmlaE_ref_0001118 mapping	74	100	28	23	11
HaitiWT_Ogawa_0001119 mapping	253	173	52	7	35			VmlaE_ref_0001119 mapping	67	88	42	6	0
HaitiWT_Ogawa_0001120 mapping	84	133	170	12	284			VmlaE_ref_0001120 mapping	107	108	138	18	57
HaitiWT_Ogawa_0001121 mapping	75	96	108	22	123			VmlaE_ref_0001121 mapping	74	143	89	13	37
HaitiWT_Ogawa_0001122 mapping	56	99	173	75	236			VmlaE_ref_0001122 mapping	85	112	125	4	72
HaitiWT_Ogawa_0001123 mapping	19	18	9	1	19			VmlaE_ref_0001123 mapping	118	76	11	24	43
HaitiWT_Ogawa_0001124 mapping	45	59	125	10	240			VmlaE_ref_0001124 mapping	63	95	63	12	18
HaitiWT_Ogawa_0001125 mapping	13	35	74	50	338			VmlaE_ref_0001125 mapping	63	135	181	19	25
HaitiWT_Ogawa_0001126 mapping	222	161	43	6	48			VmlaE_ref_0001126 mapping	37	130	58	0	29
HaitiWT_Ogawa_0001127 mapping	63	100	81	11	159			VmlaE_ref_0001127 mapping	74	90	85	10	11
HaitiWT_Ogawa_0001128 mapping	44	23	1	0	0			VmlaE_ref_0001128 mapping	95	137	45	8	43
HaitiWT_Ogawa_0001129 mapping	34	70	89	48	182			VmlaE_ref_0001129 mapping	134	108	47	4	10
HaitiWT_Ogawa_0001130 mapping	20	72	98	7	211			VmlaE_ref_0001130 mapping	61	93	42	6	29
HaitiWT_Ogawa_0001131 mapping	87	118	72	2	113			VmlaE_ref_0001131 mapping	61	105	25	14	10
HaitiWT_Ogawa_0001132 mapping	87	114	205	28	367			VmlaE_ref_0001132 mapping	59	82	76	0	30
HaitiWT_Ogawa_0001133 mapping	98	97	125	13	208			VmlaE_ref_0001133 mapping	99	104	96	27	21
HaitiWT_Ogawa_0001134 mapping	45	42	28	8	44			VmlaE_ref_0001134 mapping	105	99	169	6	14
HaitiWT_Ogawa_0001135 mapping	165	115	63	12	92			VmlaE_ref_0001135 mapping	78	82	42	16	4
HaitiWT_Ogawa_0001136 mapping	64	66	40	9	16			VmlaE_ref_0001136 mapping	118	124	64	11	21
HaitiWT_Ogawa_0001137 mapping	37	59	33	1	27			VmlaE_ref_0001137 mapping	57	89	38	4	20
HaitiWT_Ogawa_0001138 mapping	179	172	127	17	209			VmlaE_ref_0001138 mapping	32	84	9	16	0
HaitiWT_Ogawa_0001139 mapping	80	120	143	18	264			VmlaE_ref_0001139 mapping	20	123	125	24	22
HaitiWT_Ogawa_0001140 mapping	19	45	6	2	0			VmlaE_ref_0001140 mapping	203	172	125	10	16
HaitiWT_Ogawa_0001141 mapping	182	141	143	30	251			VmlaE_ref_0001141 mapping	155	148	78	14	38
HaitiWT_Ogawa_0001142 mapping	43	94	0	0	0			VmlaE_ref_0001142 mapping	25	61	46	1	17
HaitiWT_Ogawa_0001143 mapping	79	99	96	11	101			VmlaE_ref_0001143 mapping	83	101	98	6	20
HaitiWT_Ogawa_0001144 mapping	70	39	6	1	0			VmlaE_ref_0001144 mapping	160	100	42	9	15
HaitiWT_Ogawa_0001145 mapping	67	103	95	13	124			VmlaE_ref_0001145 mapping	81	181	159	19	15
HaitiWT_Ogawa_0001146 mapping	98	136	155	12	321			VmlaE_ref_0001146 mapping	94	201	142	7	49
HaitiWT_Ogawa_0001147 mapping	40	58	5	1	0			VmlaE_ref_0001147 mapping	71	124	21	22	32
HaitiWT_Ogawa_0001148 mapping	24	47	3	0	2			VmlaE_ref_0001148 mapping	46	88	76	8	29
HaitiWT_Ogawa_0001149 mapping	194	166	8	3	0			VmlaE_ref_0001149 mapping	107	134	113	5	33
HaitiWT_Ogawa_0001150 mapping	189	114	6	0	0			VmlaE_ref_0001150 mapping	131	153	79	25	8
HaitiWT_Ogawa_0001151 mapping	77	83	4	0	0			VmlaE_ref_0001151 mapping	22	102	36	23	13
HaitiWT_Ogawa_0001152 mapping	27	50	1	7	3			VmlaE_ref_0001152 mapping	73	60	31	13	45
HaitiWT_Ogawa_0001153 mapping	59	77	45	22	142			VmlaE_ref_0001153 mapping	124	95	74	26	23
HaitiWT_Ogawa_0001154 mapping	111	110	124	10	90			VmlaE_ref_0001154 mapping	45	128	74	11	26
HaitiWT_Ogawa_0001155 mapping	143	119	83	25	137			VmlaE_ref_0001155 mapping	72	77	71	2	18
HaitiWT_Ogawa_0001156 mapping	12	11	12	4	2			VmlaE_ref_0001156 mapping	150	124	42	6	9
HaitiWT_Ogawa_0001157 mapping	82	86	160	6	120			VmlaE_ref_0001157 mapping	102	63	80	6	0
HaitiWT_Ogawa_0001158 mapping	172	168	173	45	318			VmlaE_ref_0001158 mapping	75	138	35	9	20
HaitiWT_Ogawa_0001159 mapping	28	44	59	8	36			VmlaE_ref_0001159 mapping	63	91	86	19	26
HaitiWT_Ogawa_0001160 mapping	131	198	111	6	188			VmlaE_ref_0001160 mapping	93	80	70	3	0
HaitiWT_Ogawa_0001161 mapping	48	88	80	21	110			VmlaE_ref_0001161 mapping	100	137	87	10	29
HaitiWT_Ogawa_0001162 mapping	31	83	64	84	59			VmlaE_ref_0001162 mapping	54	99	79	17	6
HaitiWT_Ogawa_0001163 mapping	105	128	210	14	219			VmlaE_ref_0001163 mapping	51	55	12	10	25
HaitiWT_Ogawa_0001164 mapping	57	90	111	1	187			VmlaE_ref_0001164 mapping	58	109	0	16	15
HaitiWT_Ogawa_0001165 mapping	76	102	147	69	210			VmlaE_ref_0001165 mapping	57	80	39	5	3
HaitiWT_Ogawa_0001166 mapping	85	101	127	7	127			VmlaE_ref_0001166 mapping	64	106	122	11	10
HaitiWT_Ogawa_0001167 mapping	97	104	82	42	156			VmlaE_ref_0001167 mapping	100	134	27	8	15
HaitiWT_Ogawa_0001168 mapping	94	110	94	17	129			VmlaE_ref_0001168 mapping	75	92	104	5	10
HaitiWT_Ogawa_0001169 mapping	77	72	236	61	270			VmlaE_ref_0001169 mapping	66	83	1290	3570	7948
HaitiWT_Ogawa_0001170 mapping	98	130	114	24	315			VmlaE_ref_0001170 mapping	114	85	59	12	20
HaitiWT_Ogawa_0001171 mapping	79	142	98	45	137			VmlaE_ref_0001171 mapping	124	81	0	4	15
HaitiWT_Ogawa_0001172 mapping	48	69	117	1	212			VmlaE_ref_0001172 mapping	112	147	100	7	31
HaitiWT_Ogawa_0001173 mapping	79	56	78	15	76			VmlaE_ref_0001173 mapping	35	109	53	10	43
HaitiWT_Ogawa_0001174 mapping	101	81	60	2	85			VmlaE_ref_0001174 mapping	146	177	147	24	32
HaitiWT_Ogawa_0001175 mapping	116	145	185	26	344			VmlaE_ref_0001175 mapping	61	128	157	28	17
HaitiWT_Ogawa_0001176 mapping	37	48	114	12	239			VmlaE_ref_0001176 mapping	59	103	40	5	29
HaitiWT_Ogawa_0001177 mapping	83	106	96	13	185			VmlaE_ref_0001177 mapping	55	76	81	13	11
HaitiWT_Ogawa_0001178 mapping	88	123	164	25	255			VmlaE_ref_0001178 mapping	111	78	58	14	7
HaitiWT_Ogawa_0001179 mapping	117	172	23	0	14			VmlaE_ref_0001179 mapping	112	58	35	4	0
HaitiWT_Ogawa_0001180 mapping	63	75	154	21	273			VmlaE_ref_0001180 mapping	26	67	12	8	5
HaitiWT_Ogawa_0001181 mapping	63	92	25	1	32			VmlaE_ref_0001181 mapping	40	85	154	22	40
HaitiWT_Ogawa_0001182 mapping	61	92	100	2	160			VmlaE_ref_0001182 mapping	26	73	197	16	11
HaitiWT_Ogawa_0001183 mapping	139	137	66	12	118			VmlaE_ref_0001183 mapping	89	81	48	23	13
HaitiWT_Ogawa_0001184 mapping	133	126	111	23	208			VmlaE_ref_0001184 mapping	53	71	81	11	7
HaitiWT_Ogawa_0001185 mapping	191	135	106	10	191			VmlaE_ref_0001185 mapping	50	145	162	46	14
HaitiWT_Ogawa_0001186 mapping	126	122	9	0	0			VmlaE_ref_0001186 mapping	107	113	83	8	21
HaitiWT_Ogawa_0001187 mapping	126	110	147	37	295			VmlaE_ref_0001187 mapping	107	115	35	7	18
HaitiWT_Ogawa_0001188 mapping	106	139	17	1	33			VmlaE_ref_0001188 mapping	69	66	20	5	5
HaitiWT_Ogawa_0001189 mapping	58	91	79	0	170			VmlaE_ref_0001189 mapping	68	57	28	13	6
HaitiWT_Ogawa_0001190 mapping	149	93	59	11	197			VmlaE_ref_0001190 mapping	40	108	56	4	12
HaitiWT_Ogawa_0001191 mapping	121	131	0	2	0			VmlaE_ref_0001191 mapping	23	110	138	4	10
HaitiWT_Ogawa_0001192 mapping	135	125	236	59	386			VmlaE_ref_0001192 mapping	56	129	56	10	25
HaitiWT_Ogawa_0001193 mapping	70	44	107	29	128			VmlaE_ref_0001193 mapping	55	96	23	4	19
HaitiWT_Ogawa_0001194 mapping	47	96	166	31	342			VmlaE_ref_0001194 mapping	84	79	101	1	21
HaitiWT_Ogawa_0001195 mapping	24	28	61	1	92			VmlaE_ref_0001195 mapping	35	82	2	18	16
HaitiWT_Ogawa_0001196 mapping	33	43	85	5	128			VmlaE_ref_0001196 mapping	90	86	39	15	14
HaitiWT_Ogawa_0001197 mapping	50	119	104	14	143			VmlaE_ref_0001197 mapping	83	141	71	18	40
HaitiWT_Ogawa_0001198 mapping	51	67	15	0	14			VmlaE_ref_0001198 mapping	86	117	28	7	7
HaitiWT_Ogawa_0001199 mapping	200	159	3	0	9			VmlaE_ref_0001199 mapping	79	80	40	1	40
HaitiWT_Ogawa_0001200 mapping	93	83	39	12	61			VmlaE_ref_0001200 mapping	117	147	37	1	24
HaitiWT_Ogawa_0001201 mapping	123	167	127	13	179			VmlaE_ref_0001201 mapping	9	41	18	27	9
HaitiWT_Ogawa_0001202 mapping	137	105	49	2	136			VmlaE_ref_0001202 mapping	118	87	142	24	24
HaitiWT_Ogawa_0001203 mapping	267	149	163	52	351			VmlaE_ref_0001203 mapping	59	60	28	3	20
HaitiWT_Ogawa_0001204 mapping	99	130	117	29	285			VmlaE_ref_0001204 mapping	74	77	63	13	4
HaitiWT_Ogawa_0001205 mapping	47	90	87	2	142			VmlaE_ref_0001205 mapping	149	154	124	16	16
HaitiWT_Ogawa_0001206 mapping	135	139	135	40	290			VmlaE_ref_0001206 mapping	56	47	5	6	6
HaitiWT_Ogawa_0001207 mapping	64	99	142	9	194			VmlaE_ref_0001207 mapping	72	80	88	28	10
HaitiWT_Ogawa_0001208 mapping	118	137	130	20	251			VmlaE_ref_0001208 mapping	53	84	34	11	6
HaitiWT_Ogawa_0001209 mapping	65	96	66	13	114			VmlaE_ref_0001209 mapping	166	106	121	31	18
HaitiWT_Ogawa_0001210 mapping	96	88	2	0	0			VmlaE_ref_0001210 mapping	193	65	50	29	27
HaitiWT_Ogawa_0001211 mapping	112	92	205	16	236			VmlaE_ref_0001211 mapping	48	92	40	10	2
HaitiWT_Ogawa_0001212 mapping	114	93	38	7	70			VmlaE_ref_0001212 mapping	184	99	66	20	10
HaitiWT_Ogawa_0001213 mapping	79	115	101	15	155			VmlaE_ref_0001213 mapping	136	158	112	31	57
HaitiWT_Ogawa_0001214 mapping	89	154	5	1	0			VmlaE_ref_0001214 mapping	144	123	27	16	23
HaitiWT_Ogawa_0001215 mapping	85	43	29	0	25			VmlaE_ref_0001215 mapping	86	113	113	27	12
HaitiWT_Ogawa_0001216 mapping	82	86	219	20	313			VmlaE_ref_0001216 mapping	182	156	98	25	0
HaitiWT_Ogawa_0001217 mapping	75	108	108	14	214			VmlaE_ref_0001217 mapping	122	118	42	11	4
HaitiWT_Ogawa_0001218 mapping	167	198	180	40	331			VmlaE_ref_0001218 mapping	33	104	179	8	19
HaitiWT_Ogawa_0001219 mapping	32	47	55	1	117			VmlaE_ref_0001219 mapping	156	133	44	8	9
HaitiWT_Ogawa_0001220 mapping	39	37	59	0	114			VmlaE_ref_0001220 mapping	196	114	24	8	10
HaitiWT_Ogawa_0001221 mapping	135	86	4	0	0			VmlaE_ref_0001221 mapping	38	75	13	27	35
HaitiWT_Ogawa_0001222 mapping	66	90	105	52	129			VmlaE_ref_0001222 mapping	48	79	75	11	16
HaitiWT_Ogawa_0001223 mapping	66	109	150	80	319			VmlaE_ref_0001223 mapping	85	130	51	8	29
HaitiWT_Ogawa_0001224 mapping	55	55	6	0	0			VmlaE_ref_0001224 mapping	74	121	11	16	26
HaitiWT_Ogawa_0001225 mapping	104	136	2	0	0			VmlaE_ref_0001225 mapping	54	113	44	8	42
HaitiWT_Ogawa_0001226 mapping	5	11	21	3	23			VmlaE_ref_0001226 mapping	226	164	96	11	25
HaitiWT_Ogawa_0001227 mapping	91	116	134	27	208			VmlaE_ref_0001227 mapping	61	112	105	14	32
HaitiWT_Ogawa_0001228 mapping	115	150	67	5	106			VmlaE_ref_0001228 mapping	173	188	105	18	71
HaitiWT_Ogawa_0001229 mapping	72	98	3	3	0			VmlaE_ref_0001229 mapping	83	169	131	10	46
HaitiWT_Ogawa_0001230 mapping	121	121	186	27	331			VmlaE_ref_0001230 mapping	117	117	104	12	36
HaitiWT_Ogawa_0001231 mapping	206	182	4	3	0			VmlaE_ref_0001231 mapping	26	112	16	9	10
HaitiWT_Ogawa_0001232 mapping	163	103	18	4	20			VmlaE_ref_0001232 mapping	11	63	75	15	37
HaitiWT_Ogawa_0001233 mapping	70	113	131	24	241			VmlaE_ref_0001233 mapping	145	75	47	18	3
HaitiWT_Ogawa_0001234 mapping	44	51	64	42	113			VmlaE_ref_0001234 mapping	72	118	182	16	144
HaitiWT_Ogawa_0001235 mapping	0	12	0	0	0			VmlaE_ref_0001235 mapping	65	100	24	24	6
HaitiWT_Ogawa_0001236 mapping	165	155	14	0	6			VmlaE_ref_0001236 mapping	109	121	33	14	14
HaitiWT_Ogawa_0001237 mapping	174	176	75	0	113			VmlaE_ref_0001237 mapping	78	69	73	9	23
HaitiWT_Ogawa_0001238 mapping	2	14	0	0	0			VmlaE_ref_0001238 mapping	52	84	73	11	4
HaitiWT_Ogawa_0001239 mapping	135	116	64	19	88			VmlaE_ref_0001239 mapping	49	98	44	4	13
HaitiWT_Ogawa_0001240 mapping	72	85	121	18	338			VmlaE_ref_0001240 mapping	40	99	82	22	30
HaitiWT_Ogawa_0001241 mapping	33	34	116	31	414			VmlaE_ref_0001241 mapping	57	81	13	20	44
HaitiWT_Ogawa_0001242 mapping	66	89	132	0	206			VmlaE_ref_0001242 mapping	43	149	65	11	62
HaitiWT_Ogawa_0001243 mapping	30	45	165	77	446			VmlaE_ref_0001243 mapping	33	72	65	10	5
HaitiWT_Ogawa_0001244 mapping	48	101	126	9	206			VmlaE_ref_0001244 mapping	40	71	116	10	38
HaitiWT_Ogawa_0001245 mapping	85	141	60	7	97			VmlaE_ref_0001245 mapping	53	139	81	66	12
HaitiWT_Ogawa_0001246 mapping	82	158	115	18	158			VmlaE_ref_0001246 mapping	64	71	78	13	8
HaitiWT_Ogawa_0001247 mapping	129	99	201	40	255			VmlaE_ref_0001247 mapping	145	120	68	25	31
HaitiWT_Ogawa_0001248 mapping	113	169	74	6	78			VmlaE_ref_0001248 mapping	104	93	60	9	8
HaitiWT_Ogawa_0001249 mapping	68	111	130	23	260			VmlaE_ref_0001249 mapping	117	165	68	27	30
HaitiWT_Ogawa_0001250 mapping	131	179	67	6	149			VmlaE_ref_0001250 mapping	110	59	40	1	63
HaitiWT_Ogawa_0001251 mapping	101	111	63	0	54			VmlaE_ref_0001251 mapping	108	125	90	5	8
HaitiWT_Ogawa_0001252 mapping	102	130	6	1	0			VmlaE_ref_0001252 mapping	71	146	120	7	11
HaitiWT_Ogawa_0001253 mapping	124	94	46	3	19			VmlaE_ref_0001253 mapping	45	70	46	17	3
HaitiWT_Ogawa_0001254 mapping	69	45	2	0	0			VmlaE_ref_0001254 mapping	68	138	110	16	84
HaitiWT_Ogawa_0001255 mapping	149	158	150	23	232			VmlaE_ref_0001255 mapping	114	85	45	6	42
HaitiWT_Ogawa_0001256 mapping	134	120	121	20	197			VmlaE_ref_0001256 mapping	46	105	36	3	20
HaitiWT_Ogawa_0001257 mapping	60	108	77	11	149			VmlaE_ref_0001257 mapping	71	111	57	35	16
HaitiWT_Ogawa_0001258 mapping	50	106	91	38	348			VmlaE_ref_0001258 mapping	43	66	51	10	26
HaitiWT_Ogawa_0001259 mapping	74	91	131	18	213			VmlaE_ref_0001259 mapping	3	73	102	20	15
HaitiWT_Ogawa_0001260 mapping	67	97	94	10	151			VmlaE_ref_0001260 mapping	104	147	52	12	14
HaitiWT_Ogawa_0001261 mapping	137	136	136	29	166			VmlaE_ref_0001261 mapping	102	93	60	9	22
HaitiWT_Ogawa_0001262 mapping	83	117	153	34	276			VmlaE_ref_0001262 mapping	46	72	55	2	6
HaitiWT_Ogawa_0001263 mapping	12	16	10	0	3			VmlaE_ref_0001263 mapping	195	157	64	31	58
HaitiWT_Ogawa_0001264 mapping	49	71	86	17	247			VmlaE_ref_0001264 mapping	126	41	20	3	2
HaitiWT_Ogawa_0001265 mapping	25	52	44	2	75			VmlaE_ref_0001265 mapping	81	91	105	22	27
HaitiWT_Ogawa_0001266 mapping	68	76	117	10	233			VmlaE_ref_0001266 mapping	99	112	43	13	25
HaitiWT_Ogawa_0001267 mapping	73	115	11	2	17			VmlaE_ref_0001267 mapping	119	98	124	4	29
HaitiWT_Ogawa_0001268 mapping	37	54	28	0	92			VmlaE_ref_0001268 mapping	83	133	118	32	27
HaitiWT_Ogawa_0001269 mapping	34	32	2	0	11			VmlaE_ref_0001269 mapping	117	129	103	14	24
HaitiWT_Ogawa_0001270 mapping	93	132	92	15	89			VmlaE_ref_0001270 mapping	34	110	95	3	7
HaitiWT_Ogawa_0001271 mapping	137	181	112	8	129			VmlaE_ref_0001271 mapping	124	56	48	29	22
HaitiWT_Ogawa_0001272 mapping	97	120	152	22	309			VmlaE_ref_0001272 mapping	126	155	125	50	80
HaitiWT_Ogawa_0001273 mapping	108	141	250	27	322			VmlaE_ref_0001273 mapping	71	64	29	0	14
HaitiWT_Ogawa_0001274 mapping	68	68	105	1	186			VmlaE_ref_0001274 mapping	70	85	26	5	12
HaitiWT_Ogawa_0001275 mapping	119	114	232	16	389			VmlaE_ref_0001275 mapping	146	172	79	15	7
HaitiWT_Ogawa_0001276 mapping	140	125	128	32	149			VmlaE_ref_0001276 mapping	108	76	54	2	12
HaitiWT_Ogawa_0001277 mapping	116	129	139	20	167			VmlaE_ref_0001277 mapping	155	103	104	22	43
HaitiWT_Ogawa_0001278 mapping	99	123	121	36	164			VmlaE_ref_0001278 mapping	236	95	61	24	24
HaitiWT_Ogawa_0001279 mapping	113	122	17	0	5			VmlaE_ref_0001279 mapping	103	62	161	0	7
HaitiWT_Ogawa_0001280 mapping	124	174	108	31	220			VmlaE_ref_0001280 mapping	54	72	73	6	14
HaitiWT_Ogawa_0001281 mapping	94	153	202	22	413			VmlaE_ref_0001281 mapping	46	66	54	6	13
HaitiWT_Ogawa_0001282 mapping	38	35	25	0	0			VmlaE_ref_0001282 mapping	32	131	112	34	45
HaitiWT_Ogawa_0001283 mapping	12	6	2	0	0			VmlaE_ref_0001283 mapping	60	51	35	2	1
HaitiWT_Ogawa_0001284 mapping	58	56	73	18	414			VmlaE_ref_0001284 mapping	61	33	44	0	12
HaitiWT_Ogawa_0001285 mapping	130	127	121	45	281			VmlaE_ref_0001285 mapping	91	130	47	14	14
HaitiWT_Ogawa_0001286 mapping	175	139	80	32	96			VmlaE_ref_0001286 mapping	113	102	34	7	19
HaitiWT_Ogawa_0001287 mapping	112	116	83	9	156			VmlaE_ref_0001287 mapping	41	115	75	30	50
HaitiWT_Ogawa_0001288 mapping	157	143	36	13	113			VmlaE_ref_0001288 mapping	96	88	23	3	38
HaitiWT_Ogawa_0001289 mapping	63	66	96	45	112			VmlaE_ref_0001289 mapping	57	76	19	12	8
HaitiWT_Ogawa_0001290 mapping	139	110	134	31	189			VmlaE_ref_0001290 mapping	86	120	46	0	15
HaitiWT_Ogawa_0001291 mapping	150	142	45	0	65			VmlaE_ref_0001291 mapping	51	61	38	0	2
HaitiWT_Ogawa_0001292 mapping	18	37	0	0	0			VmlaE_ref_0001292 mapping	79	100	94	34	20
HaitiWT_Ogawa_0001293 mapping	78	99	70	36	76			VmlaE_ref_0001293 mapping	104	77	64	10	16
HaitiWT_Ogawa_0001294 mapping	79	73	67	3	89			VmlaE_ref_0001294 mapping	56	81	81	8	9
HaitiWT_Ogawa_0001295 mapping	162	97	75	28	124			VmlaE_ref_0001295 mapping	94	130	105	10	37
HaitiWT_Ogawa_0001296 mapping	128	174	46	1	96			VmlaE_ref_0001296 mapping	32	62	21	4	13
HaitiWT_Ogawa_0001297 mapping	92	82	85	8	190			VmlaE_ref_0001297 mapping	195	110	89	7	12
HaitiWT_Ogawa_0001298 mapping	76	121	5	0	0			VmlaE_ref_0001298 mapping	73	115	113	25	10
HaitiWT_Ogawa_0001299 mapping	13	3	1	1	0			VmlaE_ref_0001299 mapping	68	105	54	18	33
HaitiWT_Ogawa_0001300 mapping	82	84	45	18	123			VmlaE_ref_0001300 mapping	127	66	40	15	15
HaitiWT_Ogawa_0001301 mapping	83	110	204	35	262			VmlaE_ref_0001301 mapping	214	166	281	20	42
HaitiWT_Ogawa_0001302 mapping	71	137	227	6	287			VmlaE_ref_0001302 mapping	105	100	14	16	7
HaitiWT_Ogawa_0001303 mapping	75	96	45	2	76			VmlaE_ref_0001303 mapping	122	133	41	14	13
HaitiWT_Ogawa_0001304 mapping	50	112	78	1	128			VmlaE_ref_0001304 mapping	52	111	32	9	17
HaitiWT_Ogawa_0001305 mapping	24	38	20	0	13			VmlaE_ref_0001305 mapping	72	47	37	5	1
HaitiWT_Ogawa_0001306 mapping	17	46	1	1	0			VmlaE_ref_0001306 mapping	98	115	132	4	7
HaitiWT_Ogawa_0001307 mapping	84	69	13	1	0			VmlaE_ref_0001307 mapping	31	96	18	6	6
HaitiWT_Ogawa_0001308 mapping	39	103	104	54	156			VmlaE_ref_0001308 mapping	41	112	27	8	8
HaitiWT_Ogawa_0001309 mapping	41	31	3	1	0			VmlaE_ref_0001309 mapping	77	132	69	7	7
HaitiWT_Ogawa_0001310 mapping	131	133	44	0	88			VmlaE_ref_0001310 mapping	76	67	55	8	19
HaitiWT_Ogawa_0001311 mapping	145	173	12	3	0			VmlaE_ref_0001311 mapping	25	72	63	8	22
HaitiWT_Ogawa_0001312 mapping	91	74	51	1	95			VmlaE_ref_0001312 mapping	193	139	65	17	20
HaitiWT_Ogawa_0001313 mapping	83	103	138	24	208			VmlaE_ref_0001313 mapping	153	80	83	10	12
HaitiWT_Ogawa_0001314 mapping	147	136	20	0	9			VmlaE_ref_0001314 mapping	117	132	140	26	0
HaitiWT_Ogawa_0001315 mapping	24	26	18	0	26			VmlaE_ref_0001315 mapping	157	133	138	3	44
HaitiWT_Ogawa_0001316 mapping	69	97	175	85	328			VmlaE_ref_0001316 mapping	78	86	73	11	13
HaitiWT_Ogawa_0001317 mapping	249	201	20	10	2			VmlaE_ref_0001317 mapping	108	96	23	18	15
HaitiWT_Ogawa_0001318 mapping	46	134	5	1	2			VmlaE_ref_0001318 mapping	99	69	47	1	5
HaitiWT_Ogawa_0001319 mapping	146	137	27	2	24			VmlaE_ref_0001319 mapping	40	50	40	1	24
HaitiWT_Ogawa_0001320 mapping	126	172	153	33	228			VmlaE_ref_0001320 mapping	82	131	59	11	16
HaitiWT_Ogawa_0001321 mapping	196	125	145	21	205			VmlaE_ref_0001321 mapping	153	183	60	31	62
HaitiWT_Ogawa_0001322 mapping	78	114	187	24	360			VmlaE_ref_0001322 mapping	75	78	40	20	16
HaitiWT_Ogawa_0001323 mapping	51	81	103	103	268			VmlaE_ref_0001323 mapping	122	96	46	5	34
HaitiWT_Ogawa_0001324 mapping	114	147	96	4	241			VmlaE_ref_0001324 mapping	67	91	58	19	16
HaitiWT_Ogawa_0001325 mapping	45	69	0	0	0			VmlaE_ref_0001325 mapping	72	63	27	13	9
HaitiWT_Ogawa_0001326 mapping	106	124	85	10	210			VmlaE_ref_0001326 mapping	105	154	94	11	31
HaitiWT_Ogawa_0001327 mapping	99	163	120	39	182			VmlaE_ref_0001327 mapping	54	117	66	14	10
HaitiWT_Ogawa_0001328 mapping	22	82	5	0	4			VmlaE_ref_0001328 mapping	80	32	67	4	1
HaitiWT_Ogawa_0001329 mapping	169	160	112	18	201			VmlaE_ref_0001329 mapping	17	123	89	14	15
HaitiWT_Ogawa_0001330 mapping	40	111	92	59	116			VmlaE_ref_0001330 mapping	89	137	73	18	50
HaitiWT_Ogawa_0001331 mapping	49	50	84	1	161			VmlaE_ref_0001331 mapping	67	116	22	4	2
HaitiWT_Ogawa_0001332 mapping	37	22	18	1	62			VmlaE_ref_0001332 mapping	61	111	137	18	26
HaitiWT_Ogawa_0001333 mapping	117	89	186	34	293			VmlaE_ref_0001333 mapping	68	62	33	8	10
HaitiWT_Ogawa_0001334 mapping	19	52	6	0	0			VmlaE_ref_0001334 mapping	40	96	110	7	1
HaitiWT_Ogawa_0001335 mapping	78	97	3	2	0			VmlaE_ref_0001335 mapping	69	154	167	3	28
HaitiWT_Ogawa_0001336 mapping	48	99	73	6	135			VmlaE_ref_0001336 mapping	34	103	143	19	15
HaitiWT_Ogawa_0001337 mapping	118	101	131	29	250			VmlaE_ref_0001337 mapping	158	107	23	7	34
HaitiWT_Ogawa_0001338 mapping	114	86	155	9	260			VmlaE_ref_0001338 mapping	251	165	77	30	39
HaitiWT_Ogawa_0001339 mapping	128	141	224	39	302			VmlaE_ref_0001339 mapping	88	102	65	17	5
HaitiWT_Ogawa_0001340 mapping	37	51	95	41	140			VmlaE_ref_0001340 mapping	96	117	84	3	11
HaitiWT_Ogawa_0001341 mapping	44	84	47	0	20			VmlaE_ref_0001341 mapping	133	137	6	37	30
HaitiWT_Ogawa_0001342 mapping	101	93	172	38	271			VmlaE_ref_0001342 mapping	71	81	131	5	11
HaitiWT_Ogawa_0001343 mapping	168	196	366	54	511			VmlaE_ref_0001343 mapping	18	57	25	21	19
HaitiWT_Ogawa_0001344 mapping	93	95	129	9	163			VmlaE_ref_0001344 mapping	123	81	69	17	5
HaitiWT_Ogawa_0001345 mapping	76	60	6	1	0			VmlaE_ref_0001345 mapping	61	121	59	1	1
HaitiWT_Ogawa_0001346 mapping	52	77	122	28	199			VmlaE_ref_0001346 mapping	165	110	41	26	6
HaitiWT_Ogawa_0001347 mapping	74	129	35	5	77			VmlaE_ref_0001347 mapping	28	161	89	17	33
HaitiWT_Ogawa_0001348 mapping	149	111	3	3	0			VmlaE_ref_0001348 mapping	192	160	161	34	59
HaitiWT_Ogawa_0001349 mapping	87	88	68	14	128			VmlaE_ref_0001349 mapping	35	68	47	21	57
HaitiWT_Ogawa_0001350 mapping	148	179	202	34	283			VmlaE_ref_0001350 mapping	36	104	55	17	13
HaitiWT_Ogawa_0001351 mapping	73	104	123	5	152			VmlaE_ref_0001351 mapping	83	119	30	12	9
HaitiWT_Ogawa_0001352 mapping	63	104	78	0	69			VmlaE_ref_0001352 mapping	109	89	59	6	11
HaitiWT_Ogawa_0001353 mapping	94	69	149	32	256			VmlaE_ref_0001353 mapping	81	60	15	1	2
HaitiWT_Ogawa_0001354 mapping	66	110	139	20	245			VmlaE_ref_0001354 mapping	55	103	15	7	14
HaitiWT_Ogawa_0001355 mapping	8	28	1	3	0			VmlaE_ref_0001355 mapping	51	127	56	30	21
HaitiWT_Ogawa_0001356 mapping	85	62	5	1	0			VmlaE_ref_0001356 mapping	58	85	33	13	7
HaitiWT_Ogawa_0001357 mapping	81	47	29	8	36			VmlaE_ref_0001357 mapping	161	140	64	18	28
HaitiWT_Ogawa_0001358 mapping	111	184	148	111	210			VmlaE_ref_0001358 mapping	21	59	40	27	23
HaitiWT_Ogawa_0001359 mapping	75	134	7	3	0			VmlaE_ref_0001359 mapping	63	89	24	7	2
HaitiWT_Ogawa_0001360 mapping	115	105	92	12	162			VmlaE_ref_0001360 mapping	142	105	25	14	21
HaitiWT_Ogawa_0001361 mapping	63	146	162	16	211			VmlaE_ref_0001361 mapping	59	110	51	4	29
HaitiWT_Ogawa_0001362 mapping	107	114	9	1	6			VmlaE_ref_0001362 mapping	83	73	33	3	22
HaitiWT_Ogawa_0001363 mapping	62	39	100	15	301			VmlaE_ref_0001363 mapping	121	113	45	10	14
HaitiWT_Ogawa_0001364 mapping	50	66	6	0	0			VmlaE_ref_0001364 mapping	127	151	144	21	5
HaitiWT_Ogawa_0001365 mapping	100	85	103	41	157			VmlaE_ref_0001365 mapping	101	123	101	28	2
HaitiWT_Ogawa_0001366 mapping	47	88	86	1	131			VmlaE_ref_0001366 mapping	51	46	14	9	1
HaitiWT_Ogawa_0001367 mapping	160	78	5	0	0			VmlaE_ref_0001367 mapping	99	97	61	14	29
HaitiWT_Ogawa_0001368 mapping	46	57	97	8	182			VmlaE_ref_0001368 mapping	139	76	29	0	10
HaitiWT_Ogawa_0001369 mapping	96	84	14	0	0			VmlaE_ref_0001369 mapping	97	122	105	12	24
HaitiWT_Ogawa_0001370 mapping	78	110	45	1	59			VmlaE_ref_0001370 mapping	44	60	15	2	5
HaitiWT_Ogawa_0001371 mapping	57	68	20	0	35			VmlaE_ref_0001371 mapping	26	117	94	15	3
HaitiWT_Ogawa_0001372 mapping	119	140	225	40	329			VmlaE_ref_0001372 mapping	47	71	64	7	9
HaitiWT_Ogawa_0001373 mapping	40	100	152	14	192			VmlaE_ref_0001373 mapping	11	66	35	5	6
HaitiWT_Ogawa_0001374 mapping	114	139	85	12	155			VmlaE_ref_0001374 mapping	25	108	67	14	16
HaitiWT_Ogawa_0001375 mapping	69	175	161	30	169			VmlaE_ref_0001375 mapping	183	142	24	18	21
HaitiWT_Ogawa_0001376 mapping	34	75	98	2	143			VmlaE_ref_0001376 mapping	168	136	53	17	44
HaitiWT_Ogawa_0001377 mapping	137	143	277	64	399			VmlaE_ref_0001377 mapping	70	124	175	8	35
HaitiWT_Ogawa_0001378 mapping	63	75	60	1	144			VmlaE_ref_0001378 mapping	48	107	200	13	27
HaitiWT_Ogawa_0001379 mapping	120	123	128	66	208			VmlaE_ref_0001379 mapping	39	89	60	24	48
HaitiWT_Ogawa_0001380 mapping	121	140	103	27	185			VmlaE_ref_0001380 mapping	120	126	123	14	29
HaitiWT_Ogawa_0001381 mapping	83	119	157	40	333			VmlaE_ref_0001381 mapping	116	111	145	11	37
HaitiWT_Ogawa_0001382 mapping	57	67	149	9	398			VmlaE_ref_0001382 mapping	86	49	18	3	6
HaitiWT_Ogawa_0001383 mapping	206	157	48	2	100			VmlaE_ref_0001383 mapping	33	64	6	10	26
HaitiWT_Ogawa_0001384 mapping	45	92	184	24	324			VmlaE_ref_0001384 mapping	131	125	60	32	40
HaitiWT_Ogawa_0001385 mapping	124	129	68	7	88			VmlaE_ref_0001385 mapping	49	85	48	7	18
HaitiWT_Ogawa_0001386 mapping	69	81	160	14	154			VmlaE_ref_0001386 mapping	74	97	21	23	10
HaitiWT_Ogawa_0001387 mapping	57	63	64	2	107			VmlaE_ref_0001387 mapping	50	123	182	19	13
HaitiWT_Ogawa_0001388 mapping	0	16	2	0	0			VmlaE_ref_0001388 mapping	79	139	65	31	32
HaitiWT_Ogawa_0001389 mapping	40	83	83	5	134			VmlaE_ref_0001389 mapping	93	112	36	32	5
HaitiWT_Ogawa_0001390 mapping	111	90	29	4	28			VmlaE_ref_0001390 mapping	72	119	30	21	52
HaitiWT_Ogawa_0001391 mapping	87	49	11	2	0			VmlaE_ref_0001391 mapping	161	103	19	19	18
HaitiWT_Ogawa_0001392 mapping	79	91	93	12	126			VmlaE_ref_0001392 mapping	31	76	130	4	24
HaitiWT_Ogawa_0001393 mapping	71	61	75	11	113			VmlaE_ref_0001393 mapping	8	67	78	22	32
HaitiWT_Ogawa_0001394 mapping	9	16	24	0	35			VmlaE_ref_0001394 mapping	23	85	72	19	36
HaitiWT_Ogawa_0001395 mapping	61	75	1	0	0			VmlaE_ref_0001395 mapping	115	125	52	19	21
HaitiWT_Ogawa_0001396 mapping	112	97	111	38	110			VmlaE_ref_0001396 mapping	97	137	96	9	27
HaitiWT_Ogawa_0001397 mapping	3	21	4	0	0			VmlaE_ref_0001397 mapping	48	107	22	9	15
HaitiWT_Ogawa_0001398 mapping	204	177	251	63	289			VmlaE_ref_0001398 mapping	35	127	71	11	22
HaitiWT_Ogawa_0001399 mapping	57	118	158	5	244			VmlaE_ref_0001399 mapping	136	112	121	10	20
HaitiWT_Ogawa_0001400 mapping	55	89	155	61	224			VmlaE_ref_0001400 mapping	83	84	54	5	13
HaitiWT_Ogawa_0001401 mapping	107	117	19	0	25			VmlaE_ref_0001401 mapping	118	205	85	20	54
HaitiWT_Ogawa_0001402 mapping	118	120	95	10	132			VmlaE_ref_0001402 mapping	103	135	127	25	17
HaitiWT_Ogawa_0001403 mapping	66	40	104	13	251			VmlaE_ref_0001403 mapping	55	56	32	8	10
HaitiWT_Ogawa_0001404 mapping	172	119	87	22	141			VmlaE_ref_0001404 mapping	39	91	93	21	9
HaitiWT_Ogawa_0001405 mapping	167	198	315	24	405			VmlaE_ref_0001405 mapping	143	130	196	13	75
HaitiWT_Ogawa_0001406 mapping	102	117	181	16	237			VmlaE_ref_0001406 mapping	117	84	55	11	9
HaitiWT_Ogawa_0001407 mapping	54	109	156	62	279			VmlaE_ref_0001407 mapping	53	114	55	5	12
HaitiWT_Ogawa_0001408 mapping	79	155	53	28	82			VmlaE_ref_0001408 mapping	66	100	68	2	44
HaitiWT_Ogawa_0001409 mapping	73	66	51	14	85			VmlaE_ref_0001409 mapping	43	58	54	9	12
HaitiWT_Ogawa_0001410 mapping	197	169	175	63	182			VmlaE_ref_0001410 mapping	78	122	37	1	10
HaitiWT_Ogawa_0001411 mapping	228	218	17	0	1			VmlaE_ref_0001411 mapping	141	89	70	1	22
HaitiWT_Ogawa_0001412 mapping	152	64	4	1	0			VmlaE_ref_0001412 mapping	145	144	66	15	27
HaitiWT_Ogawa_0001413 mapping	100	127	40	8	135			VmlaE_ref_0001413 mapping	49	125	26	35	28
HaitiWT_Ogawa_0001414 mapping	51	72	123	40	272			VmlaE_ref_0001414 mapping	36	91	126	14	5
HaitiWT_Ogawa_0001415 mapping	165	121	129	3	154			VmlaE_ref_0001415 mapping	67	114	34	6	10
HaitiWT_Ogawa_0001416 mapping	89	122	209	16	382			VmlaE_ref_0001416 mapping	79	110	40	7	24
HaitiWT_Ogawa_0001417 mapping	113	94	8	1	0			VmlaE_ref_0001417 mapping	120	120	180	23	22
HaitiWT_Ogawa_0001418 mapping	165	109	24	1	62			VmlaE_ref_0001418 mapping	104	141	113	29	58
HaitiWT_Ogawa_0001419 mapping	116	100	4	0	0			VmlaE_ref_0001419 mapping	25	90	98	1	42
HaitiWT_Ogawa_0001420 mapping	105	142	9	1	0			VmlaE_ref_0001420 mapping	158	105	182	8	18
HaitiWT_Ogawa_0001421 mapping	36	101	239	15	281			VmlaE_ref_0001421 mapping	67	80	24	4	4
HaitiWT_Ogawa_0001422 mapping	69	79	103	4	108			VmlaE_ref_0001422 mapping	60	58	35	2	11
HaitiWT_Ogawa_0001423 mapping	101	105	99	21	196			VmlaE_ref_0001423 mapping	58	65	46	12	26
HaitiWT_Ogawa_0001424 mapping	71	117	84	11	145			VmlaE_ref_0001424 mapping	40	76	39	3	11
HaitiWT_Ogawa_0001425 mapping	69	66	5	3	0			VmlaE_ref_0001425 mapping	64	144	44	13	21
HaitiWT_Ogawa_0001426 mapping	9	13	2	1	1			VmlaE_ref_0001426 mapping	28	57	95	16	25
HaitiWT_Ogawa_0001427 mapping	64	104	180	5	223			VmlaE_ref_0001427 mapping	28	88	8	8	23
HaitiWT_Ogawa_0001428 mapping	186	171	205	37	347			VmlaE_ref_0001428 mapping	122	76	17	5	19
HaitiWT_Ogawa_0001429 mapping	24	48	98	13	99			VmlaE_ref_0001429 mapping	78	122	79	39	33
HaitiWT_Ogawa_0001430 mapping	106	126	50	2	65			VmlaE_ref_0001430 mapping	74	121	128	12	26
HaitiWT_Ogawa_0001431 mapping	113	164	104	29	141			VmlaE_ref_0001431 mapping	101	80	71	4	0
HaitiWT_Ogawa_0001432 mapping	12	12	0	0	0			VmlaE_ref_0001432 mapping	42	94	33	45	3
HaitiWT_Ogawa_0001433 mapping	76	89	155	5	184			VmlaE_ref_0001433 mapping	2	74	23	5	8
HaitiWT_Ogawa_0001434 mapping	56	101	1	0	0			VmlaE_ref_0001434 mapping	52	94	41	5	1
HaitiWT_Ogawa_0001435 mapping	130	145	8	0	0			VmlaE_ref_0001435 mapping	61	50	38	5	4
HaitiWT_Ogawa_0001436 mapping	40	80	71	24	111			VmlaE_ref_0001436 mapping	61	66	4	11	14
HaitiWT_Ogawa_0001437 mapping	76	44	26	1	9			VmlaE_ref_0001437 mapping	161	105	60	8	24
HaitiWT_Ogawa_0001438 mapping	73	138	153	26	237			VmlaE_ref_0001438 mapping	60	64	21	20	5
HaitiWT_Ogawa_0001439 mapping	97	126	50	5	61			VmlaE_ref_0001439 mapping	60	104	34	0	9
HaitiWT_Ogawa_0001440 mapping	38	66	103	12	203			VmlaE_ref_0001440 mapping	130	120	121	11	56
HaitiWT_Ogawa_0001441 mapping	12	21	1	0	0			VmlaE_ref_0001441 mapping	80	139	42	5	3
HaitiWT_Ogawa_0001442 mapping	41	54	6	3	1			VmlaE_ref_0001442 mapping	172	120	123	13	25
HaitiWT_Ogawa_0001443 mapping	71	64	194	90	736			VmlaE_ref_0001443 mapping	81	149	54	22	32
HaitiWT_Ogawa_0001444 mapping	96	155	140	17	181			VmlaE_ref_0001444 mapping	113	99	41	38	6
HaitiWT_Ogawa_0001445 mapping	67	92	153	13	238			VmlaE_ref_0001445 mapping	50	117	59	4	10
HaitiWT_Ogawa_0001446 mapping	60	110	68	8	84			VmlaE_ref_0001446 mapping	245	113	59	37	14
HaitiWT_Ogawa_0001447 mapping	138	117	135	10	227			VmlaE_ref_0001447 mapping	46	65	13	16	6
HaitiWT_Ogawa_0001448 mapping	160	129	148	22	199			VmlaE_ref_0001448 mapping	227	153	124	12	13
HaitiWT_Ogawa_0001449 mapping	66	86	102	8	205			VmlaE_ref_0001449 mapping	40	101	123	25	17
HaitiWT_Ogawa_0001450 mapping	108	93	133	6	166			VmlaE_ref_0001450 mapping	94	44	22	0	0
HaitiWT_Ogawa_0001451 mapping	33	131	109	9	209			VmlaE_ref_0001451 mapping	60	81	42	6	2
HaitiWT_Ogawa_0001452 mapping	51	78	55	6	64			VmlaE_ref_0001452 mapping	150	114	75	14	15
HaitiWT_Ogawa_0001453 mapping	99	96	127	44	227			VmlaE_ref_0001453 mapping	26	121	56	25	22
HaitiWT_Ogawa_0001454 mapping	26	57	2	0	70			VmlaE_ref_0001454 mapping	140	67	84	16	10
HaitiWT_Ogawa_0001455 mapping	56	71	162	17	175			VmlaE_ref_0001455 mapping	138	115	60	7	0
HaitiWT_Ogawa_0001456 mapping	70	88	91	37	142			VmlaE_ref_0001456 mapping	152	167	66	17	9
HaitiWT_Ogawa_0001457 mapping	106	127	107	31	158			VmlaE_ref_0001457 mapping	47	86	121	9	16
HaitiWT_Ogawa_0001458 mapping	38	130	184	21	216			VmlaE_ref_0001458 mapping	90	102	17	14	4
HaitiWT_Ogawa_0001459 mapping	84	46	130	18	166			VmlaE_ref_0001459 mapping	123	104	91	22	54
HaitiWT_Ogawa_0001460 mapping	120	132	61	23	64			VmlaE_ref_0001460 mapping	140	120	44	12	8
HaitiWT_Ogawa_0001461 mapping	140	82	4	1	0			VmlaE_ref_0001461 mapping	114	104	118	7	23
HaitiWT_Ogawa_0001462 mapping	59	76	129	4	265			VmlaE_ref_0001462 mapping	141	91	26	14	5
HaitiWT_Ogawa_0001463 mapping	55	64	48	0	53			VmlaE_ref_0001463 mapping	49	86	16	7	40
HaitiWT_Ogawa_0001464 mapping	106	118	16	0	2			VmlaE_ref_0001464 mapping	63	78	86	16	15
HaitiWT_Ogawa_0001465 mapping	63	110	68	16	52			VmlaE_ref_0001465 mapping	146	112	74	34	48
HaitiWT_Ogawa_0001466 mapping	124	102	3	1	0			VmlaE_ref_0001466 mapping	72	113	56	6	39
HaitiWT_Ogawa_0001467 mapping	74	113	63	25	147			VmlaE_ref_0001467 mapping	42	55	47	25	7
HaitiWT_Ogawa_0001468 mapping	53	41	78	37	135			VmlaE_ref_0001468 mapping	8	68	43	21	32
HaitiWT_Ogawa_0001469 mapping	62	139	152	15	208			VmlaE_ref_0001469 mapping	78	97	31	11	10
HaitiWT_Ogawa_0001470 mapping	40	74	79	26	131			VmlaE_ref_0001470 mapping	107	60	45	9	13
HaitiWT_Ogawa_0001471 mapping	106	102	135	3	192			VmlaE_ref_0001471 mapping	125	95	19	13	15
HaitiWT_Ogawa_0001472 mapping	101	117	109	43	266			VmlaE_ref_0001472 mapping	68	114	26	1	7
HaitiWT_Ogawa_0001473 mapping	130	109	173	37	306			VmlaE_ref_0001473 mapping	47	97	66	8	14
HaitiWT_Ogawa_0001474 mapping	85	90	158	14	229			VmlaE_ref_0001474 mapping	67	106	142	30	61
HaitiWT_Ogawa_0001475 mapping	96	97	72	2	105			VmlaE_ref_0001475 mapping	66	58	58	4	22
HaitiWT_Ogawa_0001476 mapping	52	93	9	0	41			VmlaE_ref_0001476 mapping	75	118	55	3	0
HaitiWT_Ogawa_0001477 mapping	75	133	86	1	145			VmlaE_ref_0001477 mapping	24	80	89	6	7
HaitiWT_Ogawa_0001478 mapping	59	98	31	18	74			VmlaE_ref_0001478 mapping	45	99	98	13	16
HaitiWT_Ogawa_0001479 mapping	96	124	40	0	106			VmlaE_ref_0001479 mapping	74	53	80	10	15
HaitiWT_Ogawa_0001480 mapping	164	107	112	14	105			VmlaE_ref_0001480 mapping	54	81	66	11	20
HaitiWT_Ogawa_0001481 mapping	146	164	128	1	116			VmlaE_ref_0001481 mapping	53	102	86	12	8
HaitiWT_Ogawa_0001482 mapping	104	100	116	22	193			VmlaE_ref_0001482 mapping	47	92	75	2	26
HaitiWT_Ogawa_0001483 mapping	31	17	0	0	0			VmlaE_ref_0001483 mapping	166	87	27	2	34
HaitiWT_Ogawa_0001484 mapping	100	117	26	2	41			VmlaE_ref_0001484 mapping	58	47	22	7	14
HaitiWT_Ogawa_0001485 mapping	48	145	236	59	420			VmlaE_ref_0001485 mapping	123	95	50	19	12
HaitiWT_Ogawa_0001486 mapping	64	154	126	20	195			VmlaE_ref_0001486 mapping	97	41	28	1	0
HaitiWT_Ogawa_0001487 mapping	42	21	4	0	0			VmlaE_ref_0001487 mapping	37	102	68	16	12
HaitiWT_Ogawa_0001488 mapping	88	130	87	1	139			VmlaE_ref_0001488 mapping	37	74	76	5	23
HaitiWT_Ogawa_0001489 mapping	115	116	3	0	0			VmlaE_ref_0001489 mapping	126	149	100	50	14
HaitiWT_Ogawa_0001490 mapping	80	127	163	6	174			VmlaE_ref_0001490 mapping	79	141	66	24	0
HaitiWT_Ogawa_0001491 mapping	64	125	211	27	276			VmlaE_ref_0001491 mapping	115	138	124	17	26
HaitiWT_Ogawa_0001492 mapping	147	146	6	0	5			VmlaE_ref_0001492 mapping	157	78	7	28	18
HaitiWT_Ogawa_0001493 mapping	136	99	75	6	62			VmlaE_ref_0001493 mapping	79	152	145	13	18
HaitiWT_Ogawa_0001494 mapping	161	133	258	10	319			VmlaE_ref_0001494 mapping	109	140	46	13	19
HaitiWT_Ogawa_0001495 mapping	55	95	44	23	58			VmlaE_ref_0001495 mapping	97	78	145	8	58
HaitiWT_Ogawa_0001496 mapping	92	86	139	16	211			VmlaE_ref_0001496 mapping	81	94	59	12	8
HaitiWT_Ogawa_0001497 mapping	82	102	134	12	258			VmlaE_ref_0001497 mapping	150	130	126	30	47
HaitiWT_Ogawa_0001498 mapping	161	96	153	25	182			VmlaE_ref_0001498 mapping	121	64	35	12	16
HaitiWT_Ogawa_0001499 mapping	201	179	167	32	213			VmlaE_ref_0001499 mapping	50	82	64	3	9
HaitiWT_Ogawa_0001500 mapping	63	64	95	10	129			VmlaE_ref_0001500 mapping	103	81	50	22	19
HaitiWT_Ogawa_0001501 mapping	145	202	221	17	236			VmlaE_ref_0001501 mapping	64	106	38	31	13
HaitiWT_Ogawa_0001502 mapping	78	101	66	4	92			VmlaE_ref_0001502 mapping	73	80	51	12	18
HaitiWT_Ogawa_0001503 mapping	80	178	266	56	5360			VmlaE_ref_0001503 mapping	104	117	68	11	19
HaitiWT_Ogawa_0001504 mapping	105	135	24	30	22			VmlaE_ref_0001504 mapping	69	104	40	7	4
HaitiWT_Ogawa_0001505 mapping	81	85	86	31	170			VmlaE_ref_0001505 mapping	85	78	102	1	35
HaitiWT_Ogawa_0001506 mapping	65	131	9	1	0			VmlaE_ref_0001506 mapping	79	113	51	3	25
HaitiWT_Ogawa_0001507 mapping	106	85	114	65	157			VmlaE_ref_0001507 mapping	65	82	163	9	34
HaitiWT_Ogawa_0001508 mapping	106	140	24	2	26			VmlaE_ref_0001508 mapping	57	45	64	4	2
HaitiWT_Ogawa_0001509 mapping	45	40	2	0	0			VmlaE_ref_0001509 mapping	82	64	42	5	21
HaitiWT_Ogawa_0001510 mapping	37	48	6	2	20			VmlaE_ref_0001510 mapping	132	85	61	9	13
HaitiWT_Ogawa_0001511 mapping	78	102	63	5	117			VmlaE_ref_0001511 mapping	86	120	89	29	22
HaitiWT_Ogawa_0001512 mapping	66	133	111	26	237			VmlaE_ref_0001512 mapping	51	95	54	7	11
HaitiWT_Ogawa_0001513 mapping	110	141	4	4	0			VmlaE_ref_0001513 mapping	75	89	43	16	19
HaitiWT_Ogawa_0001514 mapping	75	127	84	25	128			VmlaE_ref_0001514 mapping	42	94	98	18	1
HaitiWT_Ogawa_0001515 mapping	76	111	93	50	168			VmlaE_ref_0001515 mapping	113	96	91	7	19
HaitiWT_Ogawa_0001516 mapping	61	75	77	0	75			VmlaE_ref_0001516 mapping	88	76	29	14	3
HaitiWT_Ogawa_0001517 mapping	17	7	8	0	4			VmlaE_ref_0001517 mapping	72	81	87	2	4
HaitiWT_Ogawa_0001518 mapping	80	62	86	1	124			VmlaE_ref_0001518 mapping	98	85	104	14	43
HaitiWT_Ogawa_0001519 mapping	29	37	44	25	103			VmlaE_ref_0001519 mapping	191	152	110	4	45
HaitiWT_Ogawa_0001520 mapping	108	115	114	53	229			VmlaE_ref_0001520 mapping	19	19	7	0	5
HaitiWT_Ogawa_0001521 mapping	102	77	107	16	133			VmlaE_ref_0001521 mapping	130	82	26	3	17
HaitiWT_Ogawa_0001522 mapping	136	147	107	29	148			VmlaE_ref_0001522 mapping	158	89	136	0	5
HaitiWT_Ogawa_0001523 mapping	59	92	58	3	90			VmlaE_ref_0001523 mapping	99	79	51	6	13
HaitiWT_Ogawa_0001524 mapping	54	64	114	41	313			VmlaE_ref_0001524 mapping	25	84	19	3	12
HaitiWT_Ogawa_0001525 mapping	54	86	83	44	82			VmlaE_ref_0001525 mapping	111	135	51	34	4
HaitiWT_Ogawa_0001526 mapping	61	85	100	64	277			VmlaE_ref_0001526 mapping	54	59	47	10	2
HaitiWT_Ogawa_0001527 mapping	132	135	102	8	152			VmlaE_ref_0001527 mapping	63	129	48	17	30
HaitiWT_Ogawa_0001528 mapping	67	73	42	4	26			VmlaE_ref_0001528 mapping	20	107	37	12	53
HaitiWT_Ogawa_0001529 mapping	110	149	86	33	111			VmlaE_ref_0001529 mapping	105	101	32	25	30
HaitiWT_Ogawa_0001530 mapping	75	125	247	70	290			VmlaE_ref_0001530 mapping	66	104	40	7	4
HaitiWT_Ogawa_0001531 mapping	67	83	71	10	72			VmlaE_ref_0001531 mapping	63	69	48	11	16
HaitiWT_Ogawa_0001532 mapping	55	72	69	1	118			VmlaE_ref_0001532 mapping	88	117	48	17	27
HaitiWT_Ogawa_0001533 mapping	61	77	107	28	142			VmlaE_ref_0001533 mapping	66	98	38	19	18
HaitiWT_Ogawa_0001534 mapping	187	120	85	1	75			VmlaE_ref_0001534 mapping	57	89	19	17	13
HaitiWT_Ogawa_0001535 mapping	86	126	122	3	221			VmlaE_ref_0001535 mapping	40	67	61	23	6
HaitiWT_Ogawa_0001536 mapping	115	103	43	4	103			VmlaE_ref_0001536 mapping	99	96	57	16	25
HaitiWT_Ogawa_0001537 mapping	122	128	113	8	138			VmlaE_ref_0001537 mapping	191	108	23	32	37
HaitiWT_Ogawa_0001538 mapping	97	93	4	0	0			VmlaE_ref_0001538 mapping	61	63	27	13	14
HaitiWT_Ogawa_0001539 mapping	119	121	101	23	202			VmlaE_ref_0001539 mapping	125	140	168	45	43
HaitiWT_Ogawa_0001540 mapping	58	96	136	38	218			VmlaE_ref_0001540 mapping	87	92	82	11	23
HaitiWT_Ogawa_0001541 mapping	86	128	7	3	0			VmlaE_ref_0001541 mapping	63	81	61	53	121
HaitiWT_Ogawa_0001542 mapping	210	147	38	0	33			VmlaE_ref_0001542 mapping	86	132	129	41	155
HaitiWT_Ogawa_0001543 mapping	49	86	29	13	42			VmlaE_ref_0001543 mapping	130	125	48	26	13
HaitiWT_Ogawa_0001544 mapping	123	97	101	5	110			VmlaE_ref_0001544 mapping	51	141	63	3	9
HaitiWT_Ogawa_0001545 mapping	138	155	215	17	250			VmlaE_ref_0001545 mapping	57	74	40	3	8
HaitiWT_Ogawa_0001546 mapping	47	78	172	34	230			VmlaE_ref_0001546 mapping	95	143	103	15	47
HaitiWT_Ogawa_0001547 mapping	157	157	122	2	253			VmlaE_ref_0001547 mapping	59	44	56	16	19
HaitiWT_Ogawa_0001548 mapping	67	54	132	22	205			VmlaE_ref_0001548 mapping	95	103	57	14	22
HaitiWT_Ogawa_0001549 mapping	152	185	24	2	0			VmlaE_ref_0001549 mapping	101	66	40	0	11
HaitiWT_Ogawa_0001550 mapping	106	111	55	0	178			VmlaE_ref_0001550 mapping	59	97	11	7	22
HaitiWT_Ogawa_0001551 mapping	40	37	16	1	11			VmlaE_ref_0001551 mapping	85	48	29	10	17
HaitiWT_Ogawa_0001552 mapping	72	55	81	9	90			VmlaE_ref_0001552 mapping	85	102	23	24	4
HaitiWT_Ogawa_0001553 mapping	154	199	60	5	105			VmlaE_ref_0001553 mapping	153	132	143	27	33
HaitiWT_Ogawa_0001554 mapping	182	188	44	0	48			VmlaE_ref_0001554 mapping	53	120	33	11	11
HaitiWT_Ogawa_0001555 mapping	127	130	141	22	163			VmlaE_ref_0001555 mapping	45	62	151	11	28
HaitiWT_Ogawa_0001556 mapping	6	24	9	3	35			VmlaE_ref_0001556 mapping	101	119	46	28	34
HaitiWT_Ogawa_0001557 mapping	106	83	74	2	131			VmlaE_ref_0001557 mapping	216	116	100	13	7
HaitiWT_Ogawa_0001558 mapping	87	106	132	26	208			VmlaE_ref_0001558 mapping	64	53	56	3	4
HaitiWT_Ogawa_0001559 mapping	276	169	152	32	406			VmlaE_ref_0001559 mapping	62	129	62	9	11
HaitiWT_Ogawa_0001560 mapping	119	76	76	4	159			VmlaE_ref_0001560 mapping	16	54	54	0	14
HaitiWT_Ogawa_0001561 mapping	142	113	72	8	57			VmlaE_ref_0001561 mapping	211	76	37	8	15
HaitiWT_Ogawa_0001562 mapping	110	78	32	14	41			VmlaE_ref_0001562 mapping	78	64	101	19	26
HaitiWT_Ogawa_0001563 mapping	73	50	47	5	55			VmlaE_ref_0001563 mapping	81	74	5	2	6
HaitiWT_Ogawa_0001564 mapping	113	124	58	14	18			VmlaE_ref_0001564 mapping	162	106	113	11	24
HaitiWT_Ogawa_0001565 mapping	50	74	5	0	0			VmlaE_ref_0001565 mapping	36	95	48	10	13
HaitiWT_Ogawa_0001566 mapping	88	41	28	0	30			VmlaE_ref_0001566 mapping	117	129	74	19	47
HaitiWT_Ogawa_0001567 mapping	45	46	0	2	0			VmlaE_ref_0001567 mapping	49	31	22	12	0
HaitiWT_Ogawa_0001568 mapping	110	96	10	1	0			VmlaE_ref_0001568 mapping	143	107	44	12	9
HaitiWT_Ogawa_0001569 mapping	94	99	157	15	293			VmlaE_ref_0001569 mapping	83	79	43	7	8
HaitiWT_Ogawa_0001570 mapping	69	117	103	0	177			VmlaE_ref_0001570 mapping	141	113	88	10	17
HaitiWT_Ogawa_0001571 mapping	95	112	95	18	146			VmlaE_ref_0001571 mapping	114	109	50	22	39
HaitiWT_Ogawa_0001572 mapping	161	111	5	0	0			VmlaE_ref_0001572 mapping	86	139	78	27	43
HaitiWT_Ogawa_0001573 mapping	127	146	162	25	265			VmlaE_ref_0001573 mapping	131	103	41	8	26
HaitiWT_Ogawa_0001574 mapping	134	90	10	0	0			VmlaE_ref_0001574 mapping	30	10	0	12	7
HaitiWT_Ogawa_0001575 mapping	99	133	18	0	19			VmlaE_ref_0001575 mapping	75	84	73	6	9
HaitiWT_Ogawa_0001576 mapping	89	95	54	64	115			VmlaE_ref_0001576 mapping	79	94	41	8	32
HaitiWT_Ogawa_0001577 mapping	41	81	127	5	207			VmlaE_ref_0001577 mapping	67	97	23	4	17
HaitiWT_Ogawa_0001578 mapping	77	106	72	23	130			VmlaE_ref_0001578 mapping	64	46	8	4	8
HaitiWT_Ogawa_0001579 mapping	94	135	76	8	153			VmlaE_ref_0001579 mapping	102	119	55	3	19
HaitiWT_Ogawa_0001580 mapping	84	105	111	48	295			VmlaE_ref_0001580 mapping	67	95	50	29	17
HaitiWT_Ogawa_0001581 mapping	88	114	154	1	341			VmlaE_ref_0001581 mapping	146	86	139	6	2
HaitiWT_Ogawa_0001582 mapping	43	109	58	8	113			VmlaE_ref_0001582 mapping	114	105	95	19	1
HaitiWT_Ogawa_0001583 mapping	121	90	92	51	171			VmlaE_ref_0001583 mapping	55	107	88	14	18
HaitiWT_Ogawa_0001584 mapping	92	138	174	40	243			VmlaE_ref_0001584 mapping	152	159	139	40	413
HaitiWT_Ogawa_0001585 mapping	79	99	3	1	0			VmlaE_ref_0001585 mapping	51	94	24	16	2
HaitiWT_Ogawa_0001586 mapping	39	32	6	0	1			VmlaE_ref_0001586 mapping	47	95	41	11	6
HaitiWT_Ogawa_0001587 mapping	76	103	104	26	137			VmlaE_ref_0001587 mapping	41	53	10	3	19
HaitiWT_Ogawa_0001588 mapping	66	90	8	0	0			VmlaE_ref_0001588 mapping	26	85	93	22	21
HaitiWT_Ogawa_0001589 mapping	81	101	103	8	182			VmlaE_ref_0001589 mapping	89	114	47	5	15
HaitiWT_Ogawa_0001590 mapping	116	95	140	28	203			VmlaE_ref_0001590 mapping	57	75	91	10	39
HaitiWT_Ogawa_0001591 mapping	21	23	41	0	41			VmlaE_ref_0001591 mapping	69	115	71	8	0
HaitiWT_Ogawa_0001592 mapping	89	82	91	7	186			VmlaE_ref_0001592 mapping	55	63	60	8	12
HaitiWT_Ogawa_0001593 mapping	120	160	165	26	326			VmlaE_ref_0001593 mapping	97	162	46	8	28
HaitiWT_Ogawa_0001594 mapping	112	164	11	1	0			VmlaE_ref_0001594 mapping	74	142	58	26	21
HaitiWT_Ogawa_0001595 mapping	155	166	7	1	0			VmlaE_ref_0001595 mapping	215	174	108	33	19
HaitiWT_Ogawa_0001596 mapping	116	128	116	14	158			VmlaE_ref_0001596 mapping	36	71	50	18	1
HaitiWT_Ogawa_0001597 mapping	38	88	8	0	0			VmlaE_ref_0001597 mapping	29	124	65	36	66
HaitiWT_Ogawa_0001598 mapping	79	134	26	1	37			VmlaE_ref_0001598 mapping	167	151	100	37	18
HaitiWT_Ogawa_0001599 mapping	106	139	175	15	261			VmlaE_ref_0001599 mapping	86	99	15	14	25
HaitiWT_Ogawa_0001600 mapping	65	124	74	11	68			VmlaE_ref_0001600 mapping	51	95	60	36	12
HaitiWT_Ogawa_0001601 mapping	142	114	107	9	217			VmlaE_ref_0001601 mapping	73	80	32	3	21
HaitiWT_Ogawa_0001602 mapping	24	43	4	0	0			VmlaE_ref_0001602 mapping	165	80	70	8	5
HaitiWT_Ogawa_0001603 mapping	98	92	24	13	50			VmlaE_ref_0001603 mapping	180	162	79	23	42
HaitiWT_Ogawa_0001604 mapping	18	28	2	0	0			VmlaE_ref_0001604 mapping	140	177	38	13	62
HaitiWT_Ogawa_0001605 mapping	72	97	162	62	187			VmlaE_ref_0001605 mapping	32	86	9	6	17
HaitiWT_Ogawa_0001606 mapping	90	99	72	8	74			VmlaE_ref_0001606 mapping	291	111	113	10	4
HaitiWT_Ogawa_0001607 mapping	78	140	79	1	65			VmlaE_ref_0001607 mapping	77	41	40	4	11
HaitiWT_Ogawa_0001608 mapping	79	140	131	12	270			VmlaE_ref_0001608 mapping	62	73	32	9	14
HaitiWT_Ogawa_0001609 mapping	28	25	50	8	90			VmlaE_ref_0001609 mapping	186	191	207	43	33
HaitiWT_Ogawa_0001610 mapping	19	43	88	2	146			VmlaE_ref_0001610 mapping	41	104	46	6	16
HaitiWT_Ogawa_0001611 mapping	70	145	1	0	0			VmlaE_ref_0001611 mapping	110	112	134	24	22
HaitiWT_Ogawa_0001612 mapping	122	108	4	1	0			VmlaE_ref_0001612 mapping	61	108	93	2	22
HaitiWT_Ogawa_0001613 mapping	165	157	121	15	230			VmlaE_ref_0001613 mapping	77	141	29	6	10
HaitiWT_Ogawa_0001614 mapping	143	110	89	3	144			VmlaE_ref_0001614 mapping	152	157	74	7	25
HaitiWT_Ogawa_0001615 mapping	0	5	1	0	0			VmlaE_ref_0001615 mapping	143	110	75	16	14
HaitiWT_Ogawa_0001616 mapping	165	165	8	1	0			VmlaE_ref_0001616 mapping	41	104	63	5	0
HaitiWT_Ogawa_0001617 mapping	60	73	0	0	1			VmlaE_ref_0001617 mapping	27	53	30	2	10
HaitiWT_Ogawa_0001618 mapping	115	125	48	1	33			VmlaE_ref_0001618 mapping	166	89	26	8	6
HaitiWT_Ogawa_0001619 mapping	210	137	48	1	62			VmlaE_ref_0001619 mapping	125	189	28	28	0
HaitiWT_Ogawa_0001620 mapping	80	68	3	0	0			VmlaE_ref_0001620 mapping	162	93	56	10	24
HaitiWT_Ogawa_0001621 mapping	145	113	18	4	4			VmlaE_ref_0001621 mapping	97	98	84	7	42
HaitiWT_Ogawa_0001622 mapping	50	47	72	4	115			VmlaE_ref_0001622 mapping	176	157	65	5	28
HaitiWT_Ogawa_0001623 mapping	88	104	25	6	13			VmlaE_ref_0001623 mapping	56	110	121	3	30
HaitiWT_Ogawa_0001624 mapping	69	88	94	8	183			VmlaE_ref_0001624 mapping	55	73	41	6	0
HaitiWT_Ogawa_0001625 mapping	72	77	22	2	31			VmlaE_ref_0001625 mapping	33	89	17	3	16
HaitiWT_Ogawa_0001626 mapping	68	94	14	1	0			VmlaE_ref_0001626 mapping	70	45	33	8	15
HaitiWT_Ogawa_0001627 mapping	112	98	138	11	178			VmlaE_ref_0001627 mapping	81	73	27	42	9
HaitiWT_Ogawa_0001628 mapping	83	117	119	18	113			VmlaE_ref_0001628 mapping	58	104	84	16	19
HaitiWT_Ogawa_0001629 mapping	57	104	142	25	175			VmlaE_ref_0001629 mapping	96	86	83	11	10
HaitiWT_Ogawa_0001630 mapping	120	159	108	4	105			VmlaE_ref_0001630 mapping	77	89	29	9	15
HaitiWT_Ogawa_0001631 mapping	94	111	5	0	1			VmlaE_ref_0001631 mapping	33	65	50	5	16
HaitiWT_Ogawa_0001632 mapping	81	106	170	22	245			VmlaE_ref_0001632 mapping	10	21	10	3	7
HaitiWT_Ogawa_0001633 mapping	32	23	33	16	70			VmlaE_ref_0001633 mapping	113	93	18	5	28
HaitiWT_Ogawa_0001634 mapping	71	90	88	4	155			VmlaE_ref_0001634 mapping	26	69	79	5	4
HaitiWT_Ogawa_0001635 mapping	111	93	66	7	53			VmlaE_ref_0001635 mapping	13	58	561	988	1593
HaitiWT_Ogawa_0001636 mapping	76	134	191	43	232			VmlaE_ref_0001636 mapping	28	96	7	10	9
HaitiWT_Ogawa_0001637 mapping	128	81	103	54	206			VmlaE_ref_0001637 mapping	81	87	28	26	11
HaitiWT_Ogawa_0001638 mapping	67	72	90	3	124			VmlaE_ref_0001638 mapping	88	86	42	22	56
HaitiWT_Ogawa_0001639 mapping	85	94	85	5	160			VmlaE_ref_0001639 mapping	42	81	36	4	5
HaitiWT_Ogawa_0001640 mapping	58	63	154	57	210			VmlaE_ref_0001640 mapping	69	129	98	13	26
HaitiWT_Ogawa_0001641 mapping	135	95	183	65	257			VmlaE_ref_0001641 mapping	101	105	87	6	3
HaitiWT_Ogawa_0001642 mapping	136	88	89	7	87			VmlaE_ref_0001642 mapping	61	124	58	3	13
HaitiWT_Ogawa_0001643 mapping	122	86	67	6	128			VmlaE_ref_0001643 mapping	45	73	94	6	4
HaitiWT_Ogawa_0001644 mapping	41	93	159	7	250			VmlaE_ref_0001644 mapping	159	113	119	6	7
HaitiWT_Ogawa_0001645 mapping	96	72	55	30	357			VmlaE_ref_0001645 mapping	59	102	48	5	7
HaitiWT_Ogawa_0001646 mapping	67	101	29	2	43			VmlaE_ref_0001646 mapping	44	51	23	2	8
HaitiWT_Ogawa_0001647 mapping	96	104	48	43	155			VmlaE_ref_0001647 mapping	52	70	14	5	26
HaitiWT_Ogawa_0001648 mapping	51	36	57	18	89			VmlaE_ref_0001648 mapping	91	141	21	23	28
HaitiWT_Ogawa_0001649 mapping	43	99	174	30	241			VmlaE_ref_0001649 mapping	133	106	122	14	29
HaitiWT_Ogawa_0001650 mapping	75	98	183	21	430			VmlaE_ref_0001650 mapping	4	58	56	4	18
HaitiWT_Ogawa_0001651 mapping	103	111	76	38	139			VmlaE_ref_0001651 mapping	104	102	124	5	9
HaitiWT_Ogawa_0001652 mapping	109	96	118	21	234			VmlaE_ref_0001652 mapping	55	69	64	13	10
HaitiWT_Ogawa_0001653 mapping	93	111	195	38	328			VmlaE_ref_0001653 mapping	48	78	47	2	15
HaitiWT_Ogawa_0001654 mapping	48	64	41	7	79			VmlaE_ref_0001654 mapping	76	140	134	5	16
HaitiWT_Ogawa_0001655 mapping	94	97	62	0	100			VmlaE_ref_0001655 mapping	70	165	83	15	36
HaitiWT_Ogawa_0001656 mapping	93	111	161	36	401			VmlaE_ref_0001656 mapping	70	138	68	4	18
HaitiWT_Ogawa_0001657 mapping	38	44	5	0	0			VmlaE_ref_0001657 mapping	72	23	24	4	0
HaitiWT_Ogawa_0001658 mapping	106	114	144	20	229			VmlaE_ref_0001658 mapping	26	76	40	2	40
HaitiWT_Ogawa_0001659 mapping	155	87	84	0	185			VmlaE_ref_0001659 mapping	95	116	80	7	3
HaitiWT_Ogawa_0001660 mapping	56	92	175	5	246			VmlaE_ref_0001660 mapping	83	134	54	20	16
HaitiWT_Ogawa_0001661 mapping	108	82	110	12	165			VmlaE_ref_0001661 mapping	68	75	65	4	10
HaitiWT_Ogawa_0001662 mapping	86	147	138	28	233			VmlaE_ref_0001662 mapping	95	90	36	2	24
HaitiWT_Ogawa_0001663 mapping	22	85	15	1	17			VmlaE_ref_0001663 mapping	79	131	38	64	16
HaitiWT_Ogawa_0001664 mapping	34	75	27	1	32			VmlaE_ref_0001664 mapping	101	96	59	11	13
HaitiWT_Ogawa_0001665 mapping	189	124	88	4	84			VmlaE_ref_0001665 mapping	27	62	28	2	2
HaitiWT_Ogawa_0001666 mapping	79	116	196	50	313			VmlaE_ref_0001666 mapping	61	38	27	6	7
HaitiWT_Ogawa_0001667 mapping	57	65	1	1	0			VmlaE_ref_0001667 mapping	101	63	37	1	7
HaitiWT_Ogawa_0001668 mapping	123	143	184	2	301			VmlaE_ref_0001668 mapping	97	64	25	16	27
HaitiWT_Ogawa_0001669 mapping	79	71	81	27	249			VmlaE_ref_0001669 mapping	42	87	80	36	12
HaitiWT_Ogawa_0001670 mapping	102	117	26	19	71			VmlaE_ref_0001670 mapping	68	95	57	10	31
HaitiWT_Ogawa_0001671 mapping	65	80	163	28	221			VmlaE_ref_0001671 mapping	139	79	98	30	12
HaitiWT_Ogawa_0001672 mapping	113	98	12	2	0			VmlaE_ref_0001672 mapping	103	126	201	27	26
HaitiWT_Ogawa_0001673 mapping	66	57	1	1	0			VmlaE_ref_0001673 mapping	7	85	14	9	8
HaitiWT_Ogawa_0001674 mapping	84	80	9	0	1			VmlaE_ref_0001674 mapping	124	67	41	12	15
HaitiWT_Ogawa_0001675 mapping	106	112	71	6	62			VmlaE_ref_0001675 mapping	70	98	30	6	17
HaitiWT_Ogawa_0001676 mapping	90	83	2	0	0			VmlaE_ref_0001676 mapping	158	144	20	9	49
HaitiWT_Ogawa_0001677 mapping	102	86	5	0	0			VmlaE_ref_0001677 mapping	8	63	41	5	18
HaitiWT_Ogawa_0001678 mapping	65	84	88	5	250			VmlaE_ref_0001678 mapping	145	142	124	5	34
HaitiWT_Ogawa_0001679 mapping	71	55	28	7	68			VmlaE_ref_0001679 mapping	43	85	80	14	18
HaitiWT_Ogawa_0001680 mapping	46	65	20	0	33			VmlaE_ref_0001680 mapping	38	91	42	8	29
HaitiWT_Ogawa_0001681 mapping	145	170	20	0	17			VmlaE_ref_0001681 mapping	86	80	89	10	14
HaitiWT_Ogawa_0001682 mapping	126	151	181	21	281			VmlaE_ref_0001682 mapping	47	66	35	6	9
HaitiWT_Ogawa_0001683 mapping	61	92	132	47	164			VmlaE_ref_0001683 mapping	79	79	55	10	10
HaitiWT_Ogawa_0001684 mapping	87	133	109	36	182			VmlaE_ref_0001684 mapping	77	136	62	1	30
HaitiWT_Ogawa_0001685 mapping	49	109	110	18	155			VmlaE_ref_0001685 mapping	40	78	23	30	1
HaitiWT_Ogawa_0001686 mapping	118	106	154	46	287			VmlaE_ref_0001686 mapping	62	89	88	17	15
HaitiWT_Ogawa_0001687 mapping	46	82	76	10	113			VmlaE_ref_0001687 mapping	57	66	67	4	17
HaitiWT_Ogawa_0001688 mapping	98	111	156	51	238			VmlaE_ref_0001688 mapping	136	108	40	23	32
HaitiWT_Ogawa_0001689 mapping	64	72	0	1	0			VmlaE_ref_0001689 mapping	65	67	75	5	7
HaitiWT_Ogawa_0001690 mapping	37	35	2	0	0			VmlaE_ref_0001690 mapping	111	67	20	12	8
HaitiWT_Ogawa_0001691 mapping	150	103	100	12	228			VmlaE_ref_0001691 mapping	61	106	116	26	3
HaitiWT_Ogawa_0001692 mapping	112	90	13	1	14			VmlaE_ref_0001692 mapping	22	35	53	5	5
HaitiWT_Ogawa_0001693 mapping	83	66	7	1	0			VmlaE_ref_0001693 mapping	95	86	56	3	18
HaitiWT_Ogawa_0001694 mapping	76	114	67	9	105			VmlaE_ref_0001694 mapping	130	122	84	16	34
HaitiWT_Ogawa_0001695 mapping	47	87	98	5	175			VmlaE_ref_0001695 mapping	46	59	96	4	6
HaitiWT_Ogawa_0001696 mapping	4	10	0	0	0			VmlaE_ref_0001696 mapping	105	148	89	13	13
HaitiWT_Ogawa_0001697 mapping	47	80	87	26	165			VmlaE_ref_0001697 mapping	117	101	71	52	28
HaitiWT_Ogawa_0001698 mapping	301	197	384	48	632			VmlaE_ref_0001698 mapping	23	64	19	5	3
HaitiWT_Ogawa_0001699 mapping	59	50	68	62	103			VmlaE_ref_0001699 mapping	51	117	118	26	11
HaitiWT_Ogawa_0001700 mapping	61	85	113	23	201			VmlaE_ref_0001700 mapping	122	89	79	0	49
HaitiWT_Ogawa_0001701 mapping	86	109	5	1	0			VmlaE_ref_0001701 mapping	147	83	55	26	5
HaitiWT_Ogawa_0001702 mapping	0	16	32	5	36			VmlaE_ref_0001702 mapping	80	64	63	4	5
HaitiWT_Ogawa_0001703 mapping	29	17	1	0	0			VmlaE_ref_0001703 mapping	73	85	86	10	5
HaitiWT_Ogawa_0001704 mapping	84	94	6	0	0			VmlaE_ref_0001704 mapping	105	131	78	18	8
HaitiWT_Ogawa_0001705 mapping	82	121	70	3	140			VmlaE_ref_0001705 mapping	38	96	90	4	10
HaitiWT_Ogawa_0001706 mapping	58	40	81	2	97			VmlaE_ref_0001706 mapping	103	160	103	1	43
HaitiWT_Ogawa_0001707 mapping	65	100	6	1	6			VmlaE_ref_0001707 mapping	34	77	76	24	72
HaitiWT_Ogawa_0001708 mapping	44	21	73	14	176			VmlaE_ref_0001708 mapping	34	88	10	1	11
HaitiWT_Ogawa_0001709 mapping	75	73	165	24	475			VmlaE_ref_0001709 mapping	53	92	17	2	2
HaitiWT_Ogawa_0001710 mapping	105	156	194	27	392			VmlaE_ref_0001710 mapping	77	89	44	4	32
HaitiWT_Ogawa_0001711 mapping	121	90	102	10	186			VmlaE_ref_0001711 mapping	103	101	92	17	10
HaitiWT_Ogawa_0001712 mapping	98	135	50	14	62			VmlaE_ref_0001712 mapping	83	124	41	13	28
HaitiWT_Ogawa_0001713 mapping	38	91	100	21	141			VmlaE_ref_0001713 mapping	82	91	18	3	11
HaitiWT_Ogawa_0001714 mapping	66	46	37	0	54			VmlaE_ref_0001714 mapping	112	99	88	13	9
HaitiWT_Ogawa_0001715 mapping	121	83	44	26	66			VmlaE_ref_0001715 mapping	18	71	82	5	5
HaitiWT_Ogawa_0001716 mapping	108	112	175	41	290			VmlaE_ref_0001716 mapping	38	100	53	9	16
HaitiWT_Ogawa_0001717 mapping	48	56	56	4	66			VmlaE_ref_0001717 mapping	52	70	42	2	1
HaitiWT_Ogawa_0001718 mapping	70	78	61	4	85			VmlaE_ref_0001718 mapping	68	83	46	4	12
HaitiWT_Ogawa_0001719 mapping	33	82	41	0	40			VmlaE_ref_0001719 mapping	175	62	50	6	21
HaitiWT_Ogawa_0001720 mapping	77	47	12	0	2			VmlaE_ref_0001720 mapping	59	71	80	25	8
HaitiWT_Ogawa_0001721 mapping	58	78	3	1	0			VmlaE_ref_0001721 mapping	36	92	25	4	16
HaitiWT_Ogawa_0001722 mapping	107	52	59	2	105			VmlaE_ref_0001722 mapping	83	90	28	40	1
HaitiWT_Ogawa_0001723 mapping	45	51	13	7	24			VmlaE_ref_0001723 mapping	105	141	54	12	51
HaitiWT_Ogawa_0001724 mapping	84	101	10	1	0			VmlaE_ref_0001724 mapping	82	103	46	10	8
HaitiWT_Ogawa_0001725 mapping	92	81	139	18	215			VmlaE_ref_0001725 mapping	113	85	61	14	13
HaitiWT_Ogawa_0001726 mapping	189	142	82	26	142			VmlaE_ref_0001726 mapping	175	88	24	3	20
HaitiWT_Ogawa_0001727 mapping	65	89	95	31	151			VmlaE_ref_0001727 mapping	144	141	87	14	36
HaitiWT_Ogawa_0001728 mapping	40	65	114	7	239			VmlaE_ref_0001728 mapping	20	60	3	11	1
HaitiWT_Ogawa_0001729 mapping	100	64	81	1	147			VmlaE_ref_0001729 mapping	33	73	56	8	11
HaitiWT_Ogawa_0001730 mapping	118	71	78	13	83			VmlaE_ref_0001730 mapping	41	106	41	12	7
HaitiWT_Ogawa_0001731 mapping	77	85	179	9	190			VmlaE_ref_0001731 mapping	198	119	99	20	12
HaitiWT_Ogawa_0001732 mapping	77	52	12	0	10			VmlaE_ref_0001732 mapping	41	136	45	10	17
HaitiWT_Ogawa_0001733 mapping	38	71	61	0	76			VmlaE_ref_0001733 mapping	59	128	51	5	19
HaitiWT_Ogawa_0001734 mapping	12	105	70	39	103			VmlaE_ref_0001734 mapping	100	97	109	11	16
HaitiWT_Ogawa_0001735 mapping	60	107	146	9	248			VmlaE_ref_0001735 mapping	122	96	94	6	37
HaitiWT_Ogawa_0001736 mapping	89	118	224	42	325			VmlaE_ref_0001736 mapping	53	73	45	20	45
HaitiWT_Ogawa_0001737 mapping	228	156	60	14	51			VmlaE_ref_0001737 mapping	31	76	26	0	27
HaitiWT_Ogawa_0001738 mapping	100	91	106	11	167			VmlaE_ref_0001738 mapping	115	108	102	6	178
HaitiWT_Ogawa_0001739 mapping	62	78	36	14	62			VmlaE_ref_0001739 mapping	2	52	30	0	9
HaitiWT_Ogawa_0001740 mapping	75	55	0	2	0			VmlaE_ref_0001740 mapping	107	75	53	10	0
HaitiWT_Ogawa_0001741 mapping	74	72	77	8	180			VmlaE_ref_0001741 mapping	67	117	1	13	40
HaitiWT_Ogawa_0001742 mapping	13	14	2	0	1			VmlaE_ref_0001742 mapping	116	132	153	15	13
HaitiWT_Ogawa_0001743 mapping	149	131	170	22	230			VmlaE_ref_0001743 mapping	144	80	46	13	0
HaitiWT_Ogawa_0001744 mapping	88	131	81	34	106			VmlaE_ref_0001744 mapping	39	52	41	1	2
HaitiWT_Ogawa_0001745 mapping	17	57	109	93	173			VmlaE_ref_0001745 mapping	44	115	99	7	9
HaitiWT_Ogawa_0001746 mapping	41	23	5	0	0			VmlaE_ref_0001746 mapping	28	75	76	12	21
HaitiWT_Ogawa_0001747 mapping	106	140	292	45	420			VmlaE_ref_0001747 mapping	62	101	129	5	28
HaitiWT_Ogawa_0001748 mapping	101	105	145	49	292			VmlaE_ref_0001748 mapping	94	84	49	5	28
HaitiWT_Ogawa_0001749 mapping	120	145	122	36	187			VmlaE_ref_0001749 mapping	162	134	92	41	74
HaitiWT_Ogawa_0001750 mapping	98	96	99	11	159			VmlaE_ref_0001750 mapping	74	96	44	8	4
HaitiWT_Ogawa_0001751 mapping	61	100	111	18	129			VmlaE_ref_0001751 mapping	72	112	18	20	12
HaitiWT_Ogawa_0001752 mapping	131	111	32	21	44			VmlaE_ref_0001752 mapping	56	95	44	12	18
HaitiWT_Ogawa_0001753 mapping	130	158	6	16	0			VmlaE_ref_0001753 mapping	119	159	48	27	30
HaitiWT_Ogawa_0001754 mapping	154	163	61	13	70			VmlaE_ref_0001754 mapping	84	61	16	2	22
HaitiWT_Ogawa_0001755 mapping	106	109	13	1	0			VmlaE_ref_0001755 mapping	122	128	182	32	0
HaitiWT_Ogawa_0001756 mapping	95	96	109	5	109			VmlaE_ref_0001756 mapping	132	110	60	7	30
HaitiWT_Ogawa_0001757 mapping	113	101	139	31	257			VmlaE_ref_0001757 mapping	36	86	77	8	14
HaitiWT_Ogawa_0001758 mapping	28	14	3	1	0			VmlaE_ref_0001758 mapping	102	77	3	4	23
HaitiWT_Ogawa_0001759 mapping	116	106	73	11	107			VmlaE_ref_0001759 mapping	106	74	55	25	11
HaitiWT_Ogawa_0001760 mapping	72	70	38	29	95			VmlaE_ref_0001760 mapping	97	63	95	2	13
HaitiWT_Ogawa_0001761 mapping	55	74	38	4	53			VmlaE_ref_0001761 mapping	71	82	15	5	26
HaitiWT_Ogawa_0001762 mapping	107	52	1	0	0			VmlaE_ref_0001762 mapping	61	101	91	5	9
HaitiWT_Ogawa_0001763 mapping	106	100	26	2	36			VmlaE_ref_0001763 mapping	87	103	49	16	25
HaitiWT_Ogawa_0001764 mapping	144	153	200	64	268			VmlaE_ref_0001764 mapping	55	93	61	7	8
HaitiWT_Ogawa_0001765 mapping	53	63	49	32	98			VmlaE_ref_0001765 mapping	86	82	104	21	35
HaitiWT_Ogawa_0001766 mapping	49	49	64	36	120			VmlaE_ref_0001766 mapping	51	55	7	5	14
HaitiWT_Ogawa_0001767 mapping	135	65	106	5	51			VmlaE_ref_0001767 mapping	164	137	124	2	16
HaitiWT_Ogawa_0001768 mapping	105	69	127	9	162			VmlaE_ref_0001768 mapping	104	115	145	32	111
HaitiWT_Ogawa_0001769 mapping	88	124	145	37	265			VmlaE_ref_0001769 mapping	62	90	59	29	7
HaitiWT_Ogawa_0001770 mapping	64	74	90	9	118			VmlaE_ref_0001770 mapping	141	148	113	16	30
HaitiWT_Ogawa_0001771 mapping	65	75	58	26	125			VmlaE_ref_0001771 mapping	71	56	33	9	12
HaitiWT_Ogawa_0001772 mapping	115	90	131	71	222			VmlaE_ref_0001772 mapping	34	62	40	16	6
HaitiWT_Ogawa_0001773 mapping	131	79	82	7	109			VmlaE_ref_0001773 mapping	64	91	67	9	10
HaitiWT_Ogawa_0001774 mapping	93	143	81	2	182			VmlaE_ref_0001774 mapping	161	140	63	3	101
HaitiWT_Ogawa_0001775 mapping	19	67	46	20	96			VmlaE_ref_0001775 mapping	122	132	59	18	26
HaitiWT_Ogawa_0001776 mapping	115	91	86	14	127			VmlaE_ref_0001776 mapping	63	139	179	10	21
HaitiWT_Ogawa_0001777 mapping	112	123	43	5	48			VmlaE_ref_0001777 mapping	123	101	111	4	15
HaitiWT_Ogawa_0001778 mapping	69	93	164	5	319			VmlaE_ref_0001778 mapping	46	102	64	16	8
HaitiWT_Ogawa_0001779 mapping	37	103	36	5	92			VmlaE_ref_0001779 mapping	87	80	63	0	0
HaitiWT_Ogawa_0001780 mapping	154	126	18	9	27			VmlaE_ref_0001780 mapping	57	49	20	1	14
HaitiWT_Ogawa_0001781 mapping	87	128	65	40	139			VmlaE_ref_0001781 mapping	119	66	79	852	30171
HaitiWT_Ogawa_0001782 mapping	151	113	99	5	103			VmlaE_ref_0001782 mapping	79	73	73	1	14
HaitiWT_Ogawa_0001783 mapping	60	61	31	34	83			VmlaE_ref_0001783 mapping	99	90	74	8	12
HaitiWT_Ogawa_0001784 mapping	101	93	13	0	6			VmlaE_ref_0001784 mapping	76	141	170	13	34
HaitiWT_Ogawa_0001785 mapping	144	102	6	1	0			VmlaE_ref_0001785 mapping	96	101	41	16	28
HaitiWT_Ogawa_0001786 mapping	121	112	2	0	0			VmlaE_ref_0001786 mapping	96	126	97	15	20
HaitiWT_Ogawa_0001787 mapping	81	149	114	11	307			VmlaE_ref_0001787 mapping	152	112	26	9	14
HaitiWT_Ogawa_0001788 mapping	62	91	150	2	228			VmlaE_ref_0001788 mapping	100	128	10	29	28
HaitiWT_Ogawa_0001789 mapping	120	125	91	49	191			VmlaE_ref_0001789 mapping	67	110	98	15	11
HaitiWT_Ogawa_0001790 mapping	28	51	85	7	130			VmlaE_ref_0001790 mapping	90	87	61	0	17
HaitiWT_Ogawa_0001791 mapping	106	109	75	6	161			VmlaE_ref_0001791 mapping	139	122	75	33	20
HaitiWT_Ogawa_0001792 mapping	114	160	67	26	102			VmlaE_ref_0001792 mapping	143	93	21	5	34
HaitiWT_Ogawa_0001793 mapping	97	182	152	23	152			VmlaE_ref_0001793 mapping	112	90	35	10	10
HaitiWT_Ogawa_0001794 mapping	93	82	56	49	103			VmlaE_ref_0001794 mapping	67	71	89	7	14
HaitiWT_Ogawa_0001795 mapping	66	88	67	24	44			VmlaE_ref_0001795 mapping	101	61	43	3	1
HaitiWT_Ogawa_0001796 mapping	134	50	17	20	37			VmlaE_ref_0001796 mapping	69	67	41	5	26
HaitiWT_Ogawa_0001797 mapping	120	127	109	13	209			VmlaE_ref_0001797 mapping	74	105	86	133	241
HaitiWT_Ogawa_0001798 mapping	147	77	41	7	69			VmlaE_ref_0001798 mapping	69	79	87	15	0
HaitiWT_Ogawa_0001799 mapping	44	34	2	1	0			VmlaE_ref_0001799 mapping	127	100	121	29	25
HaitiWT_Ogawa_0001800 mapping	117	72	40	0	25			VmlaE_ref_0001800 mapping	211	161	163	15	39
HaitiWT_Ogawa_0001801 mapping	201	119	89	1	106			VmlaE_ref_0001801 mapping	100	63	5	10	14
HaitiWT_Ogawa_0001802 mapping	121	114	8	0	0			VmlaE_ref_0001802 mapping	52	97	66	3	11
HaitiWT_Ogawa_0001803 mapping	88	162	56	7	81			VmlaE_ref_0001803 mapping	69	130	58	18	22
HaitiWT_Ogawa_0001804 mapping	79	84	121	25	247			VmlaE_ref_0001804 mapping	64	57	22	3	12
HaitiWT_Ogawa_0001805 mapping	104	42	16	1	20			VmlaE_ref_0001805 mapping	118	138	104	21	15
HaitiWT_Ogawa_0001806 mapping	158	79	55	0	86			VmlaE_ref_0001806 mapping	87	74	8	21	10
HaitiWT_Ogawa_0001807 mapping	137	189	66	0	133			VmlaE_ref_0001807 mapping	117	95	32	16	28
HaitiWT_Ogawa_0001808 mapping	29	93	5	0	0			VmlaE_ref_0001808 mapping	362	0	23520	106900	250262
HaitiWT_Ogawa_0001809 mapping	97	118	8	1	0			VmlaE_ref_0001809 mapping	66	62	18	7	8
HaitiWT_Ogawa_0001810 mapping	54	62	44	12	118			VmlaE_ref_0001810 mapping	60	107	27	26	8
HaitiWT_Ogawa_0001811 mapping	77	107	145	17	134			VmlaE_ref_0001811 mapping	48	111	76	5	12
HaitiWT_Ogawa_0001812 mapping	77	86	50	0	53			VmlaE_ref_0001812 mapping	89	114	108	0	10
HaitiWT_Ogawa_0001813 mapping	98	113	103	28	65			VmlaE_ref_0001813 mapping	47	131	14	30	45
HaitiWT_Ogawa_0001814 mapping	72	103	29	4	46			VmlaE_ref_0001814 mapping	107	84	66	5	14
HaitiWT_Ogawa_0001815 mapping	90	115	121	29	185			VmlaE_ref_0001815 mapping	43	84	63	3	8
HaitiWT_Ogawa_0001816 mapping	45	107	172	43	268			VmlaE_ref_0001816 mapping	73	115	41	25	33
HaitiWT_Ogawa_0001817 mapping	41	92	93	17	67			VmlaE_ref_0001817 mapping	89	76	101	13	3
HaitiWT_Ogawa_0001818 mapping	91	100	138	41	277			VmlaE_ref_0001818 mapping	39	107	89	6	33
HaitiWT_Ogawa_0001819 mapping	48	113	47	27	74			VmlaE_ref_0001819 mapping	70	128	60	8	19
HaitiWT_Ogawa_0001820 mapping	112	104	23	2	55			VmlaE_ref_0001820 mapping	31	99	41	8	44
HaitiWT_Ogawa_0001821 mapping	18	38	27	0	35			VmlaE_ref_0001821 mapping	69	48	66	1	10
HaitiWT_Ogawa_0001822 mapping	165	89	133	12	297			VmlaE_ref_0001822 mapping	58	126	13	5	38
HaitiWT_Ogawa_0001823 mapping	88	111	76	18	143			VmlaE_ref_0001823 mapping	50	55	39	0	1
HaitiWT_Ogawa_0001824 mapping	98	94	94	11	207			VmlaE_ref_0001824 mapping	107	104	59	16	14
HaitiWT_Ogawa_0001825 mapping	153	118	79	9	61			VmlaE_ref_0001825 mapping	65	106	75	7	4
HaitiWT_Ogawa_0001826 mapping	172	167	22	12	42			VmlaE_ref_0001826 mapping	31	69	51	13	6
HaitiWT_Ogawa_0001827 mapping	63	83	88	15	113			VmlaE_ref_0001827 mapping	169	132	94	24	15
HaitiWT_Ogawa_0001828 mapping	96	82	71	4	173			VmlaE_ref_0001828 mapping	121	97	7	6	14
HaitiWT_Ogawa_0001829 mapping	22	49	33	11	77			VmlaE_ref_0001829 mapping	65	70	7	4	20
HaitiWT_Ogawa_0001830 mapping	37	86	123	2	148			VmlaE_ref_0001830 mapping	78	91	21	8	31
HaitiWT_Ogawa_0001831 mapping	125	181	33	15	86			VmlaE_ref_0001831 mapping	7	92	34	10	6
HaitiWT_Ogawa_0001832 mapping	33	101	117	64	410			VmlaE_ref_0001832 mapping	62	89	47	8	14
HaitiWT_Ogawa_0001833 mapping	133	164	142	1	230			VmlaE_ref_0001833 mapping	66	81	70	3	5
HaitiWT_Ogawa_0001834 mapping	236	217	258	88	392			VmlaE_ref_0001834 mapping	82	109	195	38	27
HaitiWT_Ogawa_0001835 mapping	65	83	3	2	6			VmlaE_ref_0001835 mapping	81	100	13	15	35
HaitiWT_Ogawa_0001836 mapping	164	113	185	34	246			VmlaE_ref_0001836 mapping	128	103	105	20	9
HaitiWT_Ogawa_0001837 mapping	147	125	104	2	203			VmlaE_ref_0001837 mapping	99	133	84	1	11
HaitiWT_Ogawa_0001838 mapping	74	99	31	4	67			VmlaE_ref_0001838 mapping	35	86	45	6	19
HaitiWT_Ogawa_0001839 mapping	91	124	212	44	855			VmlaE_ref_0001839 mapping	60	71	51	8	11
HaitiWT_Ogawa_0001840 mapping	40	75	155	76	225			VmlaE_ref_0001840 mapping	40	116	92	5	20
HaitiWT_Ogawa_0001841 mapping	108	112	179	42	221			VmlaE_ref_0001841 mapping	84	98	37	6	5
HaitiWT_Ogawa_0001842 mapping	142	94	92	45	131			VmlaE_ref_0001842 mapping	153	72	85	15	6
HaitiWT_Ogawa_0001843 mapping	71	73	103	16	207			VmlaE_ref_0001843 mapping	53	88	60	14	7
HaitiWT_Ogawa_0001844 mapping	81	78	5	0	0			VmlaE_ref_0001844 mapping	94	79	32	10	25
HaitiWT_Ogawa_0001845 mapping	98	104	202	98	305			VmlaE_ref_0001845 mapping	59	97	26	26	37
HaitiWT_Ogawa_0001846 mapping	100	117	178	29	342			VmlaE_ref_0001846 mapping	57	49	62	17	19
HaitiWT_Ogawa_0001847 mapping	87	105	53	3	83			VmlaE_ref_0001847 mapping	49	86	78	4	17
HaitiWT_Ogawa_0001848 mapping	159	153	247	56	373			VmlaE_ref_0001848 mapping	102	118	121	8	2
HaitiWT_Ogawa_0001849 mapping	89	121	161	17	172			VmlaE_ref_0001849 mapping	168	126	101	24	54
HaitiWT_Ogawa_0001850 mapping	105	82	33	3	46			VmlaE_ref_0001850 mapping	121	159	66	8	103
HaitiWT_Ogawa_0001851 mapping	38	58	78	5	112			VmlaE_ref_0001851 mapping	82	118	85	6	13
HaitiWT_Ogawa_0001852 mapping	116	126	91	5	164			VmlaE_ref_0001852 mapping	126	113	121	17	10
HaitiWT_Ogawa_0001853 mapping	108	96	75	48	119			VmlaE_ref_0001853 mapping	149	126	85	15	6
HaitiWT_Ogawa_0001854 mapping	20	53	95	14	225			VmlaE_ref_0001854 mapping	41	75	24	9	24
HaitiWT_Ogawa_0001855 mapping	137	112	8	1	0			VmlaE_ref_0001855 mapping	131	105	69	35	0
HaitiWT_Ogawa_0001856 mapping	97	88	8	2	0			VmlaE_ref_0001856 mapping	84	122	20	2	0
HaitiWT_Ogawa_0001857 mapping	45	72	94	36	81			VmlaE_ref_0001857 mapping	58	72	13	13	19
HaitiWT_Ogawa_0001858 mapping	88	108	178	44	454			VmlaE_ref_0001858 mapping	74	77	195	3	38
HaitiWT_Ogawa_0001859 mapping	71	59	4	1	0			VmlaE_ref_0001859 mapping	46	84	45	1	2
HaitiWT_Ogawa_0001860 mapping	48	56	88	15	349			VmlaE_ref_0001860 mapping	60	103	25	31	5
HaitiWT_Ogawa_0001861 mapping	164	102	17	2	2			VmlaE_ref_0001861 mapping	38	102	95	32	546
HaitiWT_Ogawa_0001862 mapping	81	139	190	54	331			VmlaE_ref_0001862 mapping	81	65	33	8	13
HaitiWT_Ogawa_0001863 mapping	83	130	191	18	359			VmlaE_ref_0001863 mapping	144	113	109	11	15
HaitiWT_Ogawa_0001864 mapping	44	45	2	0	0			VmlaE_ref_0001864 mapping	48	128	76	21	31
HaitiWT_Ogawa_0001865 mapping	71	71	59	15	110			VmlaE_ref_0001865 mapping	52	93	88	9	29
HaitiWT_Ogawa_0001866 mapping	23	38	3	0	0			VmlaE_ref_0001866 mapping	73	50	25	5	0
HaitiWT_Ogawa_0001867 mapping	111	115	49	2	65			VmlaE_ref_0001867 mapping	110	89	42	10	10
HaitiWT_Ogawa_0001868 mapping	122	87	69	35	100			VmlaE_ref_0001868 mapping	88	75	55	56	80
HaitiWT_Ogawa_0001869 mapping	59	81	151	26	145			VmlaE_ref_0001869 mapping	78	91	47	13	15
HaitiWT_Ogawa_0001870 mapping	56	102	106	14	205			VmlaE_ref_0001870 mapping	41	95	72	17	4
HaitiWT_Ogawa_0001871 mapping	78	110	63	42	135			VmlaE_ref_0001871 mapping	76	96	70	2	7
HaitiWT_Ogawa_0001872 mapping	105	117	26	3	30			VmlaE_ref_0001872 mapping	15	49	33	13	12
HaitiWT_Ogawa_0001873 mapping	51	78	125	1	174			VmlaE_ref_0001873 mapping	62	115	155	15	5
HaitiWT_Ogawa_0001874 mapping	63	102	201	54	269			VmlaE_ref_0001874 mapping	71	130	91	27	12
HaitiWT_Ogawa_0001875 mapping	22	35	0	0	0			VmlaE_ref_0001875 mapping	132	126	97	21	2
HaitiWT_Ogawa_0001876 mapping	117	148	186	8	329			VmlaE_ref_0001876 mapping	65	101	28	9	9
HaitiWT_Ogawa_0001877 mapping	72	72	45	15	110			VmlaE_ref_0001877 mapping	96	64	32	7	4
HaitiWT_Ogawa_0001878 mapping	119	104	25	11	6			VmlaE_ref_0001878 mapping	160	130	91	12	21
HaitiWT_Ogawa_0001879 mapping	103	121	88	12	143			VmlaE_ref_0001879 mapping	57	95	39	15	21
HaitiWT_Ogawa_0001880 mapping	27	64	88	10	203			VmlaE_ref_0001880 mapping	110	71	58	30	0
HaitiWT_Ogawa_0001881 mapping	57	84	86	3	83			VmlaE_ref_0001881 mapping	91	92	17	6	41
HaitiWT_Ogawa_0001882 mapping	77	77	5	2	0			VmlaE_ref_0001882 mapping	161	119	12	11	47
HaitiWT_Ogawa_0001883 mapping	40	42	87	1	96			VmlaE_ref_0001883 mapping	60	83	69	13	5
HaitiWT_Ogawa_0001884 mapping	0	43	38	2	38			VmlaE_ref_0001884 mapping	96	35	7	16	7
HaitiWT_Ogawa_0001885 mapping	78	102	91	4	161			VmlaE_ref_0001885 mapping	65	98	83	13	5
HaitiWT_Ogawa_0001886 mapping	102	105	60	13	79			VmlaE_ref_0001886 mapping	27	69	113	22	10
HaitiWT_Ogawa_0001887 mapping	45	79	72	33	192			VmlaE_ref_0001887 mapping	76	102	31	3	11
HaitiWT_Ogawa_0001888 mapping	128	156	24	0	21			VmlaE_ref_0001888 mapping	63	83	73	16	40
HaitiWT_Ogawa_0001889 mapping	101	119	3	0	0			VmlaE_ref_0001889 mapping	64	81	86	5	14
HaitiWT_Ogawa_0001890 mapping	61	51	72	4	136			VmlaE_ref_0001890 mapping	14	47	46	6	12
HaitiWT_Ogawa_0001891 mapping	117	117	73	6	140			VmlaE_ref_0001891 mapping	62	112	41	3	12
HaitiWT_Ogawa_0001892 mapping	46	49	77	11	74			VmlaE_ref_0001892 mapping	146	83	8	26	7
HaitiWT_Ogawa_0001893 mapping	79	110	203	94	273			VmlaE_ref_0001893 mapping	55	98	199	16	88
HaitiWT_Ogawa_0001894 mapping	180	124	9	0	0			VmlaE_ref_0001894 mapping	127	133	189	50	23
HaitiWT_Ogawa_0001895 mapping	60	71	35	6	61			VmlaE_ref_0001895 mapping	64	64	27	13	17
HaitiWT_Ogawa_0001896 mapping	93	110	81	0	101			VmlaE_ref_0001896 mapping	107	116	44	24	15
HaitiWT_Ogawa_0001897 mapping	63	121	198	23	297			VmlaE_ref_0001897 mapping	130	117	37	22	87
HaitiWT_Ogawa_0001898 mapping	57	39	102	0	139			VmlaE_ref_0001898 mapping	195	127	134	17	27
HaitiWT_Ogawa_0001899 mapping	100	107	4	1	0			VmlaE_ref_0001899 mapping	162	84	6	8	16
HaitiWT_Ogawa_0001900 mapping	219	129	49	9	27			VmlaE_ref_0001900 mapping	89	95	53	18	23
HaitiWT_Ogawa_0001901 mapping	17	44	53	8	88			VmlaE_ref_0001901 mapping	57	123	39	8	7
HaitiWT_Ogawa_0001902 mapping	116	123	75	0	166			VmlaE_ref_0001902 mapping	49	108	123	26	34
HaitiWT_Ogawa_0001903 mapping	113	95	23	14	29			VmlaE_ref_0001903 mapping	72	96	10	14	8
HaitiWT_Ogawa_0001904 mapping	47	45	96	48	112			VmlaE_ref_0001904 mapping	27	105	60	1	25
HaitiWT_Ogawa_0001905 mapping	55	63	43	12	88			VmlaE_ref_0001905 mapping	59	129	80	33	13
HaitiWT_Ogawa_0001906 mapping	106	118	9	3	0			VmlaE_ref_0001906 mapping	44	76	44	14	10
HaitiWT_Ogawa_0001907 mapping	60	70	53	8	84			VmlaE_ref_0001907 mapping	150	99	37	4	23
HaitiWT_Ogawa_0001908 mapping	72	104	149	12	231			VmlaE_ref_0001908 mapping	86	119	96	12	4
HaitiWT_Ogawa_0001909 mapping	100	93	141	28	305			VmlaE_ref_0001909 mapping	22	33	1	0	0
HaitiWT_Ogawa_0001910 mapping	103	109	5	1	0			VmlaE_ref_0001910 mapping	153	127	81	32	20
HaitiWT_Ogawa_0001911 mapping	126	103	10	0	1			VmlaE_ref_0001911 mapping	86	92	84	7	23
HaitiWT_Ogawa_0001912 mapping	127	111	235	51	324			VmlaE_ref_0001912 mapping	106	119	48	38	24
HaitiWT_Ogawa_0001913 mapping	70	95	169	8	158			VmlaE_ref_0001913 mapping	24	44	99	1	18
HaitiWT_Ogawa_0001914 mapping	163	157	94	8	200			VmlaE_ref_0001914 mapping	165	109	42	24	8
HaitiWT_Ogawa_0001915 mapping	72	97	73	7	125			VmlaE_ref_0001915 mapping	159	95	11	3	10
HaitiWT_Ogawa_0001916 mapping	114	49	1	0	0			VmlaE_ref_0001916 mapping	75	78	35	7	0
HaitiWT_Ogawa_0001917 mapping	50	48	5	0	0			VmlaE_ref_0001917 mapping	93	88	33	35	1
HaitiWT_Ogawa_0001918 mapping	63	64	45	0	47			VmlaE_ref_0001918 mapping	35	64	8	1	5
HaitiWT_Ogawa_0001919 mapping	5	49	5	0	0			VmlaE_ref_0001919 mapping	8	86	59	8	13
HaitiWT_Ogawa_0001920 mapping	93	115	143	21	177			VmlaE_ref_0001920 mapping	27	85	82	11	10
HaitiWT_Ogawa_0001921 mapping	82	85	98	6	130			VmlaE_ref_0001921 mapping	166	112	98	30	23
HaitiWT_Ogawa_0001922 mapping	43	67	115	19	141			VmlaE_ref_0001922 mapping	93	106	72	6	9
HaitiWT_Ogawa_0001923 mapping	86	125	154	19	239			VmlaE_ref_0001923 mapping	89	153	162	12	37
HaitiWT_Ogawa_0001924 mapping	50	108	80	23	114			VmlaE_ref_0001924 mapping	102	108	57	12	27
HaitiWT_Ogawa_0001925 mapping	141	118	22	1	0			VmlaE_ref_0001925 mapping	67	46	25	42	12
HaitiWT_Ogawa_0001926 mapping	123	150	66	5	56			VmlaE_ref_0001926 mapping	146	149	154	22	41
HaitiWT_Ogawa_0001927 mapping	187	145	109	20	240			VmlaE_ref_0001927 mapping	101	77	44	13	2
HaitiWT_Ogawa_0001928 mapping	73	136	11	1	0			VmlaE_ref_0001928 mapping	76	70	48	1	13
HaitiWT_Ogawa_0001929 mapping	63	87	42	0	36			VmlaE_ref_0001929 mapping	68	89	59	8	14
HaitiWT_Ogawa_0001930 mapping	128	130	95	12	88			VmlaE_ref_0001930 mapping	83	88	90	6	25
HaitiWT_Ogawa_0001931 mapping	117	83	18	1	0			VmlaE_ref_0001931 mapping	68	81	26	5	10
HaitiWT_Ogawa_0001932 mapping	101	59	36	3	95			VmlaE_ref_0001932 mapping	116	46	27	10	2
HaitiWT_Ogawa_0001933 mapping	72	121	37	14	35			VmlaE_ref_0001933 mapping	142	133	63	44	34
HaitiWT_Ogawa_0001934 mapping	63	100	100	26	237			VmlaE_ref_0001934 mapping	39	76	33	21	7
HaitiWT_Ogawa_0001935 mapping	124	127	120	16	246			VmlaE_ref_0001935 mapping	73	55	39	3	5
HaitiWT_Ogawa_0001936 mapping	54	75	83	11	92			VmlaE_ref_0001936 mapping	137	109	186	25	29
HaitiWT_Ogawa_0001937 mapping	99	108	10	0	0			VmlaE_ref_0001937 mapping	84	99	97	20	24
HaitiWT_Ogawa_0001938 mapping	21	70	105	0	152			VmlaE_ref_0001938 mapping	73	68	40	18	43
HaitiWT_Ogawa_0001939 mapping	46	100	130	13	181			VmlaE_ref_0001939 mapping	33	66	18	10	1
HaitiWT_Ogawa_0001940 mapping	83	90	226	9	290			VmlaE_ref_0001940 mapping	49	72	21	3	13
HaitiWT_Ogawa_0001941 mapping	84	34	42	0	92			VmlaE_ref_0001941 mapping	99	139	119	13	23
HaitiWT_Ogawa_0001942 mapping	90	101	134	57	167			VmlaE_ref_0001942 mapping	201	114	84	18	10
HaitiWT_Ogawa_0001943 mapping	56	107	141	56	186			VmlaE_ref_0001943 mapping	53	54	40	20	2
HaitiWT_Ogawa_0001944 mapping	40	57	2	0	0			VmlaE_ref_0001944 mapping	29	77	36	13	8
HaitiWT_Ogawa_0001945 mapping	80	140	137	2	134			VmlaE_ref_0001945 mapping	19	45	89	0	10
HaitiWT_Ogawa_0001946 mapping	79	81	85	1	125			VmlaE_ref_0001946 mapping	84	58	9	5	11
HaitiWT_Ogawa_0001947 mapping	64	88	114	0	132			VmlaE_ref_0001947 mapping	96	80	13	22	8
HaitiWT_Ogawa_0001948 mapping	75	99	6	1	4			VmlaE_ref_0001948 mapping	48	105	50	7	17
HaitiWT_Ogawa_0001949 mapping	78	94	107	800	84			VmlaE_ref_0001949 mapping	66	77	55	10	7
HaitiWT_Ogawa_0001950 mapping	30	17	3	0	0			VmlaE_ref_0001950 mapping	74	97	13	19	19
HaitiWT_Ogawa_0001951 mapping	118	128	92	12	139			VmlaE_ref_0001951 mapping	11	100	82	6	57
HaitiWT_Ogawa_0001952 mapping	74	82	70	3	222			VmlaE_ref_0001952 mapping	37	83	32	15	24
HaitiWT_Ogawa_0001953 mapping	22	77	98	5	261			VmlaE_ref_0001953 mapping	110	113	49	6	9
HaitiWT_Ogawa_0001954 mapping	66	43	105	0	122			VmlaE_ref_0001954 mapping	90	95	17	25	29
HaitiWT_Ogawa_0001955 mapping	52	79	36	7	69			VmlaE_ref_0001955 mapping	86	83	37	20	5
HaitiWT_Ogawa_0001956 mapping	166	140	120	11	145			VmlaE_ref_0001956 mapping	108	88	39	84	195
HaitiWT_Ogawa_0001957 mapping	92	70	116	10	201			VmlaE_ref_0001957 mapping	57	75	15	23	1
HaitiWT_Ogawa_0001958 mapping	73	83	62	4	88			VmlaE_ref_0001958 mapping	75	143	91	26	350
HaitiWT_Ogawa_0001959 mapping	159	142	189	23	245			VmlaE_ref_0001959 mapping	61	52	49	14	0
HaitiWT_Ogawa_0001960 mapping	89	94	14	2	24			VmlaE_ref_0001960 mapping	123	156	135	34	42
HaitiWT_Ogawa_0001961 mapping	114	106	119	7	168			VmlaE_ref_0001961 mapping	125	164	65	32	20
HaitiWT_Ogawa_0001962 mapping	44	47	100	24	174			VmlaE_ref_0001962 mapping	91	174	64	8	14
HaitiWT_Ogawa_0001963 mapping	66	99	119	11	187			VmlaE_ref_0001963 mapping	59	68	32	11	6
HaitiWT_Ogawa_0001964 mapping	62	93	116	20	187			VmlaE_ref_0001964 mapping	107	147	48	6	24
HaitiWT_Ogawa_0001965 mapping	93	80	176	14	235			VmlaE_ref_0001965 mapping	227	191	96	29	3
HaitiWT_Ogawa_0001966 mapping	96	162	202	92	356			VmlaE_ref_0001966 mapping	56	102	185	13	9
HaitiWT_Ogawa_0001967 mapping	40	83	145	28	240			VmlaE_ref_0001967 mapping	165	111	65	14	46
HaitiWT_Ogawa_0001968 mapping	103	67	26	14	28			VmlaE_ref_0001968 mapping	25	70	75	3	21
HaitiWT_Ogawa_0001969 mapping	68	100	179	8	313			VmlaE_ref_0001969 mapping	158	119	45	21	5
HaitiWT_Ogawa_0001970 mapping	5	41	3	9	5			VmlaE_ref_0001970 mapping	155	91	67	16	31
HaitiWT_Ogawa_0001971 mapping	42	57	5	0	0			VmlaE_ref_0001971 mapping	64	135	93	20	5
HaitiWT_Ogawa_0001972 mapping	41	81	153	11	262			VmlaE_ref_0001972 mapping	17	76	67	3	2
HaitiWT_Ogawa_0001973 mapping	33	86	1	3	0			VmlaE_ref_0001973 mapping	97	135	117	22	79
HaitiWT_Ogawa_0001974 mapping	7	23	29	2	27			VmlaE_ref_0001974 mapping	98	102	43	7	10
HaitiWT_Ogawa_0001975 mapping	32	77	96	0	139			VmlaE_ref_0001975 mapping	42	119	115	15	19
HaitiWT_Ogawa_0001976 mapping	69	68	1	2	0			VmlaE_ref_0001976 mapping	39	123	74	13	16
HaitiWT_Ogawa_0001977 mapping	108	104	51	3	57			VmlaE_ref_0001977 mapping	67	79	43	9	4
HaitiWT_Ogawa_0001978 mapping	76	128	82	20	134			VmlaE_ref_0001978 mapping	80	129	65	18	21
HaitiWT_Ogawa_0001979 mapping	86	119	27	1	73			VmlaE_ref_0001979 mapping	96	109	113	14	12
HaitiWT_Ogawa_0001980 mapping	47	84	5	0	0			VmlaE_ref_0001980 mapping	89	92	40	20	19
HaitiWT_Ogawa_0001981 mapping	101	104	70	21	136			VmlaE_ref_0001981 mapping	45	138	115	21	43
HaitiWT_Ogawa_0001982 mapping	119	127	94	38	92			VmlaE_ref_0001982 mapping	158	124	78	9	36
HaitiWT_Ogawa_0001983 mapping	35	83	9	1	0			VmlaE_ref_0001983 mapping	118	102	47	20	34
HaitiWT_Ogawa_0001984 mapping	3	17	3	0	0			VmlaE_ref_0001984 mapping	64	100	23	8	11
HaitiWT_Ogawa_0001985 mapping	134	68	123	33	233			VmlaE_ref_0001985 mapping	100	73	19	21	26
HaitiWT_Ogawa_0001986 mapping	65	54	66	11	82			VmlaE_ref_0001986 mapping	132	87	58	5	12
HaitiWT_Ogawa_0001987 mapping	82	115	6	1	0			VmlaE_ref_0001987 mapping	62	91	30	1	5
HaitiWT_Ogawa_0001988 mapping	86	80	121	69	191			VmlaE_ref_0001988 mapping	140	91	48	0	28
HaitiWT_Ogawa_0001989 mapping	42	43	40	1	76			VmlaE_ref_0001989 mapping	34	92	70	17	17
HaitiWT_Ogawa_0001990 mapping	103	96	193	72	372			VmlaE_ref_0001990 mapping	111	94	90	22	7
HaitiWT_Ogawa_0001991 mapping	67	98	95	19	275			VmlaE_ref_0001991 mapping	74	69	61	8	11
HaitiWT_Ogawa_0001992 mapping	92	89	118	21	269			VmlaE_ref_0001992 mapping	74	157	54	21	61
HaitiWT_Ogawa_0001993 mapping	65	84	77	7	89			VmlaE_ref_0001993 mapping	62	55	13	2	10
HaitiWT_Ogawa_0001994 mapping	88	60	51	24	109			VmlaE_ref_0001994 mapping	87	73	62	26	29
HaitiWT_Ogawa_0001995 mapping	82	123	13	3	0			VmlaE_ref_0001995 mapping	87	95	91	20	18
HaitiWT_Ogawa_0001996 mapping	49	101	116	6	217			VmlaE_ref_0001996 mapping	101	69	57	9	13
HaitiWT_Ogawa_0001997 mapping	82	34	48	0	57			VmlaE_ref_0001997 mapping	116	81	32	17	0
[truncated: 48,130 more rows]
