# Supplementary material for: The Mla pathway promotes Vibrio cholerae re-expansion from stationary phase
Source: mBio. 2024 Dec 23;16(2):e03433-24. doi: 10.1128/mbio.03433-24 (PMC11796348; doi:10.1128/mbio.03433-24)
Supplement: Tables S4 and S5 — Strain list and primers used in this study. [file mbio.03433-24-s0007.xlsx]

## Sheet: Table S4
Table S4: Bacterial strains used in this study.
Strain	Genotype	Source or reference
E.coli
MFDλpir	MG1655 RP4-2-Tc:: Mu1::aac(3)IV- aphA- nic35- Mu2::zeo dapA::(erm-pir) recA; ApraR, ZeoR, ErmR	1
MFDλpir	pCVD442::ΔmlaE of HaitiWT; CbR	This study
MFDλpir	pSM1 Tn7::pTac-mNeonGreen; KmR	This study
MFDλpir	pSM1 Tn7::pTac-mElectra1; KmR	This study
MFDλpir	pJMP1039; CbR	Lab collection
MFDλpir	pSM1; CbR, KmR	Lab collection
V. cholerae
WT	wild-type V. cholerae strain serogroup O1; serotype Ogawa; spontaneous SmR mutantof a clinical isolate of Haiti 2010	Lab collection
ΔmlaE	Haiti ΔmlaE; SmR	This study
WT_STAMPR	Haiti WT attTn7::STAMPR-KmR; SmR, KmR	This study
ΔmlaE_STAMPR	Haiti ΔmlaE attTn7::STAMPR-KmR; SmR, KmR	This study
WT_mNeonGreen	Haiti WT attTn7::pTac-mNeonGreen; SmR	This study
WT_mElectra1	Haiti WT attTn7::pTac-mElectra1; SmR	This study
ΔmlaE_mNeonGreen	Haiti ΔmlaE attTn7::pTac-mNeonGreen; SmR	This study
∆mlaE_mElectra1	Haiti ∆mlaE attTn7::pTac-mElectra1; SmR	This study
(1) Ferrières L, Hémery G, Nham T, Guérout AM, Mazel D, Beloin C, Ghigo JM. Silent mischief: bacteriophage Mu insertions contaminate products of Escherichia coli random mutagenesis performed using suicidal transposon delivery plasmids mobilized by broad-host-range RP4 conjugative machinery. J Bacteriol. 2010 Dec;192(24):6418-27. doi: 10.1128/JB.00621-10. Epub 2010 Oct 8. PMID: 20935093; PMCID: PM…

## Sheet: Table S5
Table S5: Oligonucleotides used in this study.
aOverhangs for Gibson assembly are underlined
Primer Name	Sequence (5'-3')a	Purpose
mlaE_fw_1	CCGCATGCGATATCGAGCTCTCCCtttaaagcttgttcctaggt	Creating Haiti ΔmlaE
mlaE_rev_2	ttttcgtgtttgttgcatgacacatcatttagcactaaac	Creating Haiti ΔmlaE
mlaE_fw_3	gtttagtgctaaatgatgtgtcatgcaacaaacacgaaaa	Creating Haiti ΔmlaE
mlaE_rev_4	CGGATAACAATTTGTGGAATTCCCgcaatcatatcaaacgcttt	Creating Haiti ΔmlaE
common Fluor_1	gacaattaatcatcggctcgtataatgtgtggaaggctttacactttatgcttccggctc	Creating all fluorescent V. cholerae strains
common Fluor_2	GGAGTCCAAGCTCAGCTAATTAAGCTAGCttgacaattaatcatcggctcgtataatgtg	Creating all fluorescent V. cholerae strains
mNeonGreen_rev	GGGCGTGGGGTTCGAGGTCGACGGTATCGATttaactacttatacagttcatccatgccc	Creating Haiti WT & ∆mlaE attTn7::mNeongreen
mElectra1_rev	GGGCGTGGGGTTCGAGGTCGACGGTATCGATttacttatacaattcgtccattcctccgc	Creating Haiti WT & ∆mlaE attTn7::mElectra1
AD001	CAAGCAGAAGACGGCATACGAGATCGTGATGTGACTGGAGTTCAGACGTGTGCTCTTCCGATCAGATCCTTGGCGGCAAGAAA	STAMP sequencing
AD002	CAAGCAGAAGACGGCATACGAGATACATCGGTGACTGGAGTTCAGACGTGTGCTCTTCCGATCAGATCCTTGGCGGCAAGAAA	STAMP sequencing
AD003	CAAGCAGAAGACGGCATACGAGATGCCTAAGTGACTGGAGTTCAGACGTGTGCTCTTCCGATCAGATCCTTGGCGGCAAGAAA	STAMP sequencing
AD004	CAAGCAGAAGACGGCATACGAGATTGGTCAGTGACTGGAGTTCAGACGTGTGCTCTTCCGATCAGATCCTTGGCGGCAAGAAA	STAMP sequencing
AD005	CAAGCAGAAGACGGCATACGAGATCACTGTGTGACTGGAGTTCAGACGTGTGCTCTTCCGATCAGATCCTTGGCGGCAAGAAA	STAMP sequencing
AD006	CAAGCAGAAGACGGCATACGAGATATTGGCGTGACTGGAGTTCAGACGTGTGCTCTTCCGATCAGATCCTTGGCGGCAAGAAA	STAMP sequencing
AD007	CAAGCAGAAGACGGCATACGAGATGATCTGGTGACTGGAGTTCAGACGTGTGCTCTTCCGATCAGATCCTTGGCGGCAAGAAA	STAMP sequencing
AD008	CAAGCAGAAGACGGCATACGAGATTCAAGTGTGACTGGAGTTCAGACGTGTGCTCTTCCGATCAGATCCTTGGCGGCAAGAAA	STAMP sequencing
AD009	CAAGCAGAAGACGGCATACGAGATCTGATCGTGACTGGAGTTCAGACGTGTGCTCTTCCGATCAGATCCTTGGCGGCAAGAAA	STAMP sequencing
AD010	CAAGCAGAAGACGGCATACGAGATAAGCTAGTGACTGGAGTTCAGACGTGTGCTCTTCCGATCAGATCCTTGGCGGCAAGAAA	STAMP sequencing
AD011	CAAGCAGAAGACGGCATACGAGATGTAGCCGTGACTGGAGTTCAGACGTGTGCTCTTCCGATCAGATCCTTGGCGGCAAGAAA	STAMP sequencing
AD012	CAAGCAGAAGACGGCATACGAGATTACAAGGTGACTGGAGTTCAGACGTGTGCTCTTCCGATCAGATCCTTGGCGGCAAGAAA	STAMP sequencing
AD013	CAAGCAGAAGACGGCATACGAGATTTGACTGTGACTGGAGTTCAGACGTGTGCTCTTCCGATCAGATCCTTGGCGGCAAGAAA	STAMP sequencing
AD014	CAAGCAGAAGACGGCATACGAGATGGAACTGTGACTGGAGTTCAGACGTGTGCTCTTCCGATCAGATCCTTGGCGGCAAGAAA	STAMP sequencing
AD015	CAAGCAGAAGACGGCATACGAGATTGACATGTGACTGGAGTTCAGACGTGTGCTCTTCCGATCAGATCCTTGGCGGCAAGAAA	STAMP sequencing
AD016	CAAGCAGAAGACGGCATACGAGATGGACGGGTGACTGGAGTTCAGACGTGTGCTCTTCCGATCAGATCCTTGGCGGCAAGAAA	STAMP sequencing
AD018	CAAGCAGAAGACGGCATACGAGATGCGGACGTGACTGGAGTTCAGACGTGTGCTCTTCCGATCAGATCCTTGGCGGCAAGAAA	STAMP sequencing
AD019	CAAGCAGAAGACGGCATACGAGATTTTCACGTGACTGGAGTTCAGACGTGTGCTCTTCCGATCAGATCCTTGGCGGCAAGAAA	STAMP sequencing
AD020	CAAGCAGAAGACGGCATACGAGATGGCCACGTGACTGGAGTTCAGACGTGTGCTCTTCCGATCAGATCCTTGGCGGCAAGAAA	STAMP sequencing
AD021	CAAGCAGAAGACGGCATACGAGATCGAAACGTGACTGGAGTTCAGACGTGTGCTCTTCCGATCAGATCCTTGGCGGCAAGAAA	STAMP sequencing
AD022	CAAGCAGAAGACGGCATACGAGATCGTACGGTGACTGGAGTTCAGACGTGTGCTCTTCCGATCAGATCCTTGGCGGCAAGAAA	STAMP sequencing
AD023	CAAGCAGAAGACGGCATACGAGATCCACTCGTGACTGGAGTTCAGACGTGTGCTCTTCCGATCAGATCCTTGGCGGCAAGAAA	STAMP sequencing
AD025	CAAGCAGAAGACGGCATACGAGATATCAGTGTGACTGGAGTTCAGACGTGTGCTCTTCCGATCAGATCCTTGGCGGCAAGAAA	STAMP sequencing
AD027	CAAGCAGAAGACGGCATACGAGATAGGAATGTGACTGGAGTTCAGACGTGTGCTCTTCCGATCAGATCCTTGGCGGCAAGAAA	STAMP sequencing
var21	AATGATACGGCGACCACCGAGATCTACACTCTTTCCCTACACGACGCTCTTCCGATCTAATGATGGGTTAAAAAGGATCGATCC	STAMP sequencing
var22	AATGATACGGCGACCACCGAGATCTACACTCTTTCCCTACACGACGCTCTTCCGATCTATGCGATGGGTTAAAAAGGATCGATCC	STAMP sequencing
var23	AATGATACGGCGACCACCGAGATCTACACTCTTTCCCTACACGACGCTCTTCCGATCTTGCACGATGGGTTAAAAAGGATCGATCC	STAMP sequencing
var24	AATGATACGGCGACCACCGAGATCTACACTCTTTCCCTACACGACGCTCTTCCGATCTTCATTCGATGGGTTAAAAAGGATCGATCC	STAMP sequencing
var25	AATGATACGGCGACCACCGAGATCTACACTCTTTCCCTACACGACGCTCTTCCGATCTGAATCGAGATGGGTTAAAAAGGATCGATCC	STAMP sequencing
var26	AATGATACGGCGACCACCGAGATCTACACTCTTTCCCTACACGACGCTCTTCCGATCTGTCAACTTGATGGGTTAAAAAGGATCGATCC	STAMP sequencing
var27	AATGATACGGCGACCACCGAGATCTACACTCTTTCCCTACACGACGCTCTTCCGATCTCGGCGTGGCGATGGGTTAAAAAGGATCGATCC	STAMP sequencing
var28	AATGATACGGCGACCACCGAGATCTACACTCTTTCCCTACACGACGCTCTTCCGATCTCCTGTACCTTGATGGGTTAAAAAGGATCGATCC	STAMP sequencing
var1F	AATGATACGGCGACCACCGAGATCTACACTCTTTCCCTACACGACGCTCTTCCGATCTGACTTATCAGCCAACCTGT	Transposon insertion site sequencing
var2F	AATGATACGGCGACCACCGAGATCTACACTCTTTCCCTACACGACGCTCTTCCGATCTCGACTTATCAGCCAACCTGT	Transposon insertion site sequencing
var3F	AATGATACGGCGACCACCGAGATCTACACTCTTTCCCTACACGACGCTCTTCCGATCTATGACTTATCAGCCAACCTGT	Transposon insertion site sequencing
var4F	AATGATACGGCGACCACCGAGATCTACACTCTTTCCCTACACGACGCTCTTCCGATCTTGTCGACTTATCAGCCAACCTGT	Transposon insertion site sequencing
var5F	AATGATACGGCGACCACCGAGATCTACACTCTTTCCCTACACGACGCTCTTCCGATCTTCGACGACTTATCAGCCAACCTGT	Transposon insertion site sequencing
var6F	AATGATACGGCGACCACCGAGATCTACACTCTTTCCCTACACGACGCTCTTCCGATCTGCAGCGACGACTTATCAGCCAACCTGT	Transposon insertion site sequencing
AD002	CAAGCAGAAGACGGCATACGAGATACATCGGTGACTGGAGTTCAGACGTGTGCTCTTCCGATC	Transposon insertion site sequencing
AD004	CAAGCAGAAGACGGCATACGAGATTGGTCAGTGACTGGAGTTCAGACGTGTGCTCTTCCGATC	Transposon insertion site sequencing
AD005	CAAGCAGAAGACGGCATACGAGATCACTGTGTGACTGGAGTTCAGACGTGTGCTCTTCCGATC	Transposon insertion site sequencing
AD006	CAAGCAGAAGACGGCATACGAGATATTGGCGTGACTGGAGTTCAGACGTGTGCTCTTCCGATC	Transposon insertion site sequencing
AD007	CAAGCAGAAGACGGCATACGAGATGATCTGGTGACTGGAGTTCAGACGTGTGCTCTTCCGATC	Transposon insertion site sequencing
AD012	CAAGCAGAAGACGGCATACGAGATTACAAGGTGACTGGAGTTCAGACGTGTGCTCTTCCGATC	Transposon insertion site sequencing
AD013	CAAGCAGAAGACGGCATACGAGATTTGACTGTGACTGGAGTTCAGACGTGTGCTCTTCCGATC	Transposon insertion site sequencing
AD014	CAAGCAGAAGACGGCATACGAGATGGAACTGTGACTGGAGTTCAGACGTGTGCTCTTCCGATC	Transposon insertion site sequencing
AD015	CAAGCAGAAGACGGCATACGAGATTGACATGTGACTGGAGTTCAGACGTGTGCTCTTCCGATC	Transposon insertion site sequencing
AD016	CAAGCAGAAGACGGCATACGAGATGGACGGGTGACTGGAGTTCAGACGTGTGCTCTTCCGATC	Transposon insertion site sequencing
AD018	CAAGCAGAAGACGGCATACGAGATGCGGACGTGACTGGAGTTCAGACGTGTGCTCTTCCGATC	Transposon insertion site sequencing
AD019	CAAGCAGAAGACGGCATACGAGATTTTCACGTGACTGGAGTTCAGACGTGTGCTCTTCCGATC	Transposon insertion site sequencing
